# Supplementary material for: Comparative Analysis of Yeast Metabolic Network Models Highlights Progress, Opportunities for Metabolic Reconstruction
Source: PLoS Comput Biol. 2015 Nov 13;11(11):e1004530. doi: 10.1371/journal.pcbi.1004530 (PMC4643975; doi:10.1371/journal.pcbi.1004530)
Supplement: S1 Table — Genes are row-aligned to facilitate comparison of model genomic coverage. (XLSX) [file pcbi.1004530.s001.xlsx]

## Sheet: Genes
BioModels	Y7	iTO	Y4	Y5	iMM	iMMbs	iAZ	Y6	iND	iIN	iFF
							BAC1
	Q0045	Q0045	Q0045	Q0045	Q0045	Q0045	Q0045	Q0045	Q0045	Q0045	Q0045
	Q0080	Q0080	Q0080	Q0080	Q0080	Q0080	Q0080	Q0080	Q0080
	Q0085	Q0085	Q0085	Q0085	Q0085	Q0085	Q0085	Q0085	Q0085
	Q0105	Q0105	Q0105	Q0105	Q0105	Q0105	Q0105	Q0105	Q0105
	Q0130	Q0130	Q0130	Q0130	Q0130	Q0130	Q0130	Q0130	Q0130
	Q0250	Q0250	Q0250	Q0250	Q0250	Q0250	Q0250	Q0250	Q0250
	Q0275	Q0275	Q0275	Q0275	Q0275	Q0275	Q0275	Q0275	Q0275
					UNKNOWN		UNKNOWN
YAL012W	YAL012W	YAL012W	YAL012W	YAL012W	YAL012W	YAL012W	YAL012W	YAL012W	YAL012W	YAL012W	YAL012W
			YAL014C
	YAL022C	YAL022C	YAL022C	YAL022C	YAL022C	YAL022C	YAL022C	YAL022C
YAL023C	YAL023C	YAL023C	YAL023C	YAL023C	YAL023C	YAL023C	YAL023C	YAL023C	YAL023C	YAL023C	YAL023C
			YAL030W
YAL038W	YAL038W	YAL038W	YAL038W	YAL038W	YAL038W	YAL038W	YAL038W	YAL038W	YAL038W	YAL038W	YAL038W
YAL039C
YAL044C	YAL044C	YAL044C	YAL044C	YAL044C	YAL044C	YAL044C	YAL044C	YAL044C	YAL044C
YAL054C	YAL054C	YAL054C	YAL054C	YAL054C	YAL054C	YAL054C	YAL054C	YAL054C	YAL054C	YAL054C	YAL054C
YAL060W	YAL060W	YAL060W	YAL060W	YAL060W	YAL060W	YAL060W	YAL060W	YAL060W
YAL061W
YAL062W	YAL062W	YAL062W	YAL062W	YAL062W	YAL062W	YAL062W	YAL062W	YAL062W	YAL062W	YAL062W	YAL062W
YAR015W	YAR015W	YAR015W	YAR015W	YAR015W	YAR015W	YAR015W	YAR015W	YAR015W	YAR015W	YAR015W	YAR015W
	YAR035W	YAR035W	YAR035W	YAR035W	YAR035W	YAR035W	YAR035W	YAR035W	YAR035W	YAR035W	YAR035W
			YAR042W
YAR071W	YAR071W	YAR071W	YAR071W	YAR071W	YAR071W	YAR071W	YAR071W	YAR071W	YAR071W	YAR071W	YAR071W
		YAR073W			YAR073W	YAR073W			YAR073W	YAR073W	YAR073W
		YAR075W			YAR075W	YAR075W			YAR075W	YAR075W	YAR075W
YBL011W	YBL011W	YBL011W	YBL011W	YBL011W	YBL011W	YBL011W	YBL011W	YBL011W		YBL011W
YBL013W	YBL013W	YBL013W	YBL013W	YBL013W	YBL013W	YBL013W	YBL013W	YBL013W	YBL013W	YBL013W	YBL013W
YBL015W	YBL015W	YBL015W	YBL015W	YBL015W	YBL015W	YBL015W	YBL015W	YBL015W	YBL015W	YBL015W	YBL015W
	YBL030C	YBL030C	YBL030C	YBL030C	YBL030C	YBL030C	YBL030C	YBL030C	YBL030C	YBL030C	YBL030C
YBL033C	YBL033C	YBL033C	YBL033C	YBL033C	YBL033C	YBL033C	YBL033C	YBL033C	YBL033C	YBL033C	YBL033C
YBL035C
YBL039C	YBL039C	YBL039C	YBL039C	YBL039C	YBL039C	YBL039C	YBL039C	YBL039C	YBL039C	YBL039C	YBL039C
	YBL042C	YBL042C	YBL042C	YBL042C	YBL042C	YBL042C	YBL042C	YBL042C	YBL042C	YBL042C	YBL042C
	YBL045C	YBL045C	YBL045C	YBL045C	YBL045C	YBL045C	YBL045C	YBL045C	YBL045C
	YBL064C	YBL064C	YBL064C	YBL064C	YBL064C	YBL064C	YBL064C	YBL064C
YBL068W	YBL068W	YBL068W	YBL068W	YBL068W	YBL068W	YBL068W	YBL068W	YBL068W	YBL068W	YBL068W	YBL068W
YBL076C	YBL076C	YBL076C	YBL076C	YBL076C	YBL076C	YBL076C	YBL076C	YBL076C	YBL076C	YBL076C
YBL080C
YBL082C		YBL082C	YBL082C	YBL082C
YBL098W	YBL098W	YBL098W	YBL098W	YBL098W	YBL098W	YBL098W	YBL098W	YBL098W	YBL098W	YBL098W	YBL098W
	YBL099W	YBL099W	YBL099W	YBL099W	YBL099W	YBL099W	YBL099W	YBL099W	YBL099W	YBL099W	YBL099W
YBR001C		YBR001C		YBR001C	YBR001C	YBR001C	YBR001C		YBR001C	YBR001C	YBR001C
YBR002C	YBR002C	YBR002C	YBR002C	YBR002C				YBR002C	YBR002C	YBR002C	YBR002C
YBR003W	YBR003W	YBR003W	YBR003W	YBR003W	YBR003W	YBR003W	YBR003W	YBR003W	YBR003W	YBR003W	YBR003W
YBR004C	YBR004C	YBR004C	YBR004C	YBR004C				YBR004C
YBR006W	YBR006W	YBR006W	YBR006W	YBR006W	YBR006W	YBR006W	YBR006W	YBR006W	YBR006W	YBR006W	YBR006W
	YBR011C	YBR011C	YBR011C	YBR011C	YBR011C	YBR011C	YBR011C	YBR011C	YBR011C	YBR011C	YBR011C
YBR018C	YBR018C	YBR018C	YBR018C	YBR018C	YBR018C	YBR018C	YBR018C	YBR018C	YBR018C	YBR018C	YBR018C
YBR019C	YBR019C	YBR019C	YBR019C	YBR019C	YBR019C	YBR019C	YBR019C	YBR019C	YBR019C	YBR019C	YBR019C
YBR020W	YBR020W	YBR020W	YBR020W	YBR020W	YBR020W	YBR020W	YBR020W	YBR020W	YBR020W	YBR020W	YBR020W
	YBR021W	YBR021W	YBR021W	YBR021W	YBR021W	YBR021W	YBR021W	YBR021W	YBR021W	YBR021W	YBR021W
YBR023C	YBR023C	YBR023C	YBR023C	YBR023C	YBR023C	YBR023C	YBR023C	YBR023C	YBR023C	YBR023C	YBR023C
YBR026C	YBR026C	YBR026C	YBR026C	YBR026C	YBR026C	YBR026C	YBR026C	YBR026C	YBR029C	YBR026C	YBR029C
YBR029C	YBR029C	YBR029C	YBR029C	YBR029C	YBR029C	YBR029C	YBR029C	YBR029C		YBR029C
	YBR034C	YBR034C	YBR034C	YBR034C	YBR034C	YBR034C	YBR034C	YBR034C	YBR034C	YBR034C	YBR034C
YBR035C	YBR035C	YBR035C	YBR035C	YBR035C	YBR035C	YBR035C	YBR035C	YBR035C	YBR035C	YBR035C	YBR035C
	YBR036C	YBR036C	YBR036C	YBR036C	YBR036C	YBR036C	YBR036C	YBR036C	YBR036C	YBR036C	YBR036C
YBR038W	YBR038W	YBR038W	YBR038W	YBR038W	YBR038W	YBR038W	YBR038W	YBR038W	YBR038W	YBR038W	YBR038W
	YBR039W	YBR039W	YBR039W	YBR039W	YBR039W	YBR039W	YBR039W	YBR039W	YBR039W
	YBR041W	YBR041W	YBR041W	YBR041W	YBR041W	YBR041W	YBR041W	YBR041W	YBR041W	YBR041W
	YBR042C
	YBR058C-A	YBR058C-A		YBR058C-A	YBR058C-A	YBR058C-A	YBR058C-A	YBR058C-A
	YBR068C	YBR068C	YBR068C	YBR068C	YBR068C	YBR068C	YBR068C	YBR068C	YBR068C	YBR068C	YBR068C
	YBR069C	YBR069C	YBR069C	YBR069C	YBR069C	YBR069C	YBR069C	YBR069C	YBR069C	YBR069C	YBR069C
YBR070C		YBR070C
YBR084W	YBR084W	YBR084W	YBR084W	YBR084W	YBR084W	YBR084W	YBR084W	YBR084W	YBR084W	YBR084W	YBR084W
	YBR085W	YBR085W	YBR085W	YBR085W	YBR085W	YBR085W	YBR085W	YBR085W	YBR085W	YBR085W	YBR085W
YBR092C	YBR092C	YBR092C	YBR092C	YBR092C	YBR092C	YBR092C	YBR092C	YBR092C	YBR092C
YBR093C	YBR093C	YBR093C	YBR093C	YBR093C	YBR093C	YBR093C	YBR093C	YBR093C
	YBR097W
		YBR104W
YBR110W	YBR110W	YBR110W	YBR110W	YBR110W				YBR110W
YBR111C		YBR111C
YBR115C	YBR115C	YBR115C	YBR115C	YBR115C	YBR115C	YBR115C	YBR115C	YBR115C	YBR115C	YBR115C	YBR115C
YBR117C	YBR117C	YBR117C	YBR117C	YBR117C	YBR117C	YBR117C	YBR117C	YBR117C	YBR117C	YBR117C	YBR117C
YBR121C	YBR121C	YBR121C	YBR121C	YBR121C	YBR121C	YBR121C	YBR121C	YBR121C	YBR121C	YBR121C
YBR126C	YBR126C	YBR126C	YBR126C	YBR126C	YBR126C	YBR126C	YBR126C	YBR126C	YBR126C	YBR126C	YBR126C
	YBR127C	YBR127C	YBR127C	YBR127C	YBR127C	YBR127C	YBR127C	YBR127C	YBR127C
	YBR132C	YBR132C	YBR132C	YBR132C	YBR132C	YBR132C	YBR132C	YBR132C	YBR132C	YBR132C	YBR132C
YBR145W	YBR145W	YBR145W	YBR145W	YBR145W	YBR145W	YBR145W	YBR145W	YBR145W	YBR145W	YBR145W	YBR145W
	YBR149W	YBR149W	YBR149W	YBR149W	YBR149W	YBR149W	YBR149W	YBR149W	YBR149W	YBR149W	YBR149W
YBR153W	YBR153W	YBR153W	YBR153W	YBR153W	YBR153W	YBR153W	YBR153W	YBR153W	YBR153W	YBR153W	YBR153W
YBR154C
YBR159W	YBR159W	YBR159W	YBR159W	YBR159W				YBR159W		YBR159W
	YBR161W	YBR161W		YBR161W	YBR161W	YBR161W	YBR161W	YBR161W
YBR166C	YBR166C	YBR166C	YBR166C	YBR166C	YBR166C	YBR166C	YBR166C	YBR166C	YBR166C	YBR166C	YBR166C
YBR176W	YBR176W	YBR176W	YBR176W	YBR176W	YBR176W	YBR176W	YBR176W	YBR176W	YBR176W	YBR176W	YBR176W
	YBR180W	YBR180W	YBR180W	YBR180W	YBR180W	YBR180W	YBR180W	YBR180W
YBR183W	YBR183W	YBR183W	YBR183W	YBR183W	YBR183W	YBR183W	YBR183W	YBR183W		YBR183W
		YBR184W			YBR184W	YBR184W	YBR184W		YBR184W	YBR184W	YBR184W
	YBR192W	YBR192W	YBR192W	YBR192W	YBR192W	YBR192W	YBR192W	YBR192W
YBR196C	YBR196C	YBR196C	YBR196C	YBR196C	YBR196C	YBR196C	YBR196C	YBR196C	YBR196C	YBR196C	YBR196C
	YBR199W	YBR199W		YBR199W	YBR199W	YBR199W	YBR199W	YBR199W	YBR199W	YBR199W	YBR199W
	YBR204C
YBR205W	YBR205W	YBR205W	YBR205W	YBR205W	YBR205W	YBR205W	YBR205W	YBR205W	YBR205W	YBR205W	YBR205W
YBR208C	YBR208C	YBR208C	YBR208C	YBR208C	YBR208C	YBR208C	YBR208C	YBR208C	YBR208C	YBR208C	YBR208C
YBR213W	YBR213W	YBR213W	YBR213W	YBR213W	YBR213W	YBR213W	YBR213W	YBR213W
YBR218C	YBR218C	YBR218C	YBR218C	YBR218C	YBR218C	YBR218C	YBR218C	YBR218C	YBR218C	YBR218C	YBR218C
YBR221C	YBR221C	YBR221C	YBR221C	YBR221C	YBR221C	YBR221C	YBR221C	YBR221C	YBR221C
YBR229C
YBR243C		YBR243C
YBR244W	YBR244W	YBR244W	YBR244W	YBR244W	YBR244W	YBR244W	YBR244W	YBR244W	YBR244W	YBR244W	YBR244W
YBR248C	YBR248C	YBR248C	YBR248C	YBR248C	YBR248C	YBR248C	YBR248C	YBR248C	YBR248C	YBR248C	YBR248C
YBR249C	YBR249C	YBR249C	YBR249C	YBR249C	YBR249C	YBR249C	YBR249C	YBR249C	YBR249C	YBR249C	YBR249C
YBR252W	YBR252W	YBR252W	YBR252W	YBR252W	YBR252W	YBR252W	YBR252W	YBR252W	YBR252W	YBR252W	YBR252W
YBR256C	YBR256C	YBR256C	YBR256C	YBR256C	YBR256C	YBR256C	YBR256C	YBR256C	YBR256C	YBR256C	YBR256C
YBR263W	YBR263W	YBR263W	YBR263W	YBR263W	YBR263W	YBR263W	YBR263W	YBR263W	YBR263W	YBR263W	YBR263W
YBR265W	YBR265W	YBR265W	YBR265W	YBR265W	YBR265W	YBR265W	YBR265W	YBR265W	YBR265W	YBR265W	YBR265W
YBR278W
		YBR284W			YBR284W	YBR284W	YBR284W		YBR284W	YBR284W	YBR284W
	YBR291C	YBR291C	YBR291C	YBR291C	YBR291C	YBR291C	YBR291C	YBR291C	YBR291C	YBR291C	YBR291C
	YBR293W		YBR293W	YBR293W	YBR293W	YBR293W	YBR293W	YBR293W
	YBR294W	YBR294W	YBR294W	YBR294W	YBR294W	YBR294W	YBR294W	YBR294W	YBR294W	YBR294W	YBR294W
	YBR296C	YBR296C	YBR296C	YBR296C	YBR296C	YBR296C	YBR296C	YBR296C	YBR296C	YBR298C	YBR298C
	YBR298C	YBR298C	YBR298C	YBR298C	YBR298C	YBR298C	YBR298C	YBR298C	YBR298C
YBR299W	YBR299W	YBR299W	YBR299W	YBR299W	YBR299W	YBR299W	YBR299W	YBR299W	YBR299W	YBR299W	YBR299W
YCL004W	YCL004W	YCL004W	YCL004W	YCL004W	YCL004W	YCL004W	YCL004W	YCL004W	YCL004W	YCL004W	YCL004W
YCL009C	YCL009C	YCL009C	YCL009C	YCL009C	YCL009C	YCL009C	YCL009C	YCL009C	YCL009C
YCL017C
YCL018W	YCL018W	YCL018W	YCL018W	YCL018W	YCL018W	YCL018W	YCL018W	YCL018W	YCL018W	YCL018W	YCL018W
	YCL025C	YCL025C	YCL025C	YCL025C	YCL025C	YCL025C	YCL025C	YCL025C	YCL025C	YCL025C	YCL025C
YCL030C	YCL030C	YCL030C	YCL030C	YCL030C	YCL030C	YCL030C	YCL030C	YCL030C	YCL030C	YCL030C	YCL030C
	YCL035C	YCL035C	YCL035C	YCL035C	YCL035C	YCL035C	YCL035C	YCL035C
	YCL038C		YCL038C	YCL038C				YCL038C
YCL040W	YCL040W	YCL040W	YCL040W	YCL040W	YCL040W	YCL040W	YCL040W	YCL040W	YCL040W	YCL040W	YCL040W
YCL050C	YCL050C	YCL050C	YCL050C	YCL050C	YCL050C	YCL050C	YCL050C	YCL050C	YCL050C	YCL050C	YCL050C
YCL052C	YCL052C	YCL052C	YCL052C	YCL052C				YCL052C
		YCL054W
YCL064C	YCL064C	YCL064C	YCL064C	YCL064C	YCL064C	YCL064C	YCL064C	YCL064C	YCL064C	YCL064C	YCL064C
	YCL069W		YCL069W	YCL069W	YCL069W	YCL069W	YCL069W	YCL069W
YCR005C	YCR005C	YCR005C	YCR005C	YCR005C	YCR005C	YCR005C	YCR005C	YCR005C	YCR005C	YCR005C	YCR005C
	YCR010C	YCR010C	YCR010C	YCR010C	YCR010C	YCR010C	YCR010C	YCR010C		YCR010C
YCR012W	YCR012W	YCR012W	YCR012W	YCR012W	YCR012W	YCR012W	YCR012W	YCR012W	YCR012W	YCR012W	YCR012W
			YCR020C-A	YCR020C-A
YCR024C	YCR024C	YCR024C	YCR024C	YCR024C	YCR024C	YCR024C	YCR024C	YCR024C	YCR024C	YCR024C	YCR024C
	YCR024C-A	YCR024C-A	YCR024C-A	YCR024C-A	YCR024C-A	YCR024C-A	YCR024C-A	YCR024C-A	YCR024C-A	YCR024C-A	YCR024C_A
	YCR028C	YCR028C	YCR028C	YCR028C	YCR028C	YCR028C	YCR028C	YCR028C	YCR028C	YCR028C	YCR028C
		YCR032W	YCR032W	YCR032W	YCR032W	YCR032W	YCR032W		YCR032W	YCR032W	YCR032W
YCR034W	YCR034W	YCR034W	YCR034W	YCR034W	YCR034W	YCR034W	YCR034W	YCR034W	YCR034W	YCR034W
YCR036W	YCR036W	YCR036W	YCR036W	YCR036W	YCR036W	YCR036W	YCR036W	YCR036W	YCR036W	YCR036W	YCR036W
	YCR037C	YCR037C	YCR037C	YCR037C	YCR037C	YCR037C	YCR037C	YCR037C	YCR037C
YCR048W	YCR048W	YCR048W	YCR048W	YCR048W	YCR048W	YCR048W	YCR048W	YCR048W		YCR048W
YCR053W	YCR053W	YCR053W	YCR053W	YCR053W	YCR053W	YCR053W	YCR053W	YCR053W	YCR053W	YCR053W	YCR053W
YCR073W_A		YCR073W-A	YCR073W-A		YCR073W-A	YCR073W-A	YCR073W-A	YCR075C	YCR073W-A	YCR073W-A	YCR073W_A
	YCR075C		YCR075C	YCR075C	YCR075C	YCR075C	YCR075C
	YCR083W	YCR083W	YCR083W	YCR083W	YCR083W	YCR083W	YCR083W	YCR083W
	YCR098C	YCR098C	YCR098C	YCR098C	YCR098C	YCR098C	YCR098C	YCR098C	YCR098C	YCR098C
YCR105W	YCR105W	YCR105W	YCR105W	YCR105W				YCR105W
	YDL004W	YDL004W	YDL004W	YDL004W	YDL004W	YDL004W	YDL004W	YDL004W	YDL004W
YCR107W
YDL015C	YDL015C	YDL015C	YDL015C	YDL015C	YDL015C	YDL015C	YDL015C	YDL015C		YDL015C
			YDL019C
YDL021W		YDL021W			YDL021W	YDL021W	YDL021W		YDL021W	YDL021W	YDL021W
YDL022W	YDL022W	YDL022W	YDL022W	YDL022W	YDL022W	YDL022W	YDL022W	YDL022W	YDL022W	YDL022W	YDL022W
YDL024C
		YDL040C			YDL040C	YDL040C	YDL040C		YDL040C	YDL040C	YDL040C
YDL042C	YDL042C		YDL042C	YDL042C				YDL042C
YDL045C	YDL045C	YDL045C	YDL045C	YDL045C	YDL045C	YDL045C	YDL045C	YDL045C	YDL045C	YDL045C	YDL045C
YDL052C	YDL052C	YDL052C	YDL052C	YDL052C	YDL052C	YDL052C	YDL052C	YDL052C	YDL052C	YDL052C	YDL052C
YDL055C	YDL055C	YDL055C	YDL055C	YDL055C	YDL055C	YDL055C	YDL055C	YDL055C	YDL055C	YDL055C	YDL055C
YDL066W	YDL066W	YDL066W	YDL066W	YDL066W	YDL066W	YDL066W	YDL066W	YDL066W	YDL066W	YDL066W	YDL066W
	YDL067C	YDL067C	YDL067C	YDL067C	YDL067C	YDL067C	YDL067C	YDL067C	YDL067C
YDL078C	YDL078C	YDL078C	YDL078C	YDL078C	YDL078C	YDL078C	YDL078C	YDL078C	YDL078C	YDL078C	YDL078C
YDL080C	YDL080C	YDL080C	YDL080C	YDL080C	YDL080C	YDL080C	YDL080C	YDL080C
	YDL085W	YDL085W	YDL085W	YDL085W	YDL085W	YDL085W	YDL085W	YDL085W	YDL085W	YDL085W	YDL085W
YDL086W
YDL090C	YDL090C	YDL090C	YDL090C	YDL090C				YDL090C	YDL090C	YDL090C	YDL090C
YDL093W	YDL093W	YDL093W	YDL093W	YDL093W	YDL093W	YDL093W	YDL093W	YDL093W	YDL093W	YDL093W	YDL093W
YDL095W	YDL095W	YDL095W	YDL095W	YDL095W	YDL095W	YDL095W	YDL095W	YDL095W	YDL095W	YDL095W	YDL095W
	YDL100C	YDL100C	YDL100C	YDL100C	YDL100C	YDL100C	YDL100C	YDL100C	YDL100C	YDL100C	YDL100C
YDL102W
YDL103C	YDL103C	YDL103C	YDL103C	YDL103C	YDL103C	YDL103C	YDL103C	YDL103C	YDL103C	YDL103C	YDL103C
YDL131W	YDL131W	YDL131W	YDL131W	YDL131W	YDL131W	YDL131W	YDL131W	YDL131W	YDL131W	YDL131W	YDL131W
YDL140C
YDL141W	YDL141W		YDL141W	YDL141W	YDL141W	YDL141W	YDL141W	YDL141W
YDL142C	YDL142C	YDL142C	YDL142C	YDL142C	YDL142C	YDL142C	YDL142C	YDL142C	YDL142C	YDL142C	YDL142C
YDL150W
YDL168W	YDL168W	YDL168W	YDL168W	YDL168W	YDL168W	YDL168W	YDL168W	YDL168W	YDL168W	YDL168W	YDL168W
YDL171C	YDL171C	YDL171C	YDL171C	YDL171C	YDL171C	YDL171C	YDL171C	YDL171C	YDL171C	YDL171C	YDL171C
YDL174C	YDL174C	YDL174C	YDL174C	YDL174C	YDL174C	YDL174C	YDL174C	YDL174C	YDL174C	YDL174C	YDL174C
	YDL178W	YDL178W	YDL178W	YDL178W	YDL178W	YDL178W	YDL178W	YDL178W
		YDL181W			YDL181W	YDL181W	YDL181W		YDL181W
YDL182W	YDL182W	YDL182W	YDL182W	YDL182W	YDL182W	YDL182W	YDL182W	YDL182W	YDL182W	YDL182W	YDL182W
	YDL185W	YDL185W	YDL185W	YDL185W	YDL185W	YDL185W	YDL185W	YDL185W	YDL185W
	YDL198C	YDL198C	YDL198C	YDL198C	YDL198C	YDL198C	YDL198C	YDL198C
YDL205C	YDL205C	YDL205C	YDL205C	YDL205C	YDL205C	YDL205C	YDL205C	YDL205C	YDL205C	YDL205C	YDL205C
	YDL210W	YDL210W	YDL210W	YDL210W	YDL210W	YDL210W	YDL210W	YDL210W	YDL210W	YDL210W	YDL210W
YDL215C	YDL215C	YDL215C	YDL215C	YDL215C	YDL215C	YDL215C	YDL215C	YDL215C	YDL215C	YDL215C	YDL215C
YDL232W
YDL238C	YDL238C		YDL238C	YDL238C	YDL238C	YDL238C	YDL238C	YDL238C
YDL243C
	YDL245C	YDL245C	YDL245C	YDL245C	YDL245C	YDL245C	YDL245C	YDL245C	YDL245C	YDL245C	YDL245C
YDL246C		YDL246C
	YDL247W	YDL247W	YDL247W	YDL247W	YDL247W	YDL247W	YDL247W	YDL247W	YDL247W	YDL247W
YDR001C	YDR001C	YDR001C	YDR001C	YDR001C	YDR001C	YDR001C	YDR001C	YDR001C	YDR001C	YDR001C	YDR001C
YDR007W	YDR007W	YDR007W	YDR007W	YDR007W	YDR007W	YDR007W	YDR007W	YDR007W	YDR007W	YDR007W	YDR007W
YDR009W
	YDR017C	YDR017C	YDR017C	YDR017C	YDR017C	YDR017C	YDR017C	YDR017C
YDR019C	YDR019C	YDR019C	YDR019C	YDR019C	YDR019C	YDR019C	YDR019C	YDR019C	YDR019C	YDR019C	YDR019C
YDR023W	YDR023W	YDR023W	YDR023W	YDR023W	YDR023W	YDR023W	YDR023W	YDR023W	YDR023W	YDR023W
YDR035W	YDR035W	YDR035W	YDR035W	YDR035W	YDR035W	YDR035W	YDR035W	YDR035W	YDR035W	YDR035W	YDR035W
YDR036C		YDR036C
YDR037W	YDR037W	YDR037W	YDR037W	YDR037W	YDR037W	YDR037W	YDR037W	YDR037W	YDR037W	YDR037W	YDR037W
YDR044W	YDR044W	YDR044W	YDR044W	YDR044W	YDR044W	YDR044W	YDR044W	YDR044W	YDR044W	YDR044W	YDR044W
YDR045C
	YDR046C	YDR046C	YDR046C	YDR046C	YDR046C	YDR046C	YDR046C	YDR046C	YDR046C	YDR046C	YDR046C
YDR047W	YDR047W	YDR047W	YDR047W	YDR047W	YDR047W	YDR047W	YDR047W	YDR047W	YDR047W	YDR047W	YDR047W
YDR050C	YDR050C	YDR050C	YDR050C	YDR050C	YDR050C	YDR050C	YDR050C	YDR050C	YDR050C	YDR050C	YDR050C
YDR058C	YDR058C	YDR058C	YDR058C	YDR058C	YDR058C	YDR058C	YDR058C	YDR058C	YDR062W	YDR058C
YDR062W	YDR062W	YDR062W	YDR062W	YDR062W	YDR062W	YDR062W	YDR062W	YDR062W		YDR062W	YDR062W
	YDR072C	YDR072C	YDR072C	YDR072C	YDR072C	YDR072C	YDR072C	YDR072C	YDR072C	YDR072C	YDR072C
YDR074W	YDR074W	YDR074W	YDR074W	YDR074W	YDR074W	YDR074W	YDR074W	YDR074W	YDR074W	YDR074W	YDR074W
			YDR093W	YDR093W				YDR093W
	YDR098C	YDR098C	YDR098C	YDR098C	YDR098C	YDR098C	YDR098C	YDR098C
YDR111C		YDR111C			YDR111C	YDR111C	YDR111C	YDR127W	YDR111C	YDR111C	YDR111C
YDR121W
			YDR126W	YDR126W
YDR127W	YDR127W	YDR127W	YDR127W	YDR127W	YDR127W	YDR127W	YDR127W		YDR127W	YDR127W	YDR127W
	YDR135C		YDR135C	YDR135C	YDR135C	YDR135C	YDR135C	YDR135C
YDR147W	YDR147W	YDR147W	YDR147W	YDR147W	YDR147W	YDR147W	YDR147W	YDR147W	YDR147W	YDR147W	YDR147W
YDR148C	YDR148C	YDR148C	YDR148C	YDR148C	YDR148C	YDR148C	YDR148C	YDR148C	YDR148C
YDR156W
YDR158W	YDR158W	YDR158W	YDR158W	YDR158W	YDR158W	YDR158W	YDR158W	YDR158W	YDR158W	YDR158W	YDR158W
YDR173C	YDR173C	YDR173C	YDR173C	YDR173C	YDR173C	YDR173C	YDR173C	YDR173C
YDR178W	YDR178W	YDR178W	YDR178W	YDR178W	YDR178W	YDR178W	YDR178W	YDR178W	YDR178W
YDR191W	YDR191W		YDR191W	YDR191W				YDR191W
YDR196C	YDR196C	YDR196C		YDR196C				YDR196C
	YDR204W	YDR204W	YDR204W	YDR204W	YDR204W	YDR204W	YDR204W	YDR204W
YDR208W	YDR208W	YDR208W	YDR208W	YDR208W	YDR208W	YDR208W	YDR208W	YDR208W	YDR208W	YDR208W	YDR208W
YDR226W	YDR226W	YDR226W	YDR226W	YDR226W	YDR226W	YDR226W	YDR226W	YDR226W	YDR226W	YDR226W	YDR226W
YDR232W	YDR232W	YDR232W	YDR232W	YDR232W	YDR232W	YDR232W	YDR232W	YDR232W	YDR232W	YDR232W	YDR232W
YDR234W	YDR234W	YDR234W	YDR234W	YDR234W	YDR234W	YDR234W	YDR234W	YDR234W	YDR234W	YDR234W	YDR234W
YDR236C	YDR236C	YDR236C	YDR236C	YDR236C	YDR236C	YDR236C	YDR236C	YDR236C	YDR236C	YDR236C	YDR236C
YDR242W		YDR242W			YDR242W	YDR242W	YDR242W		YDR242W	YDR242W	YDR242W
YDR248C
YDR256C	YDR256C	YDR256C	YDR256C	YDR256C	YDR256C	YDR256C	YDR256C	YDR256C	YDR256C	YDR256C	YDR256C
YDR261C	YDR261C	YDR261C	YDR261C	YDR261C	YDR261C	YDR261C	YDR261C	YDR261C	YDR261C	YDR261C	YDR261C
			YDR264C	YDR264C
YDR268W	YDR268W	YDR268W	YDR268W	YDR268W	YDR268W	YDR268W	YDR268W	YDR268W	YDR268W	YDR268W	YDR268W
YDR272W	YDR272W	YDR272W	YDR272W	YDR272W	YDR272W	YDR272W	YDR272W	YDR272W	YDR272W	YDR272W	YDR272W
	YDR284C	YDR284C	YDR284C	YDR284C	YDR284C	YDR284C	YDR284C	YDR284C	YDR284C	YDR284C	YDR284C
YDR287W	YDR287W	YDR287W	YDR287W	YDR287W				YDR287W		YDR287W
YDR294C	YDR294C	YDR294C	YDR294C	YDR294C	YDR294C	YDR294C	YDR294C	YDR294C	YDR294C	YDR294C	YDR294C
YDR297W	YDR297W	YDR297W	YDR297W	YDR297W	YDR297W	YDR297W	YDR297W	YDR297W	YDR297W	YDR297W	YDR297W
	YDR298C	YDR298C	YDR298C	YDR298C	YDR298C	YDR298C	YDR298C	YDR298C	YDR298C
YDR300C	YDR300C	YDR300C	YDR300C	YDR300C	YDR300C	YDR300C	YDR300C	YDR300C	YDR300C	YDR300C	YDR300C
YDR302W	YDR302W	YDR302W	YDR302W	YDR302W				YDR302W
YDR305C	YDR305C	YDR305C	YDR305C	YDR305C	YDR305C	YDR305C	YDR305C	YDR305C	YDR305C
YDR307W
			YDR313C
	YDR315C	YDR315C	YDR315C	YDR315C	YDR315C	YDR315C	YDR315C	YDR315C	YDR321W	YDR315C
YDR321W	YDR321W	YDR321W	YDR321W	YDR321W	YDR321W	YDR321W	YDR321W	YDR321W		YDR321W	YDR321W
	YDR322C-A	YDR322C-A	YDR322C-A	YDR322C-A	YDR322C-A	YDR322C-A	YDR322C-A	YDR322C-A	YDR322C-A	YDR341C	YDR341C
			YDR331W
YDR341C	YDR341C	YDR341C	YDR341C	YDR341C	YDR341C	YDR341C	YDR341C	YDR341C	YDR341C
	YDR342C	YDR342C	YDR342C	YDR342C	YDR342C	YDR342C	YDR342C	YDR342C	YDR342C	YDR342C	YDR342C
	YDR343C	YDR343C	YDR343C	YDR343C	YDR343C	YDR343C	YDR343C	YDR343C	YDR343C	YDR343C	YDR343C
	YDR345C	YDR345C	YDR345C	YDR345C	YDR345C	YDR345C	YDR345C	YDR345C	YDR345C	YDR345C	YDR345C
YDR353W	YDR353W	YDR353W	YDR353W	YDR353W	YDR353W	YDR353W	YDR353W	YDR353W	YDR353W	YDR353W	YDR353W
YDR354W	YDR354W	YDR354W	YDR354W	YDR354W	YDR354W	YDR354W	YDR354W	YDR354W	YDR354W	YDR354W	YDR354W
	YDR367W	YDR367W		YDR367W				YDR367W
YDR368W	YDR368W	YDR368W	YDR368W	YDR368W	YDR368W	YDR368W	YDR368W	YDR368W
YDR371W
	YDR373W
	YDR376W	YDR376W	YDR376W	YDR376W	YDR376W	YDR376W	YDR376W	YDR376W
	YDR377W	YDR377W	YDR377W	YDR377W	YDR377W	YDR377W	YDR377W	YDR377W	YDR377W
YDR380W	YDR380W	YDR380W	YDR380W	YDR380W	YDR380W	YDR380W	YDR380W	YDR380W	YDR380W
	YDR384C	YDR384C	YDR384C	YDR384C	YDR384C	YDR384C	YDR384C	YDR384C
	YDR399W	YDR399W	YDR399W	YDR399W	YDR399W	YDR399W	YDR399W	YDR399W	YDR399W	YDR399W	YDR399W
YDR400W	YDR400W	YDR400W	YDR400W	YDR400W	YDR400W	YDR400W	YDR400W	YDR400W	YDR400W	YDR400W	YDR400W
YDR402C	YDR402C	YDR402C	YDR402C	YDR402C	YDR402C	YDR402C	YDR402C	YDR402C
	YDR403W	YDR403W	YDR403W	YDR403W	YDR403W	YDR403W	YDR403W	YDR403W
YDR404C	YDR408C	YDR408C	YDR408C	YDR408C	YDR408C	YDR408C	YDR408C	YDR408C	YDR408C	YDR408C	YDR408C
YDR408C			YDR410C	YDR410C
YDR410C
YDR428C	YDR428C	YDR428C				YDR428C		YDR428C
			YDR434W	YDR434W
YDR437W		YDR437W
YDR440W
YDR441C		YDR441C			YDR441C	YDR441C	YDR441C		YDR441C	YDR441C	YDR441C
	YDR453C		YDR453C	YDR453C	YDR453C	YDR453C	YDR453C	YDR453C
YDR454C	YDR454C	YDR454C	YDR454C	YDR454C	YDR454C	YDR454C	YDR454C	YDR454C	YDR454C	YDR454C	YDR454C
YDR465C
			YDR468C
YDR481C	YDR481C	YDR481C	YDR481C	YDR481C	YDR481C	YDR481C	YDR481C	YDR481C	YDR481C	YDR481C	YDR481C
YDR483W	YDR483W	YDR483W	YDR483W	YDR483W	YDR483W	YDR483W	YDR483W	YDR483W	YDR483W	YDR483W	YDR483W
YDR487C	YDR487C	YDR487C	YDR487C	YDR487C	YDR487C	YDR487C	YDR487C	YDR487C
	YDR497C	YDR497C	YDR497C	YDR497C	YDR497C	YDR497C	YDR497C	YDR497C	YDR497C	YDR497C	YDR497C
YDR502C	YDR502C	YDR502C	YDR502C	YDR502C	YDR502C	YDR502C	YDR502C	YDR502C	YDR502C	YDR502C	YDR502C
	YDR503C	YDR503C	YDR503C	YDR503C	YDR503C	YDR503C	YDR503C	YDR503C	YDR503C	YDR503C	YDR503C
	YDR508C	YDR508C	YDR508C	YDR508C	YDR508C	YDR508C	YDR508C	YDR508C	YDR508C	YDR508C	YDR508C
	YDR513W	YDR513W	YDR513W	YDR513W	YDR513W	YDR513W	YDR513W	YDR513W
	YDR529C	YDR529C	YDR529C	YDR529C	YDR529C	YDR529C	YDR529C	YDR529C	YDR529C
YDR530C	YDR530C	YDR530C	YDR530C	YDR530C	YDR530C	YDR530C	YDR530C	YDR530C	YDR530C	YDR530C	YDR530C
YDR531W	YDR531W	YDR531W	YDR531W	YDR531W	YDR531W	YDR531W	YDR531W	YDR531W	YDR531W	YDR531W	YDR531W
	YDR536W	YDR536W	YDR536W	YDR536W	YDR536W	YDR536W	YDR536W	YDR536W	YDR536W	YDR536W	YDR536W
		YDR538W							YDR538W	YDR538W	YDR538W
YEL002C
	YEL006W	YEL006W	YEL006W	YEL006W				YEL006W		YEL006W
YEL011W		YEL011W	YEL011W		YEL011W	YEL011W	YEL011W		YEL011W	YEL011W	YEL011W
			YEL013W
	YEL017C-A	YEL017C-A	YEL017C-A	YEL017C-A	YEL017C-A	YEL017C-A	YEL017C-A	YEL017C-A	YEL017C-A	YEL017C-A	YEL017C_A
YEL021W	YEL021W	YEL021W	YEL021W	YEL021W	YEL021W	YEL021W	YEL021W	YEL021W	YEL021W	YEL021W	YEL021W
	YEL024W	YEL024W	YEL024W	YEL024W	YEL024W	YEL024W	YEL024W	YEL024W	YEL024W	YEL024W	YEL024W
	YEL027W	YEL027W	YEL027W	YEL027W	YEL027W	YEL027W	YEL027W	YEL027W	YEL027W
YEL029C	YEL029C	YEL029C						YEL029C
YEL038W	YEL038W	YEL038W	YEL038W	YEL038W	YEL038W	YEL038W	YEL038W	YEL038W
	YEL039C		YEL039C	YEL039C	YEL039C	YEL039C	YEL039C	YEL039C
	YEL041W	YEL041W	YEL041W	YEL041W	YEL041W	YEL041W	YEL041W	YEL041W	YEL041W	YEL041W	YEL041W
	YEL042W	YEL042W	YEL042W	YEL042W	YEL042W	YEL042W	YEL042W	YEL042W	YEL042W
YEL046C	YEL046C	YEL046C	YEL046C	YEL046C	YEL046C	YEL046C	YEL046C	YEL046C	YEL046C	YEL046C	YEL046C
	YEL047C	YEL047C	YEL047C	YEL047C	YEL047C	YEL047C	YEL047C	YEL047C	YEL047C	YEL047C	YEL047C
	YEL051W	YEL051W	YEL051W	YEL051W	YEL051W	YEL051W	YEL051W	YEL051W	YEL051W
			YEL053C	YEL053C
YEL058W	YEL058W	YEL058W	YEL058W	YEL058W	YEL058W	YEL058W	YEL058W	YEL058W	YEL058W	YEL058W	YEL058W
	YEL063C	YEL063C	YEL063C	YEL063C	YEL063C	YEL063C	YEL063C	YEL063C	YEL063C	YEL063C	YEL063C
	YEL069C	YEL069C	YEL069C	YEL069C	YEL069C	YEL069C	YEL069C	YEL069C	YEL069C	YEL069C	YEL069C
YEL070W
	YEL071W	YEL071W	YEL071W	YEL071W	YEL071W	YEL071W	YEL071W	YEL071W
YER001W
YER003C	YER003C	YER003C	YER003C	YER003C	YER003C	YER003C	YER003C	YER003C	YER003C	YER003C	YER003C
YER005W	YER005W	YER005W	YER005W	YER005W	YER005W	YER005W	YER005W	YER005W
YER014W	YER014W	YER014W	YER014W	YER014W	YER014W	YER014W	YER014W	YER014W	YER014W	YER014W	YER014W
YER015W	YER015W	YER015W	YER015W	YER015W	YER015W	YER015W	YER015W	YER015W	YER015W	YER015W	YER015W
	YER019W	YER019W	YER019W	YER019W	YER019W	YER019W	YER019W	YER019W		YER019W
YER023W	YER023W	YER023W	YER023W	YER023W	YER023W	YER023W	YER023W	YER023W	YER023W	YER023W	YER023W
	YER024W	YER024W	YER024W	YER024W	YER024W	YER024W	YER024W	YER024W		YER024W
YER026C	YER026C	YER026C	YER026C	YER026C	YER026C	YER026C	YER026C	YER026C	YER026C	YER026C	YER026C
	YER037W
YER043C	YER043C	YER043C	YER043C	YER043C	YER043C	YER043C	YER043C	YER043C	YER043C	YER043C	YER043C
YER052C	YER052C	YER052C	YER052C	YER052C	YER052C	YER052C	YER052C	YER052C	YER052C	YER052C	YER052C
	YER053C	YER053C	YER053C	YER053C	YER053C	YER053C	YER053C	YER053C	YER053C	YER053C	YER053C
YER055C	YER055C	YER055C	YER055C	YER055C	YER055C	YER055C	YER055C	YER055C	YER055C	YER055C	YER055C
	YER056C	YER056C	YER056C	YER056C	YER056C	YER056C	YER056C	YER056C	YER056C	YER056C	YER056C
	YER060W	YER060W	YER060W	YER060W	YER060W	YER060W	YER060W	YER060W	YER060W	YER060W	YER060W
	YER060W-A	YER060W-A	YER060W-A	YER060W-A	YER060W-A	YER060W-A	YER060W-A	YER060W-A	YER060W-A	YER060W-A	YER060W_A
YER061C	YER061C	YER061C	YER061C	YER061C	YER061C	YER061C	YER061C	YER061C	YER061C	YER061C	YER061C
YER062C	YER062C	YER062C	YER062C	YER062C	YER062C	YER062C	YER062C	YER062C	YER062C	YER062C	YER062C
YER065C	YER065C	YER065C	YER065C	YER065C	YER065C	YER065C	YER065C	YER065C	YER065C	YER065C	YER065C
YER069W	YER069W	YER069W	YER069W	YER069W	YER069W	YER069W	YER069W	YER069W	YER069W	YER069W	YER069W
YER070W	YER070W	YER070W	YER070W	YER070W	YER070W	YER070W	YER070W	YER070W	YER070W	YER070W	YER070W
YER073W	YER073W	YER073W	YER073W	YER073W	YER073W	YER073W	YER073W	YER073W	YER073W	YER073W	YER073W
YER081W	YER081W	YER081W	YER081W	YER081W	YER081W	YER081W	YER081W	YER081W	YER081W	YER081W	YER081W
YER086W	YER086W	YER086W	YER086W	YER086W	YER086W	YER086W	YER086W	YER086W	YER086W	YER086W	YER086W
YER087W		YER087W			YER087W	YER087W	YER087W		YER087W	YER087W
YER090W	YER090W	YER090W	YER090W	YER090W	YER090W	YER090W	YER090W	YER090W	YER090W	YER090W	YER090W
YER091C	YER091C	YER091C	YER091C	YER091C	YER091C	YER091C	YER091C	YER091C	YER091C	YER091C	YER091C
			YER093C
YER099C	YER099C	YER099C	YER099C	YER099C	YER099C	YER099C	YER099C	YER099C	YER099C	YER099C	YER099C
	YER119C		YER119C	YER119C	YER119C	YER119C	YER119C	YER119C
YER141W	YER141W	YER141W	YER141W	YER141W	YER141W	YER141W	YER141W	YER141W
	YER152C							YER152C
			YER166W	YER166W				YER166W
YER170W	YER170W	YER170W	YER170W	YER170W	YER170W	YER170W	YER170W	YER170W	YER170W	YER170W	YER170W
	YER174C	YER174C	YER174C	YER174C	YER174C	YER174C	YER174C	YER174C
	YER175C	YER175C	YER175C	YER175C	YER175C	YER175C	YER175C	YER175C
YER178W	YER178W	YER178W	YER178W	YER178W	YER178W	YER178W	YER178W	YER178W	YER178W	YER178W	YER178W
YER183C	YER183C	YER183C	YER183C	YER183C	YER183C	YER183C	YER183C	YER183C	YER183C
	YFL001W	YFL001W	YFL001W	YFL001W	YFL001W	YFL001W	YFL001W	YFL001W	YFL001W	YFL001W	YFL001W
	YFL011W	YFL011W	YFL011W	YFL011W	YFL011W	YFL011W	YFL011W	YFL011W	YFL011W	YFL011W	YFL011W
YFL017C	YFL017C	YFL017C	YFL017C	YFL017C	YFL017C	YFL017C	YFL017C	YFL017C	YFL017C	YFL017C	YFL017C
YFL018C	YFL018C	YFL018C	YFL018C	YFL018C	YFL018C	YFL018C	YFL018C	YFL018C	YFL018C	YFL018C
YFL022C	YFL022C	YFL022C	YFL022C	YFL022C	YFL022C	YFL022C	YFL022C	YFL022C	YFL022C	YFL022C
			YFL025C	YFL025C
YFL030W	YFL030W	YFL030W	YFL030W	YFL030W	YFL030W	YFL030W	YFL030W	YFL030W	YFL030W	YFL030W	YFL030W
YFL045C	YFL045C	YFL045C	YFL045C	YFL045C	YFL045C	YFL045C	YFL045C	YFL045C	YFL045C	YFL045C	YFL045C
YFL053W	YFL053W	YFL053W	YFL053W	YFL053W	YFL053W	YFL053W	YFL053W	YFL053W	YFL053W	YFL053W	YFL053W
	YFL055W	YFL055W	YFL055W	YFL055W	YFL055W	YFL055W	YFL055W	YFL055W	YFL055W	YFL055W	YFL055W
YFL056C
YFL059W
YFL060C
YFR001W
YFR015C	YFR015C	YFR015C	YFR015C	YFR015C	YFR015C	YFR015C	YFR015C	YFR015C	YFR015C	YFR015C	YFR015C
YFR019W	YFR019W	YFR019W	YFR019W	YFR019W	YFR019W	YFR019W	YFR019W	YFR019W	YFR019W	YFR019W	YFR019W
YFR025C	YFR025C	YFR025C	YFR025C	YFR025C	YFR025C	YFR025C	YFR025C	YFR025C	YFR025C	YFR025C	YFR025C
YFR030W	YFR030W	YFR030W	YFR030W	YFR030W	YFR030W	YFR030W	YFR030W	YFR030W	YFR030W	YFR030W	YFR030W
	YFR033C	YFR033C	YFR033C	YFR033C	YFR033C	YFR033C	YFR033C	YFR033C	YFR033C
YFR044C
YFR047C	YFR047C	YFR047C	YFR047C	YFR047C	YFR047C	YFR047C	YFR047C	YFR047C	YFR047C	YFR047C	YFR047C
YFR053C	YFR053C	YFR053C	YFR053C	YFR053C	YFR053C	YFR053C	YFR053C	YFR053C	YFR053C	YFR053C	YFR053C
YFR055W		YFR055W	YFR055W		YFR055W	YFR055W	YFR055W		YFR055W	YFR055W	YFR055W
YGL001C	YGL001C	YGL001C	YGL001C	YGL001C	YGL001C	YGL001C	YGL001C	YGL001C	YGL001C	YGL001C	YGL001C
	YGL008C	YGL008C	YGL008C	YGL008C	YGL008C	YGL008C	YGL008C	YGL008C	YGL008C	YGL008C	YGL008C
YGL009C	YGL009C	YGL009C	YGL009C	YGL009C	YGL009C	YGL009C	YGL009C	YGL009C	YGL009C	YGL009C	YGL009C
YGL012W	YGL012W	YGL012W	YGL012W	YGL012W	YGL012W	YGL012W	YGL012W	YGL012W	YGL012W	YGL012W	YGL012W
YGL022W
YGL026C	YGL026C	YGL026C	YGL026C	YGL026C	YGL026C	YGL026C	YGL026C	YGL026C	YGL026C	YGL026C	YGL026C
YGL027C
YGL037C	YGL037C	YGL037C	YGL037C	YGL037C	YGL037C	YGL037C	YGL037C	YGL037C	YGL037C	YGL037C	YGL037C
YGL038C
YGL040C	YGL040C	YGL040C	YGL040C	YGL040C	YGL040C	YGL040C	YGL040C	YGL040C	YGL040C	YGL040C	YGL040C
YGL047W		YGL047W
YGL055W	YGL055W	YGL055W	YGL055W	YGL055W	YGL055W	YGL055W	YGL055W	YGL055W	YGL055W	YGL055W
YGL062W	YGL062W	YGL062W	YGL062W	YGL062W	YGL062W	YGL062W	YGL062W	YGL062W	YGL062W	YGL062W	YGL062W
	YGL063W	YGL063W	YGL063W	YGL063W	YGL063W	YGL063W	YGL063W	YGL063W	YGL063W	YGL063W	YGL063W
YGL065C		YGL065C
	YGL067W	YGL067W	YGL067W	YGL067W	YGL067W	YGL067W	YGL067W	YGL067W	YGL067W
YGL070C
	YGL077C	YGL077C	YGL077C	YGL077C	YGL077C	YGL077C	YGL077C	YGL077C	YGL077C	YGL077C	YGL077C
	YGL080W							YGL080W
	YGL084C	YGL084C		YGL084C	YGL084C	YGL084C	YGL084C	YGL084C
	YGL119W	YGL119W	YGL119W	YGL119W	YGL119W	YGL119W	YGL119W	YGL119W
YGL125W	YGL125W	YGL125W	YGL125W	YGL125W	YGL125W	YGL125W	YGL125W	YGL125W	YGL125W	YGL125W	YGL125W
YGL142C	YGL142C	YGL142C	YGL142C	YGL142C				YGL142C
YGL148W	YGL148W	YGL148W	YGL148W	YGL148W	YGL148W	YGL148W	YGL148W	YGL148W	YGL148W	YGL148W	YGL148W
YGL154C	YGL154C	YGL154C	YGL154C	YGL154C	YGL154C	YGL154C	YGL154C	YGL154C	YGL154C
		YGL155W	YGL155W	YGL155W					YGL155W
YGL184C	YGL184C	YGL184C	YGL184C	YGL184C	YGL184C	YGL184C	YGL184C	YGL184C	YGL184C
	YGL186C	YGL186C	YGL186C	YGL186C	YGL186C	YGL186C	YGL186C	YGL186C	YGL186C	YGL186C	YGL186C
	YGL187C	YGL187C	YGL187C	YGL187C	YGL187C	YGL187C	YGL187C	YGL187C	YGL187C
	YGL191W	YGL191W	YGL191W	YGL191W	YGL191W	YGL191W	YGL191W	YGL191W	YGL191W
YGL202W	YGL202W	YGL202W	YGL202W	YGL202W	YGL202W	YGL202W	YGL202W	YGL202W	YGL202W	YGL202W	YGL202W
YGL205W	YGL205W	YGL205W	YGL205W	YGL205W	YGL205W	YGL205W	YGL205W	YGL205W	YGL205W	YGL205W	YGL205W
	YGL224C	YGL224C	YGL224C	YGL224C	YGL224C	YGL224C	YGL224C	YGL224C
	YGL225W		YGL225W	YGL225W	YGL225W	YGL225W	YGL225W	YGL225W
YGL226C_A
YGL234W	YGL234W	YGL234W	YGL234W	YGL234W	YGL234W	YGL234W	YGL234W	YGL234W	YGL234W	YGL234W	YGL234W
YGL245W	YGL245W	YGL245W	YGL245W	YGL245W	YGL245W	YGL245W	YGL245W	YGL245W	YGL245W	YGL245W	YGL245W
YGL248W	YGL248W	YGL248W	YGL248W	YGL248W	YGL248W	YGL248W	YGL248W	YGL248W	YGL248W	YGL248W	YGL248W
YGL253W	YGL253W	YGL253W	YGL253W	YGL253W	YGL253W	YGL253W	YGL253W	YGL253W	YGL253W	YGL253W	YGL253W
YGL256W	YGL256W	YGL256W	YGL256W	YGL256W	YGL256W	YGL256W	YGL256W	YGL256W	YGL256W	YGL256W	YGL256W
YGL257C
YGR007W	YGR007W	YGR007W	YGR007W	YGR007W	YGR007W	YGR007W	YGR007W	YGR007W	YGR007W	YGR007W	YGR007W
YGR010W	YGR010W	YGR010W	YGR010W	YGR010W	YGR010W	YGR010W	YGR010W	YGR010W	YGR010W
YGR012W		YGR012W	YGR012W	YGR012W	YGR012W	YGR012W			YGR012W	YGR012W	YGR012W
YGR019W	YGR019W	YGR019W	YGR019W	YGR019W	YGR019W	YGR019W	YGR019W	YGR019W	YGR019W	YGR019W	YGR019W
	YGR020C	YGR020C	YGR020C	YGR020C	YGR020C	YGR020C	YGR020C	YGR020C	YGR020C
YGR032W	YGR032W	YGR032W	YGR032W	YGR032W	YGR032W	YGR032W	YGR032W	YGR032W	YGR032W	YGR032W	YGR032W
YGR036C		YGR036C
			YGR037C	YGR037C	YGR037C	YGR037C	YGR037C	YGR037C	YGR037C	YGR043C	YGR037C
YGR043C		YGR043C			YGR043C	YGR043C	YGR043C		YGR043C		YGR043C
	YGR055W	YGR055W	YGR055W	YGR055W	YGR055W	YGR055W	YGR055W	YGR055W	YGR055W	YGR055W	YGR055W
YGR060W	YGR060W	YGR060W	YGR060W	YGR060W	YGR060W	YGR060W	YGR060W	YGR060W	YGR060W	YGR060W	YGR060W
YGR061C	YGR061C	YGR061C	YGR061C	YGR061C	YGR061C	YGR061C	YGR061C	YGR061C	YGR061C	YGR061C	YGR061C
	YGR065C	YGR065C	YGR065C	YGR065C	YGR065C	YGR065C	YGR065C	YGR065C	YGR065C	YGR065C	YGR065C
YGR087C	YGR087C	YGR087C	YGR087C	YGR087C	YGR087C	YGR087C	YGR087C	YGR087C	YGR087C	YGR087C	YGR087C
YGR088W	YGR088W	YGR088W	YGR088W	YGR088W	YGR088W	YGR088W	YGR088W	YGR088W	YGR088W	YGR088W	YGR088W
YGR094W	YGR094W	YGR094W	YGR094W	YGR094W	YGR094W	YGR094W	YGR094W	YGR094W	YGR094W	YGR094W
	YGR096W	YGR096W	YGR096W	YGR096W	YGR096W	YGR096W	YGR096W	YGR096W		YGR096W
YGR110W	YGR110W
	YGR121C	YGR121C	YGR121C	YGR121C	YGR121C	YGR121C	YGR121C	YGR121C	YGR121C	YGR121C	YGR121C
YGR124W	YGR124W	YGR124W	YGR124W	YGR124W	YGR124W	YGR124W	YGR124W	YGR124W	YGR124W	YGR124W	YGR124W
		YGR125W			YGR125W	YGR125W	YGR125W	YGR138C	YGR125W	YGR125W	YGR125W
	YGR138C	YGR138C		YGR138C	YGR138C	YGR138C	YGR138C
	YGR143W	YGR143W	YGR143W	YGR143W	YGR143W	YGR143W	YGR143W	YGR143W
		YGR147C			YGR147C	YGR147C			YGR147C	YGR147C	YGR147C
YGR155W	YGR155W	YGR155W	YGR155W	YGR155W	YGR155W	YGR155W	YGR155W	YGR155W	YGR155W	YGR155W	YGR155W
YGR157W	YGR157W	YGR157W	YGR157W	YGR157W	YGR157W	YGR157W	YGR157W	YGR157W	YGR157W	YGR157W	YGR157W
YGR170W	YGR170W	YGR170W	YGR170W	YGR170W	YGR170W	YGR170W	YGR170W	YGR170W	YGR170W	YGR170W	YGR170W
YGR171C	YGR171C	YGR171C	YGR171C	YGR171C	YGR171C	YGR171C	YGR171C	YGR171C	YGR171C	YGR171C
YGR175C	YGR175C	YGR175C	YGR175C	YGR175C	YGR175C	YGR175C	YGR175C	YGR175C	YGR175C	YGR175C	YGR175C
	YGR177C	YGR177C	YGR177C	YGR177C	YGR177C	YGR177C	YGR177C	YGR177C
YGR180C	YGR180C	YGR180C	YGR180C	YGR180C	YGR180C	YGR180C	YGR180C	YGR180C	YGR180C
	YGR183C	YGR183C	YGR183C	YGR183C	YGR183C	YGR183C	YGR183C	YGR183C	YGR183C
YGR185C	YGR185C	YGR185C	YGR185C	YGR185C	YGR185C	YGR185C	YGR185C	YGR185C	YGR185C	YGR185C
	YGR191W	YGR191W	YGR191W	YGR191W	YGR191W	YGR191W	YGR191W	YGR191W	YGR191W	YGR191W	YGR191W
YGR192C	YGR192C	YGR192C	YGR192C	YGR192C	YGR192C	YGR192C	YGR192C	YGR192C	YGR192C	YGR192C	YGR192C
	YGR193C	YGR193C	YGR193C	YGR193C	YGR193C	YGR193C	YGR193C	YGR193C
YGR194C	YGR194C	YGR194C	YGR194C	YGR194C	YGR194C	YGR194C	YGR194C	YGR194C	YGR194C	YGR194C	YGR194C
YGR199W		YGR199W	YGR199W		YGR199W	YGR199W			YGR199W	YGR199W	YGR199W
YGR202C	YGR202C	YGR202C	YGR202C	YGR202C	YGR202C	YGR202C	YGR202C	YGR202C	YGR202C	YGR202C	YGR202C
YGR204W	YGR204W	YGR204W	YGR204W	YGR204W	YGR204W	YGR204W	YGR204W	YGR204W	YGR204W	YGR204W	YGR204W
YGR205W
YGR208W	YGR208W	YGR208W	YGR208W	YGR208W	YGR208W	YGR208W	YGR208W	YGR208W	YGR208W	YGR208W	YGR208W
	YGR209C		YGR209C	YGR209C	YGR209C	YGR209C	YGR209C	YGR209C
YGR216C		YGR216C
YGR227W		YGR227W	YGR227W	YGR227W
YGR240C	YGR240C	YGR240C	YGR240C	YGR240C	YGR240C	YGR240C	YGR240C	YGR240C	YGR240C	YGR240C	YGR240C
	YGR243W							YGR243W
YGR244C	YGR244C	YGR244C	YGR244C	YGR244C	YGR244C	YGR244C	YGR244C	YGR244C	YGR244C	YGR244C	YGR244C
	YGR247W	YGR247W	YGR247W	YGR247W	YGR247W	YGR247W	YGR247W	YGR247W
YGR248W	YGR248W	YGR248W	YGR248W	YGR248W	YGR248W	YGR248W	YGR248W	YGR248W	YGR248W	YGR248W	YGR248W
YGR254W	YGR254W	YGR254W	YGR254W	YGR254W	YGR254W	YGR254W	YGR254W	YGR254W	YGR254W	YGR254W	YGR254W
YGR255C	YGR255C	YGR255C	YGR255C	YGR255C	YGR255C	YGR255C	YGR255C	YGR255C	YGR255C	YGR255C	YGR255C
YGR256W	YGR256W	YGR256W	YGR256W	YGR256W	YGR256W	YGR256W	YGR256W	YGR256W	YGR256W	YGR256W	YGR256W
	YGR260W	YGR260W	YGR260W	YGR260W	YGR260W	YGR260W	YGR260W	YGR260W
YGR264C	YGR264C	YGR264C	YGR264C	YGR264C	YGR264C	YGR264C	YGR264C	YGR264C	YGR264C	YGR264C
YGR267C	YGR267C	YGR267C	YGR267C	YGR267C	YGR267C	YGR267C	YGR267C	YGR267C	YGR267C	YGR267C	YGR267C
YGR277C	YGR277C	YGR277C		YGR277C				YGR277C
YGR282C	YGR282C	YGR282C	YGR282C	YGR282C	YGR282C	YGR282C	YGR282C	YGR282C	YGR282C	YGR282C	YGR282C
YGR286C	YGR286C	YGR286C	YGR286C	YGR286C	YGR286C	YGR286C	YGR286C	YGR286C	YGR286C	YGR286C	YGR286C
YGR287C	YGR287C	YGR287C	YGR287C	YGR287C	YGR287C	YGR287C	YGR287C	YGR287C	YGR287C	YGR287C	YGR287C
	YGR289C	YGR289C	YGR289C	YGR289C	YGR289C	YGR289C	YGR289C	YGR289C	YGR289C	YGR289C
YGR292W	YGR292W	YGR292W	YGR292W	YGR292W	YGR292W	YGR292W	YGR292W	YGR292W	YGR292W	YGR292W	YGR292W
YHL003C	YHL003C	YHL003C	YHL003C	YHL003C	YHL003C	YHL003C	YHL003C	YHL003C		YHL003C
YHL011C	YHL011C	YHL011C	YHL011C	YHL011C	YHL011C	YHL011C	YHL011C	YHL011C	YHL011C	YHL011C	YHL011C
YHL012W		YHL012W			YHL012W	YHL012W			YHL012W	YHL012W	YHL012W
	YHL016C	YHL016C	YHL016C	YHL016C	YHL016C	YHL016C	YHL016C	YHL016C	YHL016C	YHL016C	YHL016C
YHL032C	YHL032C	YHL032C	YHL032C	YHL032C	YHL032C	YHL032C	YHL032C	YHL032C	YHL032C	YHL032C	YHL032C
	YHL036W	YHL036W	YHL036W	YHL036W	YHL036W	YHL036W	YHL036W	YHL036W	YHL036W	YHL036W	YHL036W
	YHR001W-A	YHR001W-A	YHR001W-A	YHR001W-A	YHR001W-A	YHR001W-A	YHR001W-A	YHR001W-A	YHR001W-A
	YHR002W	YHR002W	YHR002W	YHR002W	YHR002W	YHR002W	YHR002W	YHR002W
			YHR005C
YHR007C	YHR007C	YHR007C	YHR007C	YHR007C	YHR007C	YHR007C	YHR007C	YHR007C	YHR007C	YHR007C	YHR007C
YHR011W	YHR011W	YHR011W	YHR011W	YHR011W	YHR011W	YHR011W	YHR011W	YHR011W	YHR011W
							YHR013C
YHR018C	YHR018C	YHR018C	YHR018C	YHR018C	YHR018C	YHR018C	YHR018C	YHR018C	YHR018C	YHR018C	YHR018C
YHR019C	YHR019C	YHR019C	YHR019C	YHR019C	YHR019C	YHR019C	YHR019C	YHR019C	YHR019C	YHR019C	YHR019C
YHR020W	YHR020W	YHR020W	YHR020W	YHR020W	YHR020W	YHR020W	YHR020W	YHR020W	YHR020W	YHR020W
YHR025W	YHR025W	YHR025W	YHR025W	YHR025W	YHR025W	YHR025W	YHR025W	YHR025W	YHR025W	YHR025W	YHR025W
	YHR026W	YHR026W	YHR026W	YHR026W	YHR026W	YHR026W	YHR026W	YHR026W	YHR026W
		YHR033W
YHR037W	YHR037W	YHR037W	YHR037W	YHR037W	YHR037W	YHR037W	YHR037W	YHR037W	YHR037W	YHR037W	YHR037W
	YHR039C-A	YHR039C-A	YHR039C-A	YHR039C-A	YHR039C-A	YHR039C-A	YHR039C-A	YHR039C-A	YHR039C-A
	YHR042W	YHR042W	YHR042W	YHR042W	YHR042W	YHR042W	YHR042W	YHR042W		YHR042W	YHR042W
		YHR043C			YHR043C	YHR043C	YHR043C
		YHR044C			YHR044C	YHR044C	YHR044C
YHR046C	YHR046C	YHR046C	YHR046C	YHR046C	YHR046C	YHR046C	YHR046C	YHR046C	YHR046C	YHR046C	YHR046C
		YHR047C
	YHR051W	YHR051W	YHR051W	YHR051W	YHR051W	YHR051W	YHR051W	YHR051W	YHR051W
YHR063C	YHR063C	YHR063C	YHR063C	YHR063C	YHR063C	YHR063C	YHR063C	YHR063C	YHR063C	YHR063C	YHR063C
	YHR067W	YHR067W	YHR067W	YHR067W	YHR067W	YHR067W	YHR067W	YHR067W		YHR067W
	YHR068W	YHR068W	YHR068W	YHR068W	YHR068W	YHR068W	YHR068W	YHR068W	YHR068W	YHR068W	YHR068W
YHR072W	YHR072W	YHR072W	YHR072W	YHR072W	YHR072W	YHR072W	YHR072W	YHR072W	YHR072W	YHR072W	YHR072W
			YHR073W
YHR074W	YHR074W	YHR074W	YHR074W	YHR074W	YHR074W	YHR074W	YHR074W	YHR074W	YHR074W	YHR074W	YHR074W
YHR091C	YHR091C	YHR091C	YHR091C	YHR091C	YHR091C	YHR091C	YHR091C	YHR091C	YHR091C	YHR091C	YHR091C
	YHR092C	YHR092C	YHR092C	YHR092C	YHR092C	YHR092C	YHR092C	YHR092C	YHR092C	YHR092C	YHR092C
	YHR094C	YHR094C	YHR094C	YHR094C	YHR094C	YHR094C	YHR094C	YHR094C	YHR094C	YHR094C	YHR094C
	YHR096C	YHR096C	YHR096C	YHR096C	YHR096C	YHR096C	YHR096C	YHR096C	YHR096C	YHR096C	YHR096C
	YHR100C
YHR104W	YHR104W	YHR104W	YHR104W	YHR104W	YHR104W	YHR104W	YHR104W	YHR104W	YHR104W
YHR106W	YHR106W	YHR106W	YHR106W	YHR106W	YHR106W	YHR106W	YHR106W	YHR106W	YHR106W	YHR106W	YHR106W
YHR119W
YHR123W	YHR123W	YHR123W	YHR123W	YHR123W	YHR123W	YHR123W	YHR123W	YHR123W	YHR123W	YHR123W	YHR123W
YHR128W	YHR128W	YHR128W	YHR128W	YHR128W	YHR128W	YHR128W	YHR128W	YHR128W	YHR128W	YHR128W	YHR128W
YHR137W	YHR137W	YHR137W	YHR137W	YHR137W	YHR137W	YHR137W	YHR137W	YHR137W	YHR137W	YHR137W	YHR137W
YHR143W_A
YHR144C	YHR144C	YHR144C	YHR144C	YHR144C	YHR144C	YHR144C	YHR144C	YHR144C	YHR144C	YHR144C	YHR144C
	YHR162W							YHR162W
YHR163W	YHR163W	YHR163W	YHR163W	YHR163W	YHR163W	YHR163W	YHR163W	YHR163W	YHR163W	YHR163W	YHR163W
YHR174W	YHR174W	YHR174W	YHR174W	YHR174W	YHR174W	YHR174W	YHR174W	YHR174W	YHR174W	YHR174W	YHR174W
YHR183W	YHR183W	YHR183W	YHR183W	YHR183W	YHR183W	YHR183W	YHR183W	YHR183W	YHR183W	YHR183W	YHR183W
			YHR188C	YHR188C
YHR190W	YHR190W	YHR190W	YHR190W	YHR190W	YHR190W	YHR190W	YHR190W	YHR190W	YHR190W	YHR190W	YHR190W
YHR201C
YHR208W	YHR208W	YHR208W	YHR208W	YHR208W	YHR208W	YHR208W	YHR208W	YHR208W	YHR208W	YHR208W	YHR208W
		YHR210C
YHR215W		YHR215W					YHR215W
YHR216W	YHR216W	YHR216W	YHR216W	YHR216W	YHR216W	YHR216W	YHR216W	YHR216W	YHR216W	YHR216W	YHR216W
	YIL002C	YIL002C	YIL002C	YIL002C	YIL002C	YIL002C	YIL002C	YIL002C		YIL002C
	YIL006W	YIL006W	YIL006W	YIL006W				YIL006W		YIL006W
YIL009W	YIL009W	YIL009W	YIL009W	YIL009W	YIL009W	YIL009W	YIL009W	YIL009W	YIL009W	YIL009W	YIL009W
	YIL010W		YIL010W	YIL010W	YIL010W	YIL010W	YIL010W	YIL010W
	YIL013C	YIL013C	YIL013C	YIL013C	YIL013C	YIL013C	YIL013C	YIL013C
YIL014W
YIL020C	YIL020C	YIL020C	YIL020C	YIL020C	YIL020C	YIL020C	YIL020C	YIL020C	YIL020C	YIL020C	YIL020C
YIL021W
YIL043C			YIL043C	YIL043C	YIL043C	YIL043C	YIL043C
YIL053W	YIL053W	YIL053W	YIL053W	YIL053W	YIL053W	YIL053W	YIL053W	YIL053W	YIL053W	YIL053W	YIL053W
YIL066C	YIL066C	YIL066C	YIL066C	YIL066C	YIL066C	YIL066C	YIL066C	YIL066C	YIL066C	YIL066C	YIL066C
YIL074C	YIL074C	YIL073C								YIL073C
		YIL074C	YIL074C	YIL074C	YIL074C	YIL074C	YIL074C	YIL074C	YIL074C	YIL074C	YIL074C
YIL078W	YIL078W	YIL078W	YIL078W	YIL078W	YIL078W	YIL078W	YIL078W	YIL078W	YIL078W	YIL078W
YIL083C	YIL083C	YIL083C		YIL083C				YIL083C
YIL094C	YIL094C	YIL094C	YIL094C	YIL094C	YIL094C	YIL094C	YIL094C	YIL094C	YIL094C	YIL094C	YIL094C
YIL099W	YIL099W		YIL099W	YIL099W	YIL099W	YIL099W	YIL099W	YIL099W
YIL102C_A
			YIL105C
YIL107C	YIL107C	YIL107C	YIL107C	YIL107C	YIL107C	YIL107C	YIL107C	YIL107C	YIL107C	YIL107C	YIL107C
	YIL111W		YIL111W	YIL111W	YIL111W	YIL111W	YIL111W	YIL111W	YIL111W
YIL116W	YIL116W	YIL116W	YIL116W	YIL116W	YIL116W	YIL116W	YIL116W	YIL116W	YIL116W	YIL116W	YIL116W
YIL124W	YIL124W	YIL124W			YIL124W	YIL124W	YIL124W			YIL124W
YIL125W	YIL125W	YIL125W	YIL125W	YIL125W	YIL125W	YIL125W	YIL125W	YIL125W	YIL125W	YIL125W	YIL125W
	YIL134W	YIL134W	YIL134W	YIL134W	YIL134W	YIL134W	YIL134W	YIL134W	YIL134W	YIL134W	YIL134W
YIL139C
YIL145C	YIL145C	YIL145C	YIL145C	YIL145C	YIL145C	YIL145C	YIL145C	YIL145C	YIL145C	YIL145C	YIL145C
YIL155C	YIL155C	YIL155C	YIL155C	YIL155C	YIL155C	YIL155C	YIL155C	YIL155C	YIL155C	YIL155C
YIL160C	YIL160C	YIL160C	YIL160C	YIL160C	YIL160C	YIL160C	YIL160C	YIL160C	YIL160C	YIL160C
YIL162W	YIL162W	YIL162W	YIL162W	YIL162W	YIL162W	YIL162W	YIL162W	YIL162W	YIL162W	YIL162W
		YIL164C			YIL164C	YIL164C	YIL164C
		YIL167W								YIL167W	YIL167W
		YIL168W			YIL168W	YIL168W	YIL168W		YIL168W
YIL172C	YIL172C	YIL172C			YIL172C	YIL172C	YIL172C	YIL172C	YIL172C	YIL172C	YIL172C
YIR008C
YIR019C
YIR027C	YIR027C	YIR027C	YIR027C	YIR027C	YIR027C	YIR027C	YIR027C	YIR027C	YIR027C	YIR027C	YIR027C
	YIR028W	YIR028W	YIR028W	YIR028W	YIR028W	YIR028W	YIR028W	YIR028W	YIR028W	YIR028W	YIR028W
YIR029W	YIR029W	YIR029W	YIR029W	YIR029W	YIR029W	YIR029W	YIR029W	YIR029W	YIR029W	YIR029W	YIR029W
YIR031C	YIR031C	YIR031C	YIR031C	YIR031C	YIR031C	YIR031C	YIR031C	YIR031C	YIR031C	YIR031C	YIR031C
YIR032C	YIR032C	YIR032C	YIR032C	YIR032C	YIR032C	YIR032C	YIR032C	YIR032C	YIR032C	YIR032C	YIR032C
YIR034C	YIR034C	YIR034C	YIR034C	YIR034C	YIR034C	YIR034C	YIR034C	YIR034C	YIR034C	YIR034C	YIR034C
YIR037W	YIR037W	YIR037W	YIR037W	YIR037W	YIR037W	YIR037W	YIR037W	YIR037W	YIR037W	YIR037W	YIR037W
YIR038C
YJL002C
YJL005W	YJL005W	YJL005W	YJL005W	YJL005W	YJL005W	YJL005W	YJL005W	YJL005W	YJL005W	YJL005W	YJL005W
YJL026W	YJL026W	YJL026W	YJL026W	YJL026W	YJL026W	YJL026W	YJL026W	YJL026W	YJL026W
		YJL031C							YJL031C
YJL045W	YJL045W	YJL045W	YJL045W	YJL045W	YJL045W	YJL045W	YJL045W	YJL045W	YJL045W
YJL046W
YJL052W	YJL052W	YJL052W	YJL052W	YJL052W	YJL052W	YJL052W	YJL052W	YJL052W	YJL052W	YJL052W	YJL052W
			YJL058C
YJL060W	YJL060W	YJL060W	YJL060W	YJL060W	YJL060W		YJL060W	YJL060W
YJL062W
YJL068C	YJL068C	YJL068C	YJL068C	YJL068C	YJL068C	YJL068C	YJL068C	YJL068C	YJL068C	YJL068C	YJL068C
		YJL070C	YJL071W	YJL071W	YJL070C	YJL070C	YJL070C	YJL071W	YJL070C	YJL070C	YJL070C
YJL071W	YJL071W			YJL071W	YJL071W	YJL071W		YJL071W
YJL088W	YJL088W	YJL088W	YJL088W	YJL088W	YJL088W	YJL088W	YJL088W	YJL088W	YJL088W	YJL088W	YJL088W
YJL091C	YJL091C	YJL091C	YJL091C	YJL091C				YJL091C
YJL097W	YJL097W	YJL097W	YJL097W	YJL097W				YJL097W
	YJL100W	YJL100W	YJL100W	YJL100W				YJL100W		YJL100W
YJL101C	YJL101C	YJL101C	YJL101C	YJL101C	YJL101C	YJL101C	YJL101C	YJL101C	YJL101C	YJL101C	YJL101C
YJL121C	YJL121C	YJL121C	YJL121C	YJL121C	YJL121C	YJL121C	YJL121C	YJL121C	YJL121C	YJL121C
		YJL126W			YJL126W	YJL126W	YJL126W		YJL126W	YJL126W	YJL126W
YJL129C	YJL129C	YJL129C	YJL129C				YJL129C		YJL129C	YJL129C
YJL130C	YJL130C	YJL130C	YJL130C	YJL130C	YJL130C	YJL130C	YJL130C	YJL130C	YJL130C	YJL130C	YJL130C
YJL132W
YJL134W	YJL134W	YJL134W	YJL134W	YJL134W	YJL134W	YJL134W	YJL134W	YJL134W	YJL134W	YJL134W
	YJL137C	YJL137C	YJL137C	YJL137C	YJL137C	YJL137C	YJL137C	YJL137C
	YJL139C	YJL139C	YJL139C	YJL139C	YJL139C	YJL139C	YJL139C	YJL139C	YJL139C	YJL139C	YJL139C
YJL140W
YJL148W
YJL153C	YJL153C	YJL153C	YJL153C	YJL153C	YJL153C	YJL153C	YJL153C	YJL153C	YJL153C	YJL153C
YJL155C	YJL155C	YJL155C	YJL155C	YJL155C	YJL155C	YJL155C	YJL155C	YJL155C	YJL155C	YJL155C	YJL155C
	YJL166W	YJL166W	YJL166W	YJL166W	YJL166W	YJL166W	YJL166W	YJL166W	YJL166W
YJL167W	YJL167W	YJL167W	YJL167W	YJL167W	YJL167W	YJL167W	YJL167W	YJL167W	YJL167W	YJL167W	YJL167W
YJL168C
YJL196C	YJL196C	YJL196C	YJL196C	YJL196C	YJL196C	YJL196C	YJL196C	YJL196C		YJL196C
	YJL198W	YJL198W	YJL198W	YJL198W	YJL198W	YJL198W	YJL198W	YJL198W	YJL198W	YJL198W
YJL200C		YJL200C		YJL200C	YJL200C	YJL200C			YJL200C	YJL200C	YJL200C
	YJL212C	YJL212C	YJL212C	YJL212C	YJL212C	YJL212C	YJL212C	YJL212C
	YJL214W	YJL214W	YJL214W	YJL214W	YJL214W	YJL214W	YJL214W	YJL214W	YJL214W	YJL214W	YJL214W
YJL216C	YJL216C	YJL216C			YJL216C	YJL216C	YJL216C	YJL216C	YJL216C	YJL216C	YJL216C
YJL218W
	YJL219W	YJL219W	YJL219W	YJL219W	YJL219W	YJL219W	YJL219W	YJL219W	YJL219W	YJL219W	YJL219W
YJL221C	YJL221C	YJL221C			YJL221C	YJL221C	YJL221C	YJL221C	YJL221C	YJL221C	YJL221C
	YJR001W		YJR001W	YJR001W	YJR001W	YJR001W	YJR001W	YJR001W
YJR006W
YJR009C	YJR009C	YJR009C	YJR009C	YJR009C	YJR009C	YJR009C	YJR009C	YJR009C	YJR009C	YJR009C	YJR009C
YJR010W	YJR010W	YJR010W	YJR010W	YJR010W	YJR010W	YJR010W	YJR010W	YJR010W	YJR010W	YJR010W	YJR010W
YJR013W	YJR013W	YJR013W	YJR013W	YJR013W				YJR013W
YJR016C	YJR016C	YJR016C	YJR016C	YJR016C	YJR016C	YJR016C	YJR016C	YJR016C	YJR016C	YJR016C	YJR016C
YJR019C	YJR019C	YJR019C	YJR019C	YJR019C	YJR019C	YJR019C	YJR019C	YJR019C		YJR019C
YJR024C		YJR024C
YJR025C	YJR025C	YJR025C	YJR025C	YJR025C	YJR025C	YJR025C	YJR025C	YJR025C	YJR025C	YJR025C	YJR025C
YJR043C
	YJR048W	YJR048W	YJR048W	YJR048W	YJR048W	YJR048W	YJR048W	YJR048W
	YJR049C	YJR049C	YJR049C	YJR049C	YJR049C	YJR049C	YJR049C	YJR049C	YJR049C	YJR049C	YJR049C
		YJR051W	YJR051W	YJR051W	YJR051W	YJR051W	YJR051W		YJR051W	YJR051W	YJR051W
YJR057W	YJR057W	YJR057W	YJR057W	YJR057W	YJR057W	YJR057W	YJR057W	YJR057W	YJR057W	YJR057W	YJR057W
YJR063W
		YJR066W			YJR066W	YJR066W	YJR066W		YJR066W	YJR066W	YJR066W
		YJR073
YJR073C	YJR073C	YJR073C	YJR073C	YJR073C	YJR073C	YJR073C	YJR073C	YJR073C	YJR073C	YJR073C	YJR073C
	YJR077C	YJR077C	YJR077C	YJR077C	YJR077C	YJR077C	YJR077C	YJR077C	YJR077C	YJR077C	YJR077C
YJR078W	YJR078W	YJR078W	YJR078W	YJR078W	YJR078W	YJR078W	YJR078W	YJR078W	YJR078W	YJR078W	YJR078W
	YJR095W	YJR095W	YJR095W	YJR095W	YJR095W	YJR095W	YJR095W	YJR095W	YJR095W	YJR095W	YJR095W
YJR103W	YJR103W	YJR103W	YJR103W	YJR103W	YJR103W	YJR103W	YJR103W	YJR103W	YJR103W	YJR103W	YJR103W
YJR105W	YJR105W	YJR105W	YJR105W	YJR105W	YJR105W	YJR105W	YJR105W	YJR105W	YJR105W	YJR105W	YJR105W
YJR109C	YJR109C	YJR109C	YJR109C	YJR109C	YJR109C	YJR109C	YJR109C	YJR109C	YJR109C	YJR109C	YJR109C
	YJR110W	YJR110W	YJR110W	YJR110W				YJR110W		YJR110W
YJR117W			YJR117W	YJR117W
	YJR121W	YJR121W	YJR121W	YJR121W	YJR121W	YJR121W	YJR121W	YJR121W	YJR121W
YJR130C	YJR130C	YJR130C	YJR130C	YJR130C	YJR130C	YJR130C	YJR130C	YJR130C	YJR130C
YJR131W
	YJR133W	YJR133W	YJR133W	YJR133W	YJR133W	YJR133W	YJR133W	YJR133W	YJR133W	YJR133W	YJR133W
YJR137C	YJR137C	YJR137C	YJR137C	YJR137C	YJR137C	YJR137C	YJR137C	YJR137C	YJR137C	YJR137C	YJR137C
YJR139C	YJR139C	YJR139C	YJR139C	YJR139C	YJR139C	YJR139C	YJR139C	YJR139C	YJR139C	YJR139C	YJR139C
YJR143C	YJR143C	YJR143C	YJR143C	YJR143C	YJR143C	YJR143C	YJR143C	YJR143C	YJR143C	YJR143C	YJR143C
YJR148W	YJR148W	YJR148W	YJR148W	YJR148W	YJR148W	YJR148W	YJR148W	YJR148W	YJR148W	YJR148W	YJR148W
YJR149W
	YJR152W	YJR152W	YJR152W	YJR152W	YJR152W	YJR152W	YJR152W	YJR152W	YJR152W	YJR152W	YJR152W
YJR153W	YJR153W	YJR153W	YJR153W	YJR153W	YJR153W	YJR153W	YJR153W	YJR153W
YJR155W
	YJR158W	YJR158W	YJR158W	YJR158W	YJR158W	YJR158W	YJR158W	YJR158W	YJR158W	YJR158W	YJR158W
YJR159W	YJR159W	YJR159W	YJR159W	YJR159W	YJR159W	YJR159W	YJR159W	YJR159W	YJR159W	YJR159W	YJR159W
	YJR160C	YJR160C	YJR160C		YJR160C	YJR160C	YJR160C	YJR160C	YJR160C	YJR160C
YKL001C	YKL001C	YKL001C	YKL001C	YKL001C	YKL001C	YKL001C	YKL001C	YKL001C	YKL001C	YKL001C	YKL001C
	YKL004W	YKL004W	YKL004W	YKL004W	YKL004W	YKL004W	YKL004W	YKL004W	YKL004W	YKL004W	YKL004W
YKL008C	YKL008C	YKL008C	YKL008C	YKL008C	YKL008C	YKL008C	YKL008C	YKL008C		YKL008C
	YKL016C	YKL016C	YKL016C	YKL016C	YKL016C	YKL016C	YKL016C	YKL016C	YKL016C
YKL019W	YKL019W	YKL019W	YKL019W	YKL019W				YKL019W	YKL019W
YKL024C	YKL024C	YKL024C	YKL024C	YKL024C	YKL024C	YKL024C	YKL024C	YKL024C	YKL024C	YKL024C	YKL024C
YKL026C	YKL026C	YKL026C	YKL026C	YKL026C	YKL026C	YKL026C	YKL026C	YKL026C	YKL026C	YKL026C	YKL026C
YKL029C	YKL029C	YKL029C	YKL029C	YKL029C	YKL029C	YKL029C	YKL029C	YKL029C	YKL029C	YKL029C	YKL029C
YKL035W	YKL035W	YKL035W	YKL035W	YKL035W	YKL035W	YKL035W	YKL035W	YKL035W	YKL035W	YKL035W	YKL035W
YKL045W
	YKL055C	YKL055C	YKL055C	YKL055C	YKL055C	YKL055C	YKL055C	YKL055C	YKL055C	YKL055C	YKL055C
YKL060C	YKL060C	YKL060C	YKL060C	YKL060C	YKL060C	YKL060C	YKL060C	YKL060C	YKL060C	YKL060C	YKL060C
YKL067W	YKL067W	YKL067W	YKL067W	YKL067W	YKL067W	YKL067W	YKL067W	YKL067W	YKL067W	YKL067W	YKL067W
YKL069W
	YKL080W	YKL080W	YKL080W	YKL080W	YKL080W	YKL080W	YKL080W	YKL080W	YKL080W
YKL085W	YKL085W	YKL085W	YKL085W	YKL085W	YKL085W	YKL085W	YKL085W	YKL085W	YKL085W	YKL085W	YKL085W
YKL087C
YKL088W	YKL088W	YKL088W		YKL088W				YKL088W
	YKL094W
YKL104C	YKL104C	YKL104C	YKL104C	YKL104C	YKL104C	YKL104C	YKL104C	YKL104C	YKL104C	YKL104C	YKL104C
YKL106W	YKL106W	YKL106W	YKL106W	YKL106W	YKL106W	YKL106W	YKL106W	YKL106W	YKL106W	YKL106W	YKL106W
	YKL120W	YKL120W	YKL120W	YKL120W	YKL120W	YKL120W	YKL120W	YKL120W	YKL120W	YKL120W	YKL120W
YKL127W	YKL127W	YKL127W	YKL127W	YKL127W	YKL127W	YKL127W	YKL127W	YKL127W	YKL127W	YKL127W	YKL127W
YKL132C	YKL132C	YKL132C		YKL132C	YKL132C	YKL132C	YKL132C	YKL132C	YKL132C	YKL132C	YKL132C
	YKL140W	YKL140W	YKL140W	YKL140W	YKL140W	YKL140W	YKL140W	YKL140W		YKL140W
YKL141W	YKL141W	YKL141W	YKL141W	YKL141W	YKL141W	YKL141W	YKL141W	YKL141W	YKL141W	YKL141W	YKL141W
YKL144C
	YKL146W		YKL146W	YKL146W	YKL146W	YKL146W	YKL146W	YKL146W
YKL148C	YKL148C	YKL148C	YKL148C	YKL148C	YKL148C	YKL148C	YKL148C	YKL148C	YKL148C
YKL150W		YKL150W	YKL150W	YKL150W	YKL150W	YKL150W	YKL150W
YKL152C	YKL152C	YKL152C	YKL152C	YKL152C	YKL152C	YKL152C	YKL152C	YKL152C	YKL152C	YKL152C	YKL152C
		YKL158W
YKL165C	YKL165C	YKL165C	YKL165C	YKL165C				YKL165C
	YKL174C	YKL174C	YKL174C	YKL174C	YKL174C	YKL174C	YKL174C	YKL174C
YKL181W	YKL181W	YKL181W	YKL181W	YKL181W	YKL181W	YKL181W	YKL181W	YKL181W	YKL181W	YKL181W	YKL181W
YKL182W	YKL182W	YKL182W	YKL182W	YKL182W	YKL182W	YKL182W	YKL182W	YKL182W	YKL182W	YKL182W	YKL182W
YKL184W	YKL184W	YKL184W	YKL184W	YKL184W	YKL184W	YKL184W	YKL184W	YKL184W	YKL184W	YKL184W	YKL184W
	YKL188C	YKL188C	YKL188C	YKL188C	YKL188C	YKL188C	YKL188C	YKL188C	YKL188C
	YKL192C	YKL192C	YKL192C	YKL192C	YKL192C	YKL192C	YKL192C	YKL192C	YKL192C	YKL192C	YKL192C
YKL194C	YKL194C	YKL194C	YKL194C	YKL194C	YKL194C	YKL194C	YKL194C	YKL194C	YKL194C	YKL194C
		YKL203C	YKL203C		YKL203C	YKL203C	YKL203C		YKL203C	YKL203C	YKL203C
YKL211C	YKL211C	YKL211C	YKL211C	YKL211C	YKL211C	YKL211C	YKL211C	YKL211C	YKL211C	YKL211C	YKL211C
	YKL212W	YKL212W	YKL212W	YKL212W	YKL212W	YKL212W	YKL212W	YKL212W		YKL212W
YKL215C		YKL215C
YKL216W	YKL216W	YKL216W	YKL216W	YKL216W	YKL216W	YKL216W	YKL216W	YKL216W	YKL216W	YKL216W	YKL216W
	YKL217W	YKL217W	YKL217W	YKL217W	YKL217W	YKL217W	YKL217W	YKL217W	YKL217W	YKL217W	YKL217W
		YKL218C			YKL218C	YKL218C	YKL218C		YKL218C
	YKR009C	YKR009C	YKR009C	YKR009C	YKR009C	YKR009C	YKR009C	YKR009C	YKR009C	YKR009C	YKR009C
YKR025W
YKR031C	YKR031C	YKR031C	YKR031C	YKR031C	YKR031C	YKR031C	YKR031C	YKR031C		YKR031C
	YKR039W	YKR039W	YKR039W	YKR039W	YKR039W	YKR039W	YKR039W	YKR039W	YKR039W	YKR039W	YKR039W
YKR043C	YKR043C							YKR043C
YKR053C	YKR053C	YKR053C	YKR053C	YKR053C	YKR053C	YKR053C	YKR053C	YKR053C	YKR053C	YKR053C	YKR053C
	YKR058W	YKR058W	YKR058W	YKR058W	YKR058W	YKR058W	YKR058W	YKR058W
	YKR061W	YKR061W	YKR061W	YKR061W	YKR061W	YKR061W	YKR061W	YKR061W	YKR061W	YKR061W	YKR061W
	YKR066C	YKR066C	YKR066C	YKR066C	YKR066C	YKR066C	YKR066C	YKR066C
YKR067W	YKR067W	YKR067W	YKR067W	YKR067W	YKR067W	YKR067W	YKR067W	YKR067W		YKR067W
YKR069W	YKR069W	YKR069W	YKR069W	YKR069W	YKR069W	YKR069W	YKR069W	YKR069W	YKR069W	YKR069W	YKR069W
	YKR072C	YKR072C						YKR072C
YKR080W	YKR080W	YKR080W	YKR080W	YKR080W	YKR080W	YKR080W	YKR080W	YKR080W	YKR080W	YKR080W	YKR080W
YKR089C	YKR089C	YKR089C	YKR089C	YKR089C				YKR089C		YKR089C
		YKR093W			YKR093W	YKR093W	YKR093W		YKR093W	YKR093W	YKR093W
YKR097W	YKR097W	YKR097W	YKR097W	YKR097W	YKR097W	YKR097W	YKR097W	YKR097W	YKR097W	YKR097W	YKR097W
	YLL012W	YLL012W	YLL012W	YLL012W	YLL012W	YLL012W	YLL012W	YLL012W		YLL012W
	YLL015W		YLL015W	YLL015W				YLL015W
YLL018C	YLL018C	YLL018C	YLL018C	YLL018C	YLL018C	YLL018C	YLL018C	YLL018C	YLL018C	YLL018C
	YLL028W	YLL028W	YLL028W	YLL028W	YLL028W	YLL028W	YLL028W	YLL028W
YLL031C	YLL031C	YLL031C	YLL031C	YLL031C				YLL031C
YLL041C	YLL041C	YLL041C	YLL041C	YLL041C	YLL041C	YLL041C	YLL041C	YLL041C	YLL041C
	YLL043W	YLL043W	YLL043W	YLL043W	YLL043W	YLL043W	YLL043W	YLL043W	YLL043W	YLL043W	YLL043W
	YLL048C		YLL048C	YLL048C	YLL048C	YLL048C	YLL048C	YLL048C
	YLL052C		YLL052C	YLL052C	YLL052C	YLL052C	YLL052C	YLL052C
	YLL057C	YLL057C	YLL057C	YLL057C	YLL057C	YLL057C	YLL057C	YLL057C
YLL058W
	YLL061W	YLL061W	YLL061W	YLL061W	YLL061W	YLL061W	YLL061W	YLL061W	YLL061W	YLL061W	YLL061W
	YLL062C	YLL062C	YLL062C	YLL062C	YLL062C	YLL062C	YLL062C	YLL062C	YLL062C	YLL062C	YLL062C
	YLR011W	YLR011W	YLR011W	YLR011W	YLR011W	YLR011W	YLR011W	YLR011W
YLR017W	YLR017W	YLR017W	YLR017W	YLR017W	YLR017W	YLR017W	YLR017W	YLR017W
	YLR020C	YLR020C	YLR020C	YLR020C	YLR020C	YLR020C	YLR020C	YLR020C		YLR020C
YLR027C	YLR027C	YLR027C	YLR027C	YLR027C	YLR027C	YLR027C	YLR027C	YLR027C	YLR027C	YLR027C	YLR027C
YLR028C	YLR028C	YLR028C	YLR028C	YLR028C	YLR028C	YLR028C	YLR028C	YLR028C	YLR028C	YLR028C	YLR028C
	YLR038C	YLR038C	YLR038C	YLR038C	YLR038C	YLR038C	YLR038C	YLR038C	YLR038C
	YLR043C	YLR043C	YLR043C	YLR043C	YLR043C	YLR043C	YLR043C	YLR043C
YLR044C	YLR044C	YLR044C	YLR044C	YLR044C	YLR044C	YLR044C	YLR044C	YLR044C	YLR044C	YLR044C	YLR044C
YLR056W	YLR056W	YLR056W	YLR056W	YLR056W	YLR056W	YLR056W	YLR056W	YLR056W	YLR056W	YLR056W	YLR056W
YLR057W
YLR058C	YLR058C	YLR058C	YLR058C	YLR058C	YLR058C	YLR058C	YLR058C	YLR058C	YLR058C	YLR058C	YLR058C
YLR060W	YLR060W	YLR060W	YLR060W	YLR060W	YLR060W	YLR060W	YLR060W	YLR060W	YLR060W	YLR060W
YLR070C	YLR070C	YLR070C	YLR070C	YLR070C	YLR070C	YLR070C	YLR070C	YLR070C	YLR070C
	YLR081W	YLR081W	YLR081W	YLR081W	YLR081W	YLR081W	YLR081W	YLR081W	YLR081W	YLR081W	YLR081W
			YLR088W	YLR088W
YLR089C	YLR089C	YLR089C	YLR089C	YLR089C	YLR089C	YLR089C	YLR089C	YLR089C	YLR089C	YLR089C	YLR089C
	YLR092W	YLR092W	YLR092W	YLR092W	YLR092W	YLR092W	YLR092W	YLR092W	YLR092W	YLR092W	YLR092W
YLR100W	YLR100W	YLR100W	YLR100W	YLR100W	YLR100W	YLR100W	YLR100W	YLR100W	YLR100W	YLR100W	YLR100W
	YLR109W		YLR109W	YLR109W	YLR109W	YLR109W	YLR109W	YLR109W
			YLR118C	YLR118C
YLR133W	YLR133W	YLR133W	YLR133W	YLR133W	YLR133W	YLR133W	YLR133W	YLR133W	YLR133W	YLR133W	YLR133W
YLR134W	YLR134W	YLR134W	YLR134W	YLR134W	YLR134W	YLR134W	YLR134W	YLR134W	YLR134W	YLR134W	YLR134W
	YLR138W	YLR138W	YLR138W	YLR138W	YLR138W	YLR138W	YLR138W	YLR138W	YLR138W	YLR138W	YLR138W
YLR142W	YLR142W	YLR142W	YLR142W	YLR142W	YLR142W	YLR142W	YLR142W	YLR142W	YLR142W	YLR142W	YLR142W
YLR146C	YLR146C	YLR146C	YLR146C	YLR146C	YLR146C	YLR146C	YLR146C	YLR146C	YLR146C	YLR146C	YLR146C
		YLR151C			YLR151C	YLR151C	YLR151C
YLR153C	YLR153C	YLR153C	YLR153C	YLR153C	YLR153C	YLR153C	YLR153C	YLR153C	YLR153C	YLR153C	YLR153C
YLR155C	YLR155C	YLR155C	YLR155C	YLR155C	YLR155C	YLR155C	YLR155C	YLR155C	YLR155C	YLR155C	YLR155C
YLR157C	YLR157C	YLR157C	YLR157C	YLR157C	YLR157C	YLR157C	YLR157C	YLR157C	YLR157C	YLR157C	YLR157C
YLR158C	YLR158C	YLR158C	YLR158C	YLR158C	YLR158C	YLR158C	YLR158C	YLR158C	YLR158C	YLR158C	YLR158C
YLR160C	YLR160C	YLR160C	YLR160C	YLR160C	YLR160C	YLR160C	YLR160C	YLR160C	YLR160C	YLR160C	YLR160C
YLR164W		YLR164W			YLR164W	YLR164W	YLR164W		YLR164W
	YLR172C	YLR172C	YLR172C	YLR172C	YLR172C	YLR172C	YLR172C	YLR172C	YLR172C	YLR172C	YLR172C
YLR174W	YLR174W	YLR174W	YLR174W	YLR174W	YLR174W	YLR174W	YLR174W	YLR174W	YLR174W	YLR174W	YLR174W
YLR180W	YLR180W	YLR180W	YLR180W	YLR180W	YLR180W	YLR180W	YLR180W	YLR180W	YLR180W	YLR180W	YLR180W
	YLR189C	YLR189C	YLR189C	YLR189C	YLR189C	YLR189C	YLR189C	YLR189C
		YLR195C	YLR195C	YLR195C	YLR195C	YLR195C	YLR195C		YLR195C	YLR195C	YLR195C
	YLR201C	YLR201C	YLR201C	YLR201C	YLR201C	YLR201C	YLR201C	YLR201C
YLR209C	YLR209C	YLR209C	YLR209C	YLR209C	YLR209C	YLR209C	YLR209C	YLR209C	YLR209C	YLR209C	YLR209C
YLR231C	YLR231C	YLR231C	YLR231C	YLR231C	YLR231C	YLR231C	YLR231C	YLR231C	YLR231C	YLR231C	YLR231C
	YLR237W	YLR237W	YLR237W	YLR237W	YLR237W	YLR237W	YLR237W	YLR237W	YLR237W	YLR237W	YLR237W
YLR239C
YLR240W	YLR240W	YLR240W	YLR240W	YLR240W	YLR240W	YLR240W	YLR240W	YLR240W	YLR240W	YLR240W	YLR240W
YLR245C	YLR245C	YLR245C	YLR245C	YLR245C	YLR245C	YLR245C	YLR245C	YLR245C	YLR245C	YLR245C	YLR245C
			YLR246W	YLR246W
YLR258W	YLR258W	YLR258W	YLR258W	YLR258W	YLR258W	YLR258W	YLR258W	YLR258W	YLR258W	YLR258W	YLR258W
YLR260W	YLR260W	YLR260W	YLR260W	YLR260W	YLR260W	YLR260W	YLR260W	YLR260W	YLR260W	YLR260W	YLR260W
	YLR284C	YLR284C	YLR284C	YLR284C	YLR284C	YLR284C	YLR284C	YLR284C	YLR295C	YLR284C
	YLR285W	YLR285W	YLR285W	YLR285W	YLR285W	YLR285W	YLR285W	YLR285W
YLR286C
	YLR295C	YLR295C	YLR295C	YLR295C	YLR295C	YLR295C	YLR295C	YLR295C
YLR299W	YLR299W	YLR299W	YLR299W	YLR299W	YLR299W	YLR299W	YLR299W	YLR299W	YLR299W	YLR299W	YLR299W
YLR300W	YLR300W	YLR300W	YLR300W	YLR300W	YLR300W	YLR300W	YLR300W	YLR300W	YLR300W	YLR300W	YLR300W
YLR303W	YLR303W	YLR303W	YLR303W	YLR303W	YLR303W	YLR303W	YLR303W	YLR303W	YLR303W	YLR303W	YLR303W
YLR304C	YLR304C	YLR304C	YLR304C	YLR304C	YLR304C	YLR304C	YLR304C	YLR304C	YLR304C	YLR304C	YLR304C
YLR305C	YLR305C	YLR305C	YLR305C	YLR305C	YLR305C	YLR305C	YLR305C	YLR305C	YLR305C	YLR305C	YLR305C
YLR307W	YLR307W	YLR307W	YLR307W	YLR307W	YLR307W	YLR307W	YLR307W	YLR307W	YLR307W	YLR307W	YLR307W
YLR308W	YLR308W	YLR308W	YLR308W	YLR308W	YLR308W	YLR308W	YLR308W	YLR308W	YLR308W	YLR308W	YLR308W
YLR328W	YLR328W	YLR328W	YLR328W	YLR328W	YLR328W	YLR328W	YLR328W	YLR328W	YLR328W	YLR328W	YLR328W
YLR342W	YLR342W	YLR342W	YLR342W	YLR342W	YLR342W	YLR342W	YLR342W	YLR342W	YLR342W	YLR342W	YLR342W
		YLR343W			YLR343W	YLR343W	YLR343W
YLR345W
	YLR348C	YLR348C	YLR348C	YLR348C	YLR348C	YLR348C	YLR348C	YLR348C	YLR348C	YLR348C	YLR348C
		YLR351C			YLR351C	YLR351C	YLR351C		YLR351C
YLR354C	YLR354C	YLR354C	YLR354C	YLR354C	YLR354C	YLR354C	YLR354C	YLR354C	YLR354C	YLR354C
YLR355C	YLR355C	YLR355C	YLR355C	YLR355C	YLR355C	YLR355C	YLR355C	YLR355C	YLR355C	YLR355C
YLR359W	YLR359W	YLR359W	YLR359W	YLR359W	YLR359W	YLR359W	YLR359W	YLR359W	YLR359W	YLR359W
YLR372W	YLR372W	YLR372W	YLR372W	YLR372W	YLR372W	YLR372W	YLR372W	YLR372W	YLR372W
YLR354C
YLR355C
YLR359W
YLR372W
YLR377C	YLR377C	YLR377C	YLR377C	YLR377C	YLR377C	YLR377C	YLR377C	YLR377C	YLR377C	YLR377C	YLR377C
YLR382C	YLR382C	YLR382C	YLR382C	YLR382C	YLR382C	YLR382C	YLR382C	YLR382C	YLR382C	YLR382C
	YLR386W
	YLR395C	YLR395C	YLR395C	YLR395C	YLR395C	YLR395C	YLR395C	YLR395C	YLR395C
	YLR410W	YLR410W	YLR410W	YLR410W				YLR410W
YLR420W	YLR420W	YLR420W	YLR420W	YLR420W	YLR420W	YLR420W	YLR420W	YLR420W	YLR420W	YLR420W	YLR420W
YLR432W	YLR432W	YLR432W	YLR432W	YLR432W	YLR432W	YLR432W	YLR432W	YLR432W	YLR432W	YLR432W	YLR432W
YLR438W	YLR438W	YLR438W	YLR438W	YLR438W	YLR438W	YLR438W	YLR438W	YLR438W	YLR438W	YLR438W	YLR438W
	YLR447C	YLR447C	YLR447C	YLR447C	YLR447C	YLR447C	YLR447C	YLR447C	YLR447C
YLR450W	YLR450W	YLR450W	YLR450W	YLR450W	YLR450W	YLR450W	YLR450W	YLR450W	YLR450W	YLR450W	YLR450W
			YLR459W	YLR459W
YML004C	YML004C	YML004C	YML004C	YML004C	YML004C	YML004C	YML004C	YML004C	YML004C	YML004C	YML004C
YML008C	YML008C	YML008C	YML008C	YML008C	YML008C	YML008C	YML008C	YML008C	YML008C	YML008C	YML008C
YML019W
YML022W	YML022W	YML022W	YML022W	YML022W	YML022W	YML022W	YML022W	YML022W	YML022W	YML022W	YML022W
YML035C	YML035C	YML035C	YML035C	YML035C	YML035C	YML035C	YML035C	YML035C	YML035C	YML035C	YML035C
	YML042W	YML042W	YML042W	YML042W	YML042W	YML042W	YML042W	YML042W	YML042W	YML042W	YML042W
YML054C	YML054C	YML054C	YML054C	YML054C	YML054C	YML054C	YML054C	YML054C	YML054C	YML054C	YML054C
YML056C	YML056C	YML056C		YML056C	YML056C	YML056C	YML056C	YML056C	YML056C	YML056C	YML056C
YML059C	YML059C	YML059C	YML059C	YML059C	YML059C	YML059C	YML059C	YML059C		YML059C
YML070W	YML070W	YML070W	YML070W	YML070W	YML070W	YML070W	YML070W	YML070W	YML070W	YML070W	YML070W
YML075C	YML075C	YML075C	YML075C	YML075C	YML075C	YML075C	YML075C	YML075C	YML075C	YML075C	YML075C
	YML081C-A		YML081C-A	YML081C-A	YML081C-A	YML081C-A	YML081C-A	YML081C-A	YML081C-A
YML082W		YML082W	YML082W	YML086C	YML082W	YML082W	YML082W		YML082W	YML082W	YML082W
	YML086C	YML086C	YML086C		YML086C	YML086C	YML086C	YML086C
					YML096W	YML096W			YML096W
YML100W	YML100W	YML100W	YML100W	YML100W	YML100W	YML100W	YML100W	YML100W	YML100W	YML100W	YML100W
YML106W	YML106W	YML106W	YML106W	YML106W	YML106W	YML106W	YML106W	YML106W	YML106W	YML106W	YML106W
YML110C	YML110C	YML110C	YML110C	YML110C	YML110C	YML110C	YML110C	YML110C	YML110C	YML110C	YML110C
	YML120C	YML120C	YML120C	YML120C	YML120C	YML120C	YML120C	YML120C	YML120C	YML120C	YML120C
	YML123C	YML123C	YML123C	YML123C	YML123C	YML123C	YML123C	YML123C	YML123C	YML123C	YML123C
		YML125C
YML126C	YML126C	YML126C	YML126C	YML126C	YML126C	YML126C	YML126C	YML126C	YML126C	YML126C	YML126C
YMR006C	YMR006C	YMR006C	YMR006C	YMR006C	YMR006C	YMR006C	YMR006C	YMR006C		YMR006C
YMR008C	YMR008C	YMR008C	YMR008C	YMR008C	YMR008C	YMR008C	YMR008C	YMR008C		YMR008C
YMR009W	YMR009W	YMR009W	YMR009W	YMR009W	YMR009W	YMR009W	YMR009W	YMR009W
	YMR011W	YMR011W	YMR011W	YMR011W	YMR011W	YMR011W	YMR011W	YMR011W	YMR011W	YMR011W	YMR011W
YMR013C	YMR013C	YMR013C	YMR013C	YMR013C	YMR013C	YMR013C	YMR013C	YMR013C	YMR013C	YMR013C	YMR013C
YMR015C	YMR015C	YMR015C	YMR015C	YMR015C	YMR015C	YMR015C	YMR015C	YMR015C	YMR015C	YMR015C	YMR015C
YMR020W	YMR020W	YMR020W	YMR020W	YMR020W	YMR020W	YMR020W	YMR020W	YMR020W
	YMR041C	YMR041C	YMR041C	YMR041C				YMR041C
	YMR054W	YMR054W	YMR054W	YMR054W	YMR054W	YMR054W	YMR054W	YMR054W	YMR054W
	YMR056C	YMR056C	YMR056C	YMR056C	YMR056C	YMR056C	YMR056C	YMR056C	YMR056C	YMR056C	YMR056C
YMR062C	YMR062C	YMR062C	YMR062C	YMR062C	YMR062C	YMR062C	YMR062C	YMR062C	YMR062C	YMR062C	YMR062C
			YMR068W
YMR083W	YMR083W	YMR083W	YMR083W	YMR083W	YMR083W	YMR083W	YMR083W	YMR083W	YMR083W	YMR083W	YMR083W
					YMR084W	YMR084W	YMR084W		YMR084W
					YMR085W	YMR085W	YMR085W		YMR085W
	YMR088C		YMR088C	YMR088C	YMR088C	YMR088C	YMR088C	YMR088C
YMR095C
YMR096W
YMR099C
YMR101C	YMR101C	YMR101C	YMR101C	YMR101C				YMR101C	YMR101C	YMR101C	YMR101C
YMR105C	YMR105C	YMR105C	YMR105C	YMR105C	YMR105C	YMR105C	YMR105C	YMR105C	YMR105C	YMR105C	YMR105C
YMR108W	YMR108W	YMR108W	YMR108W	YMR108W	YMR108W	YMR108W	YMR108W	YMR108W	YMR108W	YMR108W	YMR108W
YMR113W	YMR113W	YMR113W	YMR113W	YMR113W	YMR113W	YMR113W	YMR113W	YMR113W	YMR113W	YMR113W	YMR113W
YMR118C		YMR118C			YMR118C	YMR118C	YMR118C		YMR118C
YMR120C	YMR120C	YMR120C	YMR120C	YMR120C	YMR120C	YMR120C	YMR120C	YMR120C	YMR120C	YMR120C	YMR120C
	YMR145C	YMR145C	YMR145C	YMR145C	YMR145C	YMR145C	YMR145C	YMR145C	YMR145C	YMR145C	YMR145C
YMR149W
			YMR162C	YMR162C				YMR162C
YMR165C	YMR165C
YMR169C	YMR169C	YMR169C	YMR169C	YMR169C	YMR169C	YMR169C	YMR169C	YMR169C	YMR169C	YMR169C	YMR169C
YMR170C	YMR170C	YMR170C	YMR170C	YMR170C	YMR170C	YMR170C	YMR170C	YMR170C	YMR170C	YMR170C	YMR170C
YMR189W	YMR189W	YMR189W	YMR189W	YMR189W	YMR189W	YMR189W	YMR189W	YMR189W	YMR189W	YMR189W	YMR189W
YMR202W	YMR202W	YMR202W	YMR202W	YMR202W	YMR202W	YMR202W	YMR202W	YMR202W	YMR202W	YMR202W	YMR202W
YMR205C	YMR205C	YMR205C	YMR205C	YMR205C	YMR205C	YMR205C	YMR205C	YMR205C	YMR205C	YMR205C	YMR205C
	YMR207C	YMR207C	YMR207C	YMR207C	YMR207C	YMR207C	YMR207C	YMR207C		YMR207C
YMR208W	YMR208W	YMR208W	YMR208W	YMR208W	YMR208W	YMR208W	YMR208W	YMR208W	YMR208W	YMR208W	YMR208W
		YMR215W			YMR215W	YMR215W	YMR215W
YMR217W	YMR217W	YMR217W	YMR217W	YMR217W	YMR217W	YMR217W	YMR217W	YMR217W	YMR217W	YMR217W	YMR217W
YMR220W	YMR220W	YMR220W	YMR220W	YMR220W	YMR220W	YMR220W	YMR220W	YMR220W	YMR220W	YMR220W	YMR220W
YMR226C	YMR226C	YMR226C	YMR226C	YMR226C	YMR226C	YMR226C	YMR226C	YMR226C
	YMR241W	YMR241W		YMR241W			YMR241W	YMR241W
YMR246W	YMR246W	YMR246W	YMR246W	YMR246W	YMR246W	YMR246W	YMR246W	YMR246W	YMR246W	YMR246W	YMR246W
YMR250W	YMR250W	YMR250W	YMR250W	YMR250W	YMR250W	YMR250W	YMR250W	YMR250W	YMR250W	YMR250W	YMR250W
	YMR256C	YMR256C	YMR256C	YMR256C	YMR256C	YMR256C	YMR256C	YMR256C	YMR256C
YMR261C	YMR261C	YMR261C	YMR261C	YMR261C	YMR261C	YMR261C	YMR261C	YMR261C	YMR261C	YMR261C	YMR261C
	YMR267W	YMR267W	YMR267W	YMR267W	YMR267W	YMR267W	YMR267W	YMR267W	YMR267W	YMR267W	YMR267W
YMR271C	YMR271C	YMR271C	YMR271C	YMR271C	YMR271C	YMR271C	YMR271C	YMR271C	YMR271C	YMR271C	YMR271C
	YMR272C	YMR272C	YMR272C	YMR272C	YMR272C	YMR272C	YMR272C	YMR272C	YMR272C	YMR272C	YMR272C
YMR274C
YMR278W	YMR278W	YMR278W		YMR278W			YMR278W	YMR278W
YMR281W	YMR281W	YMR281W	YMR281W	YMR281W				YMR281W
	YMR289W	YMR289W	YMR289W	YMR289W	YMR289W	YMR289W	YMR289W	YMR289W
YMR293C	YMR293C	YMR293C	YMR293C	YMR293C	YMR293C	YMR293C	YMR293C	YMR293C	YMR293C	YMR293C	YMR293C
YMR296C	YMR296C	YMR296C	YMR296C	YMR296C	YMR296C	YMR296C	YMR296C	YMR296C	YMR296C	YMR296C	YMR296C
	YMR298W	YMR298W		YMR298W				YMR298W
YMR300C	YMR300C	YMR300C	YMR300C	YMR300C	YMR300C	YMR300C	YMR300C	YMR300C	YMR300C	YMR300C	YMR300C
YMR303C	YMR303C	YMR303C	YMR303C	YMR303C	YMR303C	YMR303C	YMR303C	YMR303C	YMR303C	YMR303C	YMR303C
YMR306W		YMR306W			YMR306W	YMR306W			YMR306W	YMR306W	YMR306W
		YMR307W			YMR307W	YMR307W	YMR307W
YMR313C	YMR313C	YMR313C	YMR313C	YMR313C	YMR313C	YMR313C	YMR313C	YMR313C		YMR313C
		YMR316W								YMR316W
YMR318C	YMR318C	YMR318C	YMR318C	YMR318C	YMR318C	YMR318C	YMR318C	YMR318C
	YMR319C	YMR319C	YMR319C	YMR319C	YMR319C	YMR319C	YMR319C	YMR319C
YMR323W		YMR323W			YMR323W	YMR323W	YMR323W		YMR323W
	YNL003C	YNL003C	YNL003C	YNL003C	YNL003C	YNL003C	YNL003C	YNL003C
			YNL006W
YNL009W	YNL009W	YNL009W	YNL009W	YNL009W	YNL009W	YNL009W	YNL009W	YNL009W	YNL009W	YNL009W	YNL009W
	YNL029C	YNL029C		YNL029C	YNL029C	YNL029C	YNL029C	YNL029C	YNL029C
YNL037C	YNL037C	YNL037C	YNL037C	YNL037C	YNL037C	YNL037C	YNL037C	YNL037C	YNL037C	YNL037C	YNL037C
YNL038W		YNL038W
YNL045W	YNL045W		YNL045W	YNL045W				YNL045W
			YNL047C
YNL048W		YNL048W
	YNL052W	YNL052W	YNL052W	YNL052W	YNL052W	YNL052W	YNL052W	YNL052W	YNL052W
YNL071W	YNL071W	YNL071W	YNL071W	YNL071W	YNL071W	YNL071W	YNL071W	YNL071W	YNL071W	YNL071W
YNL073W	YNL073W	YNL073W	YNL073W	YNL073W	YNL073W	YNL073W	YNL073W	YNL073W	YNL073W	YNL073W	YNL073W
	YNL101W		YNL101W	YNL101W	YNL101W	YNL101W	YNL101W	YNL101W
YNL102W
YNL104C	YNL104C	YNL104C	YNL104C	YNL104C	YNL104C	YNL104C	YNL104C	YNL104C	YNL104C	YNL104C	YNL104C
YNL106C	YNL106C	YNL106C	YNL106C	YNL106C	YNL106C	YNL106C	YNL106C	YNL106C		YNL106C
		YNL111C	YNL111C	YNL111C	YNL111C	YNL111C	YNL111C
YNL113W
YNL117W	YNL117W	YNL117W	YNL117W	YNL117W	YNL117W	YNL117W	YNL117W	YNL117W	YNL117W	YNL117W	YNL117W
YNL129W	YNL129W	YNL129W	YNL129W	YNL129W	YNL129W	YNL129W	YNL129W	YNL129W
YNL130C	YNL130C	YNL130C	YNL130C	YNL130C	YNL130C	YNL130C	YNL130C	YNL130C	YNL130C	YNL130C	YNL130C
YNL141W	YNL141W	YNL141W	YNL141W	YNL141W	YNL141W	YNL141W	YNL141W	YNL141W	YNL141W	YNL141W	YNL141W
	YNL142W	YNL142W	YNL142W	YNL142W	YNL142W	YNL142W	YNL142W	YNL142W	YNL142W	YNL142W	YNL142W
YNL151C
YNL169C	YNL169C	YNL169C	YNL169C	YNL169C	YNL169C	YNL169C	YNL169C	YNL169C	YNL169C	YNL169C	YNL169C
YNL192W	YNL192W	YNL192W	YNL192W	YNL192W	YNL192W	YNL192W	YNL192W	YNL192W	YNL192W	YNL192W	YNL192W
	YNL202W	YNL202W	YNL202W	YNL202W	YNL202W	YNL202W	YNL202W	YNL202W	YNL220W	YNL202W	YNL220W
YNL219C		YNL219C
YNL220W	YNL220W	YNL220W	YNL220W	YNL220W	YNL220W	YNL220W	YNL220W	YNL220W		YNL220W
YNL229C
YNL241C	YNL241C	YNL241C	YNL241C	YNL241C	YNL241C	YNL241C	YNL241C	YNL241C	YNL241C	YNL241C	YNL241C
YNL247W	YNL247W	YNL247W	YNL247W	YNL247W	YNL247W	YNL247W	YNL247W	YNL247W	YNL247W	YNL247W
YNL248C
YNL256W	YNL256W	YNL256W	YNL256W	YNL256W	YNL256W	YNL256W	YNL256W	YNL256W	YNL256W	YNL256W	YNL256W
YNL262W
YNL267W	YNL267W	YNL267W	YNL267W	YNL267W	YNL267W	YNL267W	YNL267W	YNL267W	YNL267W	YNL267W	YNL267W
	YNL268W	YNL268W	YNL268W	YNL268W	YNL268W	YNL268W	YNL268W	YNL268W	YNL268W	YNL268W	YNL268W
	YNL270C	YNL270C	YNL270C	YNL270C	YNL270C	YNL270C	YNL270C	YNL270C	YNL270C	YNL270C	YNL270C
YNL277W	YNL277W	YNL277W	YNL277W	YNL277W	YNL277W	YNL277W	YNL277W	YNL277W	YNL277W	YNL277W	YNL277W
YNL280C	YNL280C	YNL280C	YNL280C	YNL280C	YNL280C	YNL280C	YNL280C	YNL280C	YNL280C	YNL280C	YNL280C
	YNL292W	YNL292W	YNL292W	YNL292W	YNL292W	YNL292W	YNL292W	YNL292W	YNL292W	YNL292W	YNL292W
YNL316C	YNL316C	YNL316C	YNL316C	YNL316C	YNL316C	YNL316C	YNL316C	YNL316C	YNL316C	YNL316C	YNL316C
	YNL318C	YNL318C	YNL318C	YNL318C	YNL318C	YNL318C	YNL318C	YNL318C	YNL318C	YNL318C	YNL318C
			YNL323W	YNL323W
	YNL325C	YNL325C	YNL325C	YNL325C				YNL325C		YNL325C
YNL331C			YNL326C	YNL326C
YNL334C
YNR001C	YNR001C	YNR001C	YNR001C	YNR001C	YNR001C	YNR001C	YNR001C	YNR001C	YNR001C	YNR001C	YNR001C
YNR003C
YNR008W	YNR008W	YNR008W			YNR008W	YNR008W	YNR008W			YNR008W
YNR012W	YNR012W	YNR012W	YNR012W	YNR012W	YNR012W	YNR012W	YNR012W	YNR012W	YNR012W	YNR012W	YNR012W
	YNR013C	YNR013C	YNR013C	YNR013C	YNR013C	YNR013C	YNR013C	YNR013C	YNR013C	YNR013C
YNR016C	YNR016C	YNR016C	YNR016C	YNR016C	YNR016C	YNR016C	YNR016C	YNR016C	YNR016C	YNR016C	YNR016C
YNR019W	YNR019W	YNR019W	YNR019W	YNR019W	YNR019W	YNR019W	YNR019W	YNR019W		YNR019W
YNR027W		YNR027W
YNR030W		YNR030W
YNR033W	YNR033W	YNR033W	YNR033W	YNR033W	YNR033W	YNR033W	YNR033W	YNR033W	YNR033W	YNR033W	YNR033W
YNR034W		YNR034W	YNR034W	YNR041C	YNR034W	YNR034W	YNR034W		YNR034W	YNR034W	YNR034W
YNR041C	YNR041C	YNR041C	YNR041C		YNR041C	YNR041C	YNR041C	YNR041C	YNR041C	YNR041C	YNR041C
YNR043W	YNR043W	YNR043W	YNR043W	YNR043W	YNR043W	YNR043W	YNR043W	YNR043W	YNR043W	YNR043W	YNR043W
YNR050C	YNR050C	YNR050C	YNR050C	YNR050C	YNR050C	YNR050C	YNR050C	YNR050C	YNR050C	YNR050C	YNR050C
	YNR056C	YNR056C	YNR056C	YNR056C	YNR056C	YNR056C	YNR056C	YNR056C	YNR056C	YNR056C	YNR056C
YNR057C	YNR057C	YNR057C	YNR057C	YNR057C	YNR057C	YNR057C	YNR057C	YNR057C	YNR057C	YNR057C	YNR057C
YNR058W	YNR058W	YNR058W	YNR058W	YNR058W	YNR058W	YNR058W	YNR058W	YNR058W	YNR058W	YNR058W	YNR058W
	YNR067C	YNR067C	YNR067C	YNR067C				YNR067C
	YNR072W	YNR072W	YNR072W	YNR072W	YNR072W	YNR072W	YNR072W	YNR072W	YNR072W	YNR072W	YNR072W
YNR073C
			YOL003C	YOL003C
YOL005C
YOL011W	YOL011W	YOL011W	YOL011W	YOL011W	YOL011W	YOL011W	YOL011W	YOL011W		YOL011W
	YOL020W	YOL020W	YOL020W	YOL020W	YOL020W	YOL020W	YOL020W	YOL020W	YOL020W	YOL020W	YOL020W
		YOL030W			YOL030W	YOL030W	YOL030W
YOL033W	YOL033W	YOL033W	YOL033W	YOL033W	YOL033W	YOL033W	YOL033W	YOL033W	YOL033W	YOL033W	YOL033W
YOL049W	YOL049W	YOL049W	YOL049W	YOL049W	YOL049W	YOL049W	YOL049W	YOL049W	YOL049W	YOL049W	YOL049W
YOL052C	YOL052C	YOL052C	YOL052C	YOL052C	YOL052C	YOL052C	YOL052C	YOL052C	YOL052C	YOL052C	YOL052C
YOL055C	YOL055C	YOL055C	YOL055C	YOL055C	YOL055C	YOL055C	YOL055C	YOL055C	YOL055C	YOL055C	YOL055C
YOL056W		YOL056W			YOL056W	YOL056W	YOL056W		YOL056W	YOL056W	YOL056W
YOL058W	YOL058W	YOL058W	YOL058W	YOL058W	YOL058W	YOL058W	YOL058W	YOL058W	YOL058W	YOL058W	YOL058W
YOL059W	YOL059W	YOL059W	YOL059W	YOL059W	YOL059W	YOL059W	YOL059W	YOL059W	YOL059W	YOL059W	YOL059W
YOL061W	YOL061W	YOL061W	YOL061W	YOL061W	YOL061W	YOL061W	YOL061W	YOL061W	YOL061W	YOL061W	YOL061W
YOL064C	YOL064C	YOL064C	YOL064C	YOL064C	YOL064C	YOL064C	YOL064C	YOL064C	YOL064C	YOL064C	YOL064C
YOL065C	YOL065C	YOL065C	YOL065C	YOL065C	YOL065C	YOL065C	YOL065C	YOL065C		YOL065C
YOL066C	YOL066C	YOL066C	YOL066C	YOL066C	YOL066C	YOL066C	YOL066C	YOL066C
YOL068C	YOL068C		YOL068C	YOL068C				YOL068C		YOL086C	YOL086C
		YOL077W-A			YOL077W-A	YOL077W-A	YOL077W-A		YOL077W-A
			YOL078W
YOL086C	YOL086C	YOL086C	YOL086C	YOL086C	YOL086C	YOL086C	YOL086C	YOL086C	YOL086C
YOL096C	YOL096C	YOL096C	YOL096C	YOL096C	YOL096C	YOL096C	YOL096C	YOL096C	YOL096C	YOL096C	YOL096C
YOL097C	YOL097C	YOL097C	YOL097C	YOL097C	YOL097C	YOL097C	YOL097C	YOL097C	YOL097C	YOL097C
	YOL103W	YOL103W	YOL103W	YOL103W	YOL103W	YOL103W	YOL103W	YOL103W	YOL103W	YOL103W	YOL103W
			YOL110W	YOL110W
YOL126C	YOL126C	YOL126C	YOL126C	YOL126C	YOL126C	YOL126C	YOL126C	YOL126C	YOL126C	YOL126C	YOL126C
		YOL132W			YOL132W	YOL132W	YOL132W
YOL136C	YOL136C	YOL136C	YOL136C	YOL136C	YOL136C	YOL136C	YOL136C	YOL136C	YOL136C	YOL136C	YOL136C
YOL140W	YOL140W	YOL140W	YOL140W	YOL140W	YOL140W	YOL140W	YOL140W	YOL140W	YOL140W	YOL140W	YOL140W
YOL143C	YOL143C	YOL143C	YOL143C	YOL143C	YOL143C	YOL143C	YOL143C	YOL143C	YOL143C
	YOL151W	YOL151W	YOL151W	YOL151W	YOL151W	YOL151W	YOL151W	YOL151W
	YOL156W	YOL156W	YOL156W	YOL156W	YOL156W	YOL156W	YOL156W	YOL156W	YOL156W	YOL156W	YOL156W
YOL157C		YOL157C
YOR002W		YOR002W
	YOR011W	YOR011W	YOR011W	YOR011W	YOR011W	YOR011W	YOR011W	YOR011W	YOR011W	YOR011W	YOR011W
YOR025W	YOR025W		YOR025W	YOR025W				YOR025W
YOR040W	YOR040W	YOR040W	YOR040W	YOR040W	YOR040W	YOR040W	YOR040W	YOR040W	YOR040W	YOR040W	YOR040W
	YOR054C	YOR054C						YOR054C
	YOR065W	YOR065W	YOR065W	YOR065W	YOR065W	YOR065W	YOR065W	YOR065W	YOR065W
YOR067C		YOR067C
	YOR071C	YOR071C	YOR071C	YOR071C	YOR071C	YOR071C	YOR071C	YOR071C	YOR071C	YOR071C	YOR071C
YOR074C	YOR074C	YOR074C	YOR074C	YOR074C	YOR074C	YOR074C	YOR074C	YOR074C	YOR074C	YOR074C	YOR074C
	YOR081C	YOR081C	YOR081C	YOR081C				YOR081C		YOR081C
YOR085W
YOR095C	YOR095C	YOR095C	YOR095C	YOR095C	YOR095C	YOR095C	YOR095C	YOR095C	YOR095C	YOR095C	YOR095C
YOR099W	YOR099W	YOR099W	YOR099W	YOR099W	YOR099W	YOR099W	YOR099W	YOR099W	YOR099W	YOR099W	YOR099W
	YOR100C	YOR100C	YOR100C	YOR100C	YOR100C	YOR100C	YOR100C	YOR100C	YOR100C	YOR100C	YOR100C
YOR103C
	YOR108W	YOR108W	YOR108W	YOR108W	YOR108W	YOR108W	YOR108W	YOR108W	YOR108W
YOR109W	YOR109W	YOR109W	YOR109W	YOR109W	YOR109W	YOR109W	YOR109W	YOR109W		YOR109W
YOR116C
YOR120W	YOR120W	YOR120W	YOR120W	YOR120W	YOR120W	YOR120W	YOR120W
YOR125C	YOR125C	YOR125C	YOR125C	YOR125C	YOR125C	YOR125C	YOR125C	YOR125C
	YOR126C	YOR126C	YOR126C	YOR126C	YOR126C	YOR126C	YOR126C	YOR126C
YOR128C	YOR128C	YOR128C	YOR128C	YOR128C	YOR128C	YOR128C	YOR128C	YOR128C	YOR128C	YOR128C	YOR128C
	YOR130C	YOR130C	YOR130C	YOR130C	YOR130C	YOR130C	YOR130C	YOR130C	YOR130C	YOR130C	YOR130C
YOR136W	YOR136W	YOR136W	YOR136W	YOR136W	YOR136W	YOR136W	YOR136W	YOR136W	YOR136W
YOR142W	YOR142W	YOR142W	YOR142W	YOR142W	YOR142W	YOR142W	YOR142W	YOR142W	YOR142W	YOR142W	YOR142W
YOR143C	YOR143C	YOR143C	YOR143C	YOR143C	YOR143C	YOR143C	YOR143C	YOR143C	YOR143C	YOR143C	YOR143C
YOR149C
YOR151C
	YOR155C	YOR155C	YOR155C	YOR155C	YOR155C	YOR155C	YOR155C	YOR155C
	YOR163W	YOR163W	YOR163W	YOR163W	YOR163W	YOR163W	YOR163W	YOR163W
YOR168W	YOR168W	YOR168W	YOR168W	YOR168W	YOR168W	YOR168W	YOR168W	YOR168W	YOR168W	YOR168W
YOR171C	YOR171C	YOR171C	YOR171C	YOR171C	YOR171C	YOR171C	YOR171C	YOR171C	YOR171C	YOR171C	YOR171C
YOR175C	YOR175C			YOR175C				YOR175C
YOR176W	YOR176W	YOR176W	YOR176W	YOR176W	YOR176W	YOR176W	YOR176W	YOR176W	YOR176W	YOR176W	YOR176W
	YOR180C	YOR180C	YOR180C	YOR180C	YOR180C	YOR180C	YOR180C	YOR180C		YOR180C
YOR184W	YOR184W	YOR184W	YOR184W	YOR184W	YOR184W	YOR184W	YOR184W	YOR184W	YOR184W	YOR184W	YOR184W
YOR190W	YOR190W	YOR190W	YOR190W	YOR190W	YOR190W	YOR190W	YOR190W	YOR190W	YOR190W	YOR190W	YOR190W
	YOR192C	YOR192C	YOR192C	YOR192C	YOR192C	YOR192C	YOR192C	YOR192C	YOR192C	YOR192C	YOR192C
YOR196C
		YOR201C
YOR202W	YOR202W	YOR202W	YOR202W	YOR202W	YOR202W	YOR202W	YOR202W	YOR202W	YOR202W	YOR202W	YOR202W
YOR207C
YOR209C	YOR209C	YOR209C	YOR209C	YOR209C	YOR209C	YOR209C	YOR209C	YOR209C	YOR209C	YOR209C	YOR209C
YOR210W
YOR221C	YOR221C	YOR221C	YOR221C	YOR221C	YOR221C	YOR221C	YOR221C	YOR221C	YOR221C	YOR221C	YOR221C
	YOR222W	YOR222W	YOR222W	YOR222W	YOR222W	YOR222W	YOR222W	YOR222W	YOR222W	YOR222W	YOR222W
YOR224C
YOR236W	YOR236W	YOR236W	YOR236W	YOR236W	YOR236W	YOR236W	YOR236W	YOR236W	YOR236W	YOR236W	YOR236W
			YOR237W
YOR241W	YOR241W	YOR241W	YOR241W	YOR241W	YOR241W	YOR241W	YOR241W	YOR241W	YOR241W	YOR241W	YOR241W
	YOR245C	YOR245C	YOR245C	YOR245C	YOR245C	YOR245C	YOR245C	YOR245C		YOR245C
YOR251C
YOR269W
	YOR270C	YOR270C	YOR270C	YOR270C	YOR270C	YOR270C	YOR270C	YOR270C	YOR270C
	YOR273C	YOR273C	YOR273C	YOR273C	YOR273C	YOR273C	YOR273C	YOR273C
YOR274W
YOR278W	YOR278W	YOR278W	YOR278W	YOR278W	YOR278W	YOR278W	YOR278W	YOR278W	YOR278W	YOR278W	YOR278W
YOR283W
YOR303W	YOR303W	YOR303W	YOR303W	YOR303W	YOR303W	YOR303W	YOR303W	YOR303W	YOR303W
YOR311C	YOR311C
YOR317W	YOR317W	YOR317W	YOR317W	YOR317W	YOR317W	YOR317W	YOR317W	YOR317W	YOR317W	YOR317W	YOR317W
YOR321W	YOR321W	YOR321W	YOR321W	YOR321W	YOR321W	YOR321W	YOR321W	YOR321W	YOR321W	YOR321W	YOR321W
YOR323C	YOR323C	YOR323C	YOR323C	YOR323C	YOR323C	YOR323C	YOR323C	YOR323C	YOR323C	YOR323C	YOR323C
YOR330C
	YOR332W	YOR332W	YOR332W	YOR332W	YOR332W	YOR332W	YOR332W	YOR332W	YOR332W
YOR335C	YOR335C	YOR335C	YOR335C	YOR335C	YOR335C	YOR335C	YOR335C	YOR335C	YOR335C	YOR335C
YOR340C
YOR341W
YOR347C	YOR347C	YOR347C	YOR347C	YOR347C	YOR347C	YOR347C	YOR347C	YOR347C	YOR347C	YOR347C	YOR347C
	YOR348C	YOR348C	YOR348C	YOR348C	YOR348C	YOR348C	YOR348C	YOR348C	YOR348C	YOR348C	YOR348C
YOR360C	YOR360C	YOR360C	YOR360C	YOR360C	YOR360C	YOR360C	YOR360C	YOR360C	YOR360C	YOR360C	YOR360C
YOR374W	YOR374W	YOR374W	YOR374W	YOR374W	YOR374W	YOR374W	YOR374W	YOR374W	YOR374W	YOR374W	YOR374W
YOR375C	YOR375C	YOR375C	YOR375C	YOR375C	YOR375C	YOR375C	YOR375C	YOR375C	YOR375C	YOR375C	YOR375C
	YOR377W	YOR377W	YOR377W	YOR377W	YOR377W	YOR377W	YOR377W	YOR377W
YOR388C	YOR388C	YOR388C	YOR388C	YOR388C	YOR388C	YOR388C	YOR388C	YOR388C	YOR388C	YOR388C	YOR388C
YOR393W		YOR393W			YOR393W	YOR393W	YOR393W		YOR393W	YOR393W	YOR393W
YPL015C	YPL015C		YPL015C	YPL015C				YPL015C
YPL017C
YPL023C	YPL023C	YPL023C		YPL023C	YPL023C	YPL023C	YPL023C	YPL023C	YPL023C	YPL023C	YPL023C
YPL028W	YPL028W	YPL028W	YPL028W	YPL028W	YPL028W	YPL028W	YPL028W	YPL028W	YPL028W	YPL028W	YPL028W
	YPL036W	YPL036W	YPL036W	YPL036W	YPL036W	YPL036W	YPL036W	YPL036W	YPL036W	YPL036W	YPL036W
YPL040C	YPL040C	YPL040C	YPL040C	YPL040C	YPL040C	YPL040C	YPL040C	YPL040C	YPL040C	YPL040C
	YPL053C	YPL053C		YPL053C	YPL053C	YPL053C	YPL053C	YPL053C	YPL053C	YPL053C	YPL053C
	YPL057C	YPL057C	YPL057C	YPL057C	YPL057C	YPL057C	YPL057C	YPL057C	YPL057C	YPL057C	YPL057C
	YPL059W	YPL059W	YPL059W	YPL059W	YPL059W	YPL059W	YPL059W	YPL059W
YPL061W	YPL061W	YPL061W	YPL061W	YPL061W	YPL061W	YPL061W	YPL061W	YPL061W	YPL061W	YPL061W	YPL061W
YPL069C	YPL069C	YPL069C	YPL069C	YPL069C	YPL069C	YPL069C	YPL069C	YPL069C
YPL076W		YPL076W
	YPL078C	YPL078C	YPL078C	YPL078C	YPL078C	YPL078C	YPL078C	YPL078C	YPL078C
YPL087W	YPL087W	YPL087W	YPL087W	YPL087W	YPL087W	YPL087W	YPL087W	YPL087W		YPL087W
YPL091W	YPL091W	YPL091W	YPL091W	YPL091W	YPL091W	YPL091W	YPL091W	YPL091W	YPL091W	YPL091W	YPL091W
	YPL092W	YPL092W	YPL092W	YPL092W	YPL092W	YPL092W	YPL092W	YPL092W
YPL096C_A		YPL096C-A
YPL097W	YPL097W	YPL097W	YPL097W	YPL097W	YPL097W	YPL097W	YPL097W	YPL097W	YPL097W	YPL097W
YPL104W	YPL104W	YPL104W	YPL104W	YPL104W	YPL104W	YPL104W	YPL104W	YPL104W	YPL104W	YPL104W
	YPL110C	YPL110C	YPL110C	YPL110C	YPL110C	YPL110C	YPL110C	YPL110C		YPL110C
YPL111W	YPL111W	YPL111W	YPL111W	YPL111W	YPL111W	YPL111W	YPL111W	YPL111W	YPL111W	YPL111W	YPL111W
YPL117C	YPL117C	YPL117C	YPL117C	YPL117C	YPL117C	YPL117C	YPL117C	YPL117C	YPL117C	YPL117C	YPL117C
	YPL134C	YPL134C	YPL134C	YPL134C	YPL134C	YPL134C	YPL134C	YPL134C	YPL134C	YPL134C	YPL134C
			YPL145C
	YPL147W	YPL147W	YPL147W	YPL147W	YPL147W	YPL147W	YPL147W	YPL147W	YPL147W
	YPL148C	YPL148C	YPL148C	YPL148C	YPL148C	YPL148C	YPL148C	YPL148C	YPL148C		YPL148C
YPL160W	YPL160W	YPL160W	YPL160W	YPL160W	YPL160W	YPL160W	YPL160W	YPL160W	YPL160W	YPL160W
YPL167C
YPL172C	YPL172C	YPL172C	YPL172C	YPL172C	YPL172C	YPL172C	YPL172C	YPL172C	YPL172C	YPL172C	YPL172C
YPL175W		YPL175W
	YPL188W	YPL188W	YPL188W	YPL188W	YPL188W	YPL188W	YPL188W	YPL188W	YPL188W	YPL188W	YPL188W
	YPL189W	YPL189W		YPL189W	YPL189W	YPL189W	YPL189W	YPL189W
YPL206C	YPL206C	YPL206C	YPL206C	YPL206C				YPL206C
	YPL212C	YPL212C	YPL212C	YPL212C	YPL212C	YPL212C	YPL212C	YPL212C	YPL212C	YPL212C	YPL212C
YPL214C	YPL214C	YPL214C	YPL214C	YPL214C	YPL214C	YPL214C	YPL214C	YPL214C	YPL214C	YPL214C	YPL214C
YPL227C		YPL227C
YPL231W	YPL231W	YPL231W	YPL231W	YPL231W	YPL231W	YPL231W	YPL231W	YPL231W	YPL231W	YPL231W	YPL231W
	YPL234C	YPL234C	YPL234C	YPL234C	YPL234C	YPL234C	YPL234C	YPL234C	YPL234C
	YPL244C		YPL244C	YPL244C	YPL244C	YPL244C	YPL244C	YPL244C
	YPL252C	YPL252C	YPL252C	YPL252C	YPL252C	YPL252C	YPL252C	YPL252C
YPL258C	YPL258C	YPL258C	YPL258C	YPL258C	YPL258C	YPL258C	YPL258C	YPL258C	YPL258C	YPL258C	YPL258C
YPL262W	YPL262W	YPL262W	YPL262W	YPL262W	YPL262W	YPL262W	YPL262W	YPL262W	YPL262W	YPL262W	YPL262W
	YPL265W	YPL265W	YPL265W	YPL265W	YPL265W	YPL265W	YPL265W	YPL265W	YPL265W	YPL265W	YPL265W
		YPL266W							YPL266W	YPL266W	YPL266W
YPL268W	YPL268W	YPL268W	YPL268W	YPL268W	YPL268W	YPL268W	YPL268W	YPL268W	YPL268W	YPL268W	YPL268W
	YPL271W	YPL271W	YPL271W	YPL271W	YPL271W	YPL271W	YPL271W	YPL271W	YPL271W
YPL273W	YPL273W	YPL273W	YPL273W	YPL273W	YPL273W	YPL273W	YPL273W	YPL273W	YPL273W	YPL273W	YPL273W
	YPL274W	YPL274W	YPL274W	YPL274W	YPL274W	YPL274W	YPL274W	YPL274W	YPL274W	YPL274W	YPL274W
		YPL275W	YPL275W		YPL275W	YPL275W	YPL275W		YPL275W	YPL275W	YPL275W
		YPL276W	YPL276W		YPL276W	YPL276W	YPL276W		YPL276W	YPL276W	YPL276W
YPL281C		YPL281C			YPL281C	YPL281C	YPL281C		YPL281C	YPL281C	YPL281C
YPR001W	YPR001W	YPR001W	YPR001W	YPR001W	YPR001W	YPR001W	YPR001W	YPR001W	YPR001W	YPR001W	YPR001W
YPR002W	YPR002W	YPR002W	YPR002W	YPR002W	YPR002W	YPR002W	YPR002W	YPR002W
YPR006C	YPR006C	YPR006C	YPR006C	YPR006C	YPR006C	YPR006C	YPR006C	YPR006C	YPR006C	YPR006C	YPR006C
YPR010C
	YPR020W	YPR020W	YPR020W	YPR020W	YPR020W	YPR020W	YPR020W	YPR020W	YPR020W
	YPR021C	YPR021C	YPR021C	YPR021C	YPR021C	YPR021C	YPR021C	YPR021C		YPR021C
YPR026W	YPR026W	YPR026W	YPR026W	YPR026W	YPR026W	YPR026W	YPR026W	YPR026W	YPR026W	YPR026W	YPR026W
YPR033C	YPR033C	YPR033C	YPR033C	YPR033C	YPR033C	YPR033C	YPR033C	YPR033C	YPR033C	YPR033C	YPR033C
YPR035W	YPR035W	YPR035W	YPR035W	YPR035W	YPR035W	YPR035W	YPR035W	YPR035W	YPR035W	YPR035W	YPR035W
	YPR036W	YPR036W	YPR036W	YPR036W	YPR036W	YPR036W	YPR036W	YPR036W	YPR036W
YPR047W	YPR047W	YPR047W	YPR047W	YPR047W	YPR047W	YPR047W	YPR047W	YPR047W	YPR047W	YPR047W
			YPR051W	YPR051W
		YPR058W
YPR060C	YPR060C	YPR060C	YPR060C	YPR060C	YPR060C	YPR060C	YPR060C	YPR060C	YPR060C	YPR060C	YPR060C
YPR062W	YPR062W	YPR062W	YPR062W	YPR062W	YPR062W	YPR062W	YPR062W	YPR062W	YPR062W	YPR062W	YPR062W
YPR069C	YPR069C	YPR069C	YPR069C	YPR069C	YPR069C	YPR069C	YPR069C	YPR069C	YPR069C	YPR069C	YPR069C
YPR073C
YPR074C	YPR074C	YPR074C	YPR074C	YPR074C	YPR074C	YPR074C	YPR074C	YPR074C	YPR074C	YPR074C	YPR074C
YPR081C	YPR081C	YPR081C	YPR081C	YPR081C	YPR081C	YPR081C	YPR081C	YPR081C	YPR081C	YPR081C
YPR110C
YPR113W	YPR113W	YPR113W	YPR113W	YPR113W	YPR113W	YPR113W	YPR113W	YPR113W	YPR113W	YPR113W	YPR113W
YPR118W		YPR118W
	YPR121W	YPR121W	YPR121W	YPR121W	YPR121W	YPR121W	YPR121W	YPR121W	YPR121W	YPR121W	YPR121W
YPR127W
	YPR128C	YPR128C	YPR128C	YPR128C	YPR128C	YPR128C	YPR128C	YPR128C	YPR128C
	YPR138C	YPR138C	YPR138C	YPR138C	YPR138C	YPR138C	YPR138C	YPR138C	YPR138C	YPR138C	YPR138C
YPR140W	YPR140W	YPR140W	YPR140W	YPR140W	YPR140W	YPR140W	YPR140W	YPR140W
YPR145W	YPR145W	YPR145W	YPR145W	YPR145W	YPR145W	YPR145W	YPR145W	YPR145W	YPR145W	YPR145W	YPR145W
	YPR156C			YPR156C	YPR156C	YPR156C	YPR156C	YPR156C
	YPR159W	YPR159W	YPR159W	YPR159W	YPR159W	YPR159W	YPR159W	YPR159W
YPR160W	YPR160W		YPR160W	YPR160W	YPR160W	YPR160W	YPR160W	YPR160W	YPR160W	YPR160W	YPR160W
YPR167C	YPR167C	YPR167C	YPR167C	YPR167C	YPR167C	YPR167C	YPR167C	YPR167C	YPR167C	YPR167C	YPR167C
YPR175W
		YPR176C							YPR176C	YPR176C	YPR176C
YPR183W	YPR183W	YPR183W	YPR183W	YPR183W	YPR183W	YPR183W	YPR183W	YPR183W	YPR183W	YPR183W	YPR183W
YPR184W	YPR184W	YPR184W	YPR184W	YPR184W	YPR184W	YPR184W	YPR184W	YPR184W
YPR187W
YPR190C
	YPR191W	YPR191W	YPR191W	YPR191W	YPR191W	YPR191W	YPR191W	YPR191W	YPR191W
	YPR192W		YPR192W	YPR192W	YPR192W	YPR192W	YPR192W	YPR192W
