# Supplementary material for: Comparative Analysis of Yeast Metabolic Network Models Highlights Progress, Opportunities for Metabolic Reconstruction
Source: PLoS Comput Biol. 2015 Nov 13;11(11):e1004530. doi: 10.1371/journal.pcbi.1004530 (PMC4643975; doi:10.1371/journal.pcbi.1004530)
Supplement: S2 Table — Blocked reactions (listed by model reaction ID) and dead end metabolites (listed by metabolite ID) were identified using the code in S1 File. (XLSX) [file pcbi.1004530.s002.xlsx]

## Sheet: Blocked Reactions
iFF708	iND750		iIN800		iMM904		Yeast 4		iAZ900		iMM904bs		Yeast 5		iTO977		Yeast 6		Yeast 7		Biomodels DB
default biomass	iFF708 biomass	default biomass	iFF708 biomass	default biomass	iFF708 biomass	default biomass	iFF708 biomass	default biomass	iFF708 biomass	default biomass	iFF708 biomass	default biomass	iFF708 biomass	default biomass	iFF708 biomass	default biomass	iFF708 biomass	default biomass	iFF708 biomass	default biomass	iFF708 biomass	default biomass
'GLK1_3'	'2MCITtm'	'2MCITtm'	'ABZ1'	'ABZ1'	'EX_5aop(e)'	'EX_5aop(e)'	'r_0007'	'r_0007'	'23CAPPD'	'23CAPPD'	'16GS'	'16GS'	'r_0006'	'r_0006'	'2MBTOHt'	'2MBTOHt'	'r_0009'	'r_0009'	'r_0006'	'r_0017'	-	-
'HXK1_1'	'2OHPH_5tn'	'2OHPH_5tn'	'ADK2_1'	'ADK2_1'	'EX_8aonn(e)'	'EX_8aonn(e)'	'r_0017'	'r_0017'	'2DOXG6PP'	'2DOXG6PP'	'23CAPPD'	'23CAPPD'	'r_0009'	'r_0009'	'2MPPALt'	'2MPPALt'	'r_0010'	'r_0010'	'r_0017'	'r_0021'
'HXK2_1'	'2OMPH_5tm'	'2OMPH_5tm'	'ADK2_2'	'ADK2_2'	'EX_arab-D(e)'	'EX_arab-D(e)'	'r_0022'	'r_0022'	'2HMHMBQMTm'	'2HMHMBQMTm'	'2DOXG6PP'	'2DOXG6PP'	'r_0010'	'r_0010'	'2PHETOHt'	'2PHETOHt'	'r_0011'	'r_0011'	'r_0021'	'r_0022'
'PFK1_2'	'2OMPH_5tn'	'2OMPH_5tn'	'ADK2_3'	'ADK2_3'	'EX_btn(e)'	'EX_btn(e)'	'r_0023'	'r_0023'	'2HP6MPMOm'	'2HP6MPMOm'	'2HMHMBQMTm'	'34HPPOR'	'r_0011'	'r_0011'	'3C3HMPt'	'3C3HMPt'	'r_0017'	'r_0017'	'r_0022'	'r_0028'
'PFK1_3'	'34HPPOR'	'34HPPOR'	'AGP2'	'AGP2'	'EX_crn(e)'	'EX_crn(e)'	'r_0036'	'r_0036'	'2HPMBQMTm'	'2HPMBQMTm'	'2HP6MPMOm'	'34HPPt2p'	'r_0014'	'r_0017'	'3MBALDt'	'3MBALDt'	'r_0021'	'r_0021'	'r_0028'	'r_0030'
'GPM1_1'	'34HPPt2p'	'34HPPt2p'	'ALA1'	'ALA1'	'EX_dann(e)'	'EX_dann(e)'	'r_0037'	'r_0037'	'2HPMMBQMOm'	'2HPMMBQMOm'	'2HPMBQMTm'	'3C4MOPtm'	'r_0015'	'r_0021'	'3MOPt'	'3MOPt'	'r_0022'	'r_0022'	'r_0030'	'r_0034'
'LSC1'	'3C4MOPtm'	'3C4MOPtm'	'ALD5_2'	'ALD5_2'	'EX_fe2(e)'	'EX_fe2(e)'	'r_0038'	'r_0038'	'34HPLFM'	'34HPLFM'	'2HPMMBQMOm'	'3DSPHR'	'r_0017'	'r_0022'	'4ABZt'	'4ABZt'	'r_0028'	'r_0028'	'r_0034'	'r_0035'
'RBK1_2'	'3DSPHR'	'3DSPHR'	'AMD2_1_col'	'AMD2_1_col'	'EX_gcald(e)'	'EX_gcald(e)'	'r_0039'	'r_0039'	'34HPPOR'	'34HPPOR'	'34HPLFM'	'3IPM3MT'	'r_0021'	'r_0030'	'AAT2_3'	'AAT2_3'	'r_0030'	'r_0030'	'r_0035'	'r_0036'
'U1_'	'3HAO'	'3HAO'	'AMD2_2'	'AMD2_2'	'EX_gthox(e)'	'EX_gthox(e)'	'r_0041'	'r_0041'	'34HPPt2p'	'34HPPt2p'	'34HPPOR'	'4ABUTNtm'	'r_0022'	'r_0034'	'AAT2_4'	'AAT2_4'	'r_0034'	'r_0034'	'r_0036'	'r_0037'
'SOR1'	'3OPHB_5tm'	'3OPHB_5tm'	'AMD2_3'	'AMD2_3'	'EX_gthrd(e)'	'EX_gthrd(e)'	'r_0046'	'r_0046'	'3C4MOPtm'	'3C4MOPtm'	'34HPPt2p'	'4ABUTtm'	'r_0030'	'r_0035'	'ABZ1'	'ABZ1'	'r_0035'	'r_0035'	'r_0037'	'r_0043'
'YBR184W_2'	'4ABUTNtm'	'4ABUTNtm'	'APA1_1'	'APA1_1'	'EX_k(e)'	'EX_k(e)'	'r_0047'	'r_0047'	'3DH5HPBMTm'	'3DH5HPBMTm'	'3C4MOPtm'	'4H2OGLTtm'	'r_0034'	'r_0036'	'ADI1'	'ADI1'	'r_0036'	'r_0036'	'r_0043'	'r_0044'
'YBR184W_3'	'4ABUTtm'	'4ABUTtm'	'APA1_2'	'APA1_2'	'EX_mmet(e)'	'EX_mmet(e)'	'r_0062'	'r_0062'	'3DH5HPBtm'	'3DH5HPBtm'	'3DH5HPBMTm'	'4H2OGLTtp'	'r_0035'	'r_0037'	'ADK2_3'	'ADK2_3'	'r_0037'	'r_0037'	'r_0044'	'r_0045'
'YBR184W_4'	'4ABZtm'	'4ABZtm'	'APA2'	'APA2'	'EX_na1(e)'	'EX_na1(e)'	'r_0074'	'r_0074'	'3HPH5MBDCm'	'3HPH5MBDCm'	'3DH5HPBtm'	'4HPRO_LTtm'	'r_0036'	'r_0043'	'AGP2'	'AGP2'	'r_0043'	'r_0043'	'r_0045'	'r_0058'
'YBR184W_5'	'4H2OGLTtm'	'4H2OGLTtm'	'ARA1_1'	'ARA1_1'	'EX_pepd(e)'	'EX_pepd(e)'	'r_0075'	'r_0075'	'3IPM3MT'	'3IPM3MT'	'3DSPHR'	'4HTHRS'	'r_0037'	'r_0044'	'ALA1'	'ALA1'	'r_0044'	'r_0044'	'r_0058'	'r_0059'
'YBR184W_6'	'4H2OGLTtp'	'4H2OGLTtp'	'ARA1_2'	'ARA1_2'	'EX_taur(e)'	'EX_taur(e)'	'r_0076'	'r_0076'	'3OPHB5Hm'	'3OPHB5Hm'	'3HPH5MBDCm'	'8AONNt2'	'r_0038'	'r_0045'	'ALD5_2'	'ALD5_2'	'r_0045'	'r_0045'	'r_0059'	'r_0069'
'YBR184W_7'	'4HBZtm'	'4HBZtm'	'AUS1_7'	'AUS1_7'	'16GS'	'16GS'	'r_0077'	'r_0077'	'3OPHB_5tm'	'3OPHB_5tm'	'3IPM3MT'	'AACTOOR'	'r_0041'	'r_0058'	'ALG1'	'ALG1'	'r_0046'	'r_0046'	'r_0069'	'r_0070'
'FSP2_2'	'4HPRO_LTtm'	'4HPRO_LTtm'	'BAT1_1'	'BAT1_1'	'23CAPPD'	'23CAPPD'	'r_0097'	'r_0097'	'4ABUTNtm'	'4ABUTNtm'	'3OPHB5Hm'	'ABUTDm'	'r_0043'	'r_0059'	'ALG11_1'	'ALG11_1'	'r_0047'	'r_0047'	'r_0070'	'r_0081'
'SFA1_1'	'4HTHRS'	'4HTHRS'	'BAT1_2'	'BAT1_2'	'2DOXG6PP'	'2DOXG6PP'	'r_0099'	'r_0099'	'4ABUTtm'	'4ABUTtm'	'3OPHB_5tm'	'ACACT4p'	'r_0044'	'r_0069'	'ALG11_2'	'ALG11_2'	'r_0048'	'r_0048'	'r_0081'	'r_0084'
'YJL068C'	'5AOPt2'	'5AOPt2'	'BET2_col'	'BET2_col'	'2HMHMBQMTm'	'2HMHMBQMTm'	'r_0100'	'r_0100'	'4H2OGLTtm'	'4H2OGLTtm'	'4ABUTNtm'	'ACACT5p'	'r_0045'	'r_0070'	'ALG12'	'ALG12'	'r_0049'	'r_0049'	'r_0084'	'r_0085'
'LYS21'	'5AOPtm'	'5AOPtm'	'BIO3'	'BIO3'	'2HP6MPMOm'	'2HP6MPMOm'	'r_0109'	'r_0109'	'4H2OGLTtp'	'4H2OGLTtp'	'4ABUTtm'	'ACACT6p'	'r_0058'	'r_0071'	'ALG13'	'ALG13'	'r_0050'	'r_0050'	'r_0085'	'r_0094'
'LYS20_1'	'5MTHFtm'	'5MTHFtm'	'CDA1_col'	'CDA1_col'	'2HPMBQMTm'	'2HPMBQMTm'	'r_0113'	'r_0113'	'4HBZCOAFm'	'4HBZCOAFm'	'4ABZtm'	'ACACT7p'	'r_0059'	'r_0081'	'ALG2_1'	'ALG2_1'	'r_0051'	'r_0051'	'r_0094'	'r_0099'
'GLO1'	'8AONNt2'	'8AONNt2'	'CDC60'	'CDC60'	'2HPMMBQMOm'	'2HPMMBQMOm'	'r_0131'	'r_0131'	'4HBZFm'	'4HBZFm'	'4H2OGLTtm'	'ACACT8p'	'r_0069'	'r_0084'	'ALG2_2'	'ALG2_2'	'r_0052'	'r_0052'	'r_0099'	'r_0108'
'GLO2'	'AABTN'	'AABTN'	'CDS1_1'	'CDS1_1'	'34HPLFM'	'34HPLFM'	'r_0141'	'r_0141'	'4HBZtm'	'4HBZtm'	'4H2OGLTtp'	'ACACT9p'	'r_0070'	'r_0085'	'ALG3'	'ALG3'	'r_0053'	'r_0053'	'r_0108'	'r_0114'
'GLO4'	'ABUTDm'	'ABUTDm'	'CHA1_1'	'CHA1_1'	'34HPPOR'	'34HPPOR'	'r_0142'	'r_0142'	'4HPRO_LTtm'	'4HPRO_LTtm'	'4HBZCOAFm'	'ACCOACrm'	'r_0071'	'r_0094'	'ALG5'	'ALG5'	'r_0054'	'r_0054'	'r_0114'	'r_0117'
'PPA2'	'ACACT1m'	'ACACT1m'	'CHO1_2'	'CHO1_2'	'34HPPt2p'	'34HPPt2p'	'r_0143'	'r_0143'	'4HTHRS'	'4HTHRS'	'4HBZFm'	'ACCOAtn'	'r_0081'	'r_0098'	'ALG6'	'ALG6'	'r_0055'	'r_0055'	'r_0117'	'r_0137'
'CYB2'	'ACACT4p'	'ACACT4p'	'CHS1_col'	'CHS1_col'	'3C4MOPtm'	'3C4MOPtm'	'r_0144'	'r_0144'	'5AOPt2'	'5AOPt2'	'4HBZtm'	'ACGAM6PS'	'r_0084'	'r_0114'	'ALG7'	'ALG7'	'r_0056'	'r_0056'	'r_0137'	'r_0146'
'NIT2_1'	'ACACT5p'	'ACACT5p'	'COQ3'	'COQ3'	'3DH5HPBMTm'	'3DH5HPBMTm'	'r_0145'	'r_0145'	'5AOPtm'	'5AOPtm'	'4HPRO_LTtm'	'ACGSm'	'r_0085'	'r_0126'	'ALG8'	'ALG8'	'r_0057'	'r_0057'	'r_0146'	'r_0155'
'FOX2'	'ACACT6p'	'ACACT6p'	'COQ5'	'COQ5'	'3DH5HPBtm'	'3DH5HPBtm'	'r_0146'	'r_0146'	'8AONNt2'	'8AONNt2'	'4HTHRS'	'ACOAO4p'	'r_0094'	'r_0127'	'ALG9_1'	'ALG9_1'	'r_0058'	'r_0058'	'r_0155'	'r_0164'
'POT1'	'ACACT7p'	'ACACT7p'	'COQ6'	'COQ6'	'3DSPHR'	'3DSPHR'	'r_0147'	'r_0147'	'AACTOOR'	'AACTOOR'	'5AOPt2'	'ACOAO5p'	'r_0098'	'r_0128'	'ALG9_2'	'ALG9_2'	'r_0059'	'r_0059'	'r_0157'	'r_0176'
'ERG10_2'	'ACACT8p'	'ACACT8p'	'CRD1'	'CRD1'	'3HPH5MBDCm'	'3HPH5MBDCm'	'r_0148'	'r_0148'	'ABUTDm'	'ABUTDm'	'5AOPtm'	'ACOAO6p'	'r_0114'	'r_0129'	'AMD2_1'	'AMD2_1'	'r_0069'	'r_0069'	'r_0164'	'r_0177'
'YKL192C_YER061C_YOR221C_YKL055C_1'	'ACACT9p'	'ACACT9p'	'CTP1_2'	'CTP1_2'	'3IPM3MT'	'3IPM3MT'	'r_0149'	'r_0149'	'ACCOACrm'	'ACCOACrm'	'8AONNt2'	'ACOAO7p'	'r_0126'	'r_0130'	'AMD2_2'	'AMD2_2'	'r_0070'	'r_0070'	'r_0176'	'r_0178'
'YKL192C_YER061C_YOR221C_YKL055C_2'	'ACGAM6PS'	'ACGAM6PS'	'CYB2'	'CYB2'	'3OPHB5Hm'	'3OPHB5Hm'	'r_0150'	'r_0150'	'ACCOAtn'	'ACCOAtn'	'AACTOOR'	'ACOAO8p'	'r_0127'	'r_0131'	'AMD2_3'	'AMD2_3'	'r_0081'	'r_0081'	'r_0177'	'r_0185'
'YKL192C_YER061C_YOR221C_YKL055C_3'	'ACGAMPM'	'ACGAMPM'	'CYS3'	'CYS3'	'3OPHB_5tm'	'3OPHB_5tm'	'r_0152'	'r_0152'	'ACGSm'	'ACGSm'	'ABUTDm'	'ACOAO9p'	'r_0128'	'r_0132'	'APA1_2'	'APA1_2'	'r_0084'	'r_0084'	'r_0178'	'r_0188'
'YKL192C_YER061C_YOR221C_YKL055C_4'	'ACGSm'	'ACGSm'	'DAK1_col'	'DAK1_col'	'4ABUTNtm'	'4ABUTNtm'	'r_0161'	'r_0161'	'ACOATA'	'ACOATA'	'ACACT4p'	'ACOATA'	'r_0129'	'r_0133'	'APE2'	'APE2'	'r_0085'	'r_0085'	'r_0185'	'r_0192'
'YKL192C_YER061C_YOR221C_YKL055C_5'	'ACOAO4p'	'ACOAO4p'	'DCI1_4'	'DCI1_4'	'4ABUTtm'	'4ABUTtm'	'r_0168'	'r_0168'	'ACOATAm'	'ACOATAm'	'ACACT5p'	'ACOATAm'	'r_0130'	'r_0134'	'ARA1_1'	'ARA1_1'	'r_0094'	'r_0094'	'r_0188'	'r_0199'
'YKL192C_YER061C_YOR221C_YKL055C_6'	'ACOAO5p'	'ACOAO5p'	'DED81'	'DED81'	'4ABZtm'	'4ABZtm'	'r_0173'	'r_0173'	'ACON3MT'	'ACON3MT'	'ACACT6p'	'ACON3MT'	'r_0131'	'r_0135'	'ARA1_2'	'ARA1_2'	'r_0098'	'r_0098'	'r_0192'	'r_0200'
'YKL192C_YER061C_YOR221C_YKL055C_7'	'ACOAO6p'	'ACOAO6p'	'DEG1_col'	'DEG1_col'	'4H2OGLTtm'	'4H2OGLTtm'	'r_0182'	'r_0182'	'ADEtm'	'ADEtm'	'ACACT7p'	'ACRNtp'	'r_0132'	'r_0136'	'ARE1'	'AUS1_7'	'r_0099'	'r_0099'	'r_0199'	'r_0201'
'YKL192C_YER061C_YOR221C_YKL055C_8'	'ACOAO7p'	'ACOAO7p'	'DIA1_col'	'DIA1_col'	'4H2OGLTtp'	'4H2OGLTtp'	'r_0194'	'r_0194'	'ADK4m'	'ADK4m'	'ACACT8p'	'ACSp'	'r_0133'	'r_0137'	'ARE2'	'BAT1_1'	'r_0100'	'r_0100'	'r_0200'	'r_0210'
'YKL192C_YER061C_YOR221C_YKL055C_9'	'ACOAO8p'	'ACOAO8p'	'DIM1'	'DIM1'	'4HBZCOAFm'	'4HBZCOAFm'	'r_0195'	'r_0195'	'AHCYStm'	'AHCYStm'	'ACACT9p'	'ACtp'	'r_0134'	'r_0146'	'AUS1_7'	'BAT1_2'	'r_0101'	'r_0101'	'r_0201'	'r_0213'
'CEM1'	'ACOAO9p'	'ACOAO9p'	'DPH5'	'DPH5'	'4HBZFm'	'4HBZFm'	'r_0196'	'r_0196'	'AHMMPS'	'AHMMPS'	'ACCOACrm'	'ADEtm'	'r_0135'	'r_0155'	'BAT1_1'	'BAT2_4'	'r_0102'	'r_0102'	'r_0209'	'r_0221'
'YGR037C_YNR016C_YKL182W_YPL231W_4'	'ACOATA'	'ACOATA'	'DPL1_1'	'DPL1_1'	'4HBZtm'	'4HBZtm'	'r_0203'	'r_0203'	'AHSERL'	'AHSERL'	'ACCOAtn'	'ADK4m'	'r_0136'	'r_0157'	'BAT1_2'	'BET2'	'r_0105'	'r_0105'	'r_0210'	'r_0223'
'FAS1_3'	'ACOATAm'	'ACOATAm'	'DPL1_2'	'DPL1_2'	'4HPRO-LTtm'	'4HPRO-LTtm'	'r_0206'	'r_0206'	'AKGt2n'	'AKGt2n'	'ACGAM6PS'	'AHSERL'	'r_0137'	'r_0164'	'BAT2_4'	'BIO3'	'r_0106'	'r_0106'	'r_0212'	'r_0224'
'FAS1_4'	'ACPSm'	'ACPSm'	'DPS1'	'DPS1'	'4HTHRS'	'4HTHRS'	'r_0210'	'r_0210'	'ALASm'	'ALASm'	'ACGAMPM'	'AKGt2n'	'r_0146'	'r_0176'	'BET2'	'BTDtRR'	'r_0107'	'r_0107'	'r_0213'	'r_0228'
'CDS1_1'	'ACRNtp'	'ACRNtp'	'DYS1'	'DYS1'	'5AOPt2'	'5AOPt2'	'r_0214'	'r_0214'	'ALDD19x'	'ALDD19x'	'ACGSm'	'AKGtp'	'r_0155'	'r_0177'	'BIO3'	'CAT2'	'r_0108'	'r_0108'	'r_0220'	'r_0229'
'CHO1_2'	'ACSp'	'ACSp'	'ECM38'	'ECM38'	'5AOPtm'	'5AOPtm'	'r_0215'	'r_0215'	'ALDD20xm'	'ALDD20xm'	'ACOAO4p'	'ALATRS'	'r_0157'	'r_0178'	'BTDtRR'	'CAT5'	'r_0114'	'r_0114'	'r_0221'	'r_0230'
'PSD1'	'ACtp'	'ACtp'	'ECM40_1'	'ECM40_1'	'8AONNt2'	'8AONNt2'	'r_0217'	'r_0217'	'ALDD20y'	'ALDD20y'	'ACOAO5p'	'ALCD19y'	'r_0164'	'r_0185'	'CAT2'	'CAX4'	'r_0117'	'r_0117'	'r_0223'	'r_0249'
'EKI1'	'ADCL'	'ADCL'	'EKI1'	'EKI1'	'AACTOOR'	'AACTOOR'	'r_0218'	'r_0218'	'ALDD20ym'	'ALDD20ym'	'ACOAO6p'	'ALDD19x'	'r_0176'	'r_0188'	'CAT5'	'CDA1'	'r_0120'	'r_0120'	'r_0224'	'r_0271'
'MUQ1'	'ADCS'	'ADCS'	'EPT1'	'EPT1'	'ABUTDm'	'ABUTDm'	'r_0219'	'r_0219'	'AMAOTr'	'AMAOTr'	'ACOAO7p'	'ALDD20xm'	'r_0177'	'r_0192'	'CAX4'	'CDC60'	'r_0121'	'r_0121'	'r_0228'	'r_0272'
'EPT1'	'ADEtm'	'ADEtm'	'FAD1'	'FAD1'	'ACACT4p'	'ACACT4p'	'r_0242'	'r_0242'	'AMETtm'	'AMETtm'	'ACOAO8p'	'ALDD20y'	'r_0178'	'r_0196'	'CDA1'	'CDS1_1'	'r_0122'	'r_0122'	'r_0229'	'r_0281'
'TOR1'	'ADK3m'	'ADK3m'	'FAS1_7_1'	'FAS1_7_1'	'ACACT5p'	'ACACT5p'	'r_0243'	'r_0243'	'AMID'	'AMID'	'ACOAO9p'	'ALDD20ym'	'r_0185'	'r_0197'	'CDC60'	'CHA1_1'	'r_0123'	'r_0123'	'r_0230'	'r_0282'
'TOR2'	'ADK4m'	'ADK4m'	'FAS1_7_2'	'FAS1_7_2'	'ACACT6p'	'ACACT6p'	'r_0247'	'r_0247'	'AMID2'	'AMID2'	'ACOATA'	'AMAOTr'	'r_0188'	'r_0199'	'CDS1_1'	'CHO1_2'	'r_0124'	'r_0124'	'r_0249'	'r_0283'
'VPS34'	'ADMDC'	'ADMDC'	'FAS2_7_1'	'FAS2_7_1'	'ACACT7p'	'ACACT7p'	'r_0250'	'r_0250'	'AMID3'	'AMID3'	'ACOATAm'	'AMID'	'r_0192'	'r_0200'	'CHA1_1'	'CHS1'	'r_0125'	'r_0125'	'r_0271'	'r_0284'
'PIK1'	'AHCYStm'	'AHCYStm'	'FAS2_7_2'	'FAS2_7_2'	'ACACT8p'	'ACACT8p'	'r_0253'	'r_0253'	'AMPtn'	'AMPtn'	'ACON3MT'	'AMID2'	'r_0196'	'r_0201'	'CHO1_2'	'CIT2'	'r_0126'	'r_0126'	'r_0272'	'r_0285'
'STT4'	'AHCYStn'	'AHCYStn'	'FATP'	'FATP'	'ACACT9p'	'ACACT9p'	'r_0256'	'r_0256'	'AOBUTDs'	'AOBUTDs'	'ACRNtp'	'AMID3'	'r_0197'	'r_0209'	'CHS1'	'COQ1'	'r_0127'	'r_0127'	'r_0281'	'r_0286'
'FAB1'	'AHMMPS'	'AHMMPS'	'FLX1'	'FLX1'	'ACCOACrm'	'ACCOACrm'	'r_0257'	'r_0257'	'ARAB14LO'	'ARAB14LO'	'ACSp'	'AMPtn'	'r_0199'	'r_0210'	'CIT2'	'COQ3'	'r_0128'	'r_0128'	'r_0282'	'r_0287'
'MSS4'	'AHSERL'	'AHSERL'	'FMN1_2'	'FMN1_2'	'ACCOAtn'	'ACCOAtn'	'r_0276'	'r_0276'	'ARAB1D2'	'ARAB1D2'	'ACtp'	'AOBUTDs'	'r_0200'	'r_0212'	'COQ1'	'COQ5'	'r_0129'	'r_0129'	'r_0283'	'r_0288'
'PLC1'	'AKGt2n'	'AKGt2n'	'FMT1'	'FMT1'	'ACGAM6PS'	'ACGAM6PS'	'r_0278'	'r_0278'	'ARAB_Dt'	'ARAB_Dt'	'ADEtm'	'ARAB14LO'	'r_0201'	'r_0213'	'COQ3'	'COQ6'	'r_0130'	'r_0130'	'r_0284'	'r_0289'
'PGS1'	'AKP1'	'AKP1'	'FNADH'	'FNADH'	'ACGAMPM'	'ACGAMPM'	'r_0284'	'r_0284'	'ARGTRSm'	'ARGTRSm'	'ADK4m'	'ARAB1D2'	'r_0209'	'r_0220'	'COQ5'	'CRD1'	'r_0131'	'r_0131'	'r_0285'	'r_0290'
'U9_'	'ALASm'	'ALASm'	'FNADPH'	'FNADPH'	'ACGSm'	'ACGSm'	'r_0296'	'r_0296'	'ARGt2m'	'ARGt2m'	'AHCYStm'	'ARAB_Dt'	'r_0210'	'r_0221'	'COQ6'	'CTA1'	'r_0132'	'r_0132'	'r_0286'	'r_0291'
'CRD1'	'ALATA_Lm'	'ALATA_Lm'	'FOL1_1'	'FOL1_1'	'ACOAO4p'	'ACOAO4p'	'r_0297'	'r_0297'	'ARGt6'	'ARGt6'	'AHMMPS'	'ARGTRS'	'r_0212'	'r_0223'	'CRD1'	'CTP1_2'	'r_0133'	'r_0133'	'r_0287'	'r_0292'
'LPP1'	'ALATRS'	'ALATRS'	'FOL1_2'	'FOL1_2'	'ACOAO5p'	'ACOAO5p'	'r_0299'	'r_0299'	'ARMT'	'ARMT'	'AHSERL'	'ARGTRSm'	'r_0213'	'r_0224'	'CSG2_1'	'CYB2'	'r_0134'	'r_0134'	'r_0288'	'r_0293'
'LCB2'	'ALCD19y'	'ALCD19y'	'FOL1_3'	'FOL1_3'	'ACOAO6p'	'ACOAO6p'	'r_0300'	'r_0300'	'ASNTRSm'	'ASNTRSm'	'AKGt2n'	'ARGt2m'	'r_0220'	'r_0228'	'CSG2_2'	'CYS3'	'r_0135'	'r_0135'	'r_0289'	'r_0294'
'LCB1'	'ALDD19x'	'ALDD19x'	'FOL1_4'	'FOL1_4'	'ACOAO7p'	'ACOAO7p'	'r_0302'	'r_0302'	'ASNt2m'	'ASNt2m'	'AKGtp'	'ARGt6'	'r_0221'	'r_0229'	'CTA1'	'DAK1'	'r_0137'	'r_0137'	'r_0290'	'r_0295'
'TSC10'	'ALDD20xm'	'ALDD20xm'	'FOL2'	'FOL2'	'ACOAO8p'	'ACOAO8p'	'r_0303'	'r_0303'	'ASPTRSm'	'ASPTRSm'	'AKP1'	'ARMT'	'r_0223'	'r_0230'	'CTP1_2'	'DAL7_2'	'r_0146'	'r_0146'	'r_0291'	'r_0296'
'SUR2'	'ALDD20y'	'ALDD20y'	'FOL3_col'	'FOL3_col'	'ACOAO9p'	'ACOAO9p'	'r_0305'	'r_0305'	'ASPt7'	'ASPt7'	'ALASm'	'ASNTRS'	'r_0224'	'r_0245'	'CYB2'	'DCI1_1'	'r_0155'	'r_0155'	'r_0292'	'r_0297'
'U10_'	'ALDD20ym'	'ALDD20ym'	'FOX1_4'	'FOX1_4'	'ACOATA'	'ACOATA'	'r_0309'	'r_0309'	'ATHRDHr'	'ATHRDHr'	'ALATRS'	'ASNTRSm'	'r_0228'	'r_0246'	'CYS3'	'DCI1_2'	'r_0164'	'r_0164'	'r_0293'	'r_0298'
'U11_'	'AM6SAD'	'AM6SAD'	'FOX1_5'	'FOX1_5'	'ACOATAm'	'ACOATAm'	'r_0310'	'r_0310'	'ATPATF2'	'ATPATF2'	'ALCD19y'	'ASNt2m'	'r_0229'	'r_0247'	'DAK1'	'DCI1_3'	'r_0176'	'r_0176'	'r_0294'	'r_0299'
'SCS7'	'AMAOTr'	'AMAOTr'	'FOX1_6'	'FOX1_6'	'ACON3MT'	'ACON3MT'	'r_0311'	'r_0311'	'ATPATF3'	'ATPATF3'	'ALDD19x'	'ASPGLUtp'	'r_0230'	'r_0248'	'DAL7_2'	'DCI1_4'	'r_0177'	'r_0177'	'r_0295'	'r_0304'
'AUR1'	'AMETtm'	'AMETtm'	'FOX1_7'	'FOX1_7'	'ACRNtp'	'ACRNtp'	'r_0312'	'r_0312'	'ATPS3g'	'ATPS3g'	'ALDD20xm'	'ASPTAp'	'r_0245'	'r_0249'	'DCI1_1'	'DED81'	'r_0178'	'r_0178'	'r_0296'	'r_0319'
'CSG2'	'AMETtn'	'AMETtn'	'FOX1_8'	'FOX1_8'	'ACSp'	'ACSp'	'r_0313'	'r_0313'	'ATPS3v'	'ATPS3v'	'ALDD20y'	'ASPTRS'	'r_0246'	'r_0251'	'DCI1_2'	'DEG1'	'r_0185'	'r_0185'	'r_0297'	'r_0320'
'SUR1'	'AMID'	'AMID'	'FOX2_4'	'FOX2_4'	'ACtp'	'ACtp'	'r_0314'	'r_0314'	'BACCL'	'BACCL'	'ALDD20ym'	'ASPTRSm'	'r_0247'	'r_0252'	'DCI1_3'	'DIE2'	'r_0188'	'r_0188'	'r_0298'	'r_0321'
'IPT1'	'AMID2'	'AMID2'	'FOX2_5'	'FOX2_5'	'ADEtm'	'ADEtm'	'r_0315'	'r_0315'	'BTNt2i'	'BTNt2i'	'AMAOTr'	'ASPt7'	'r_0248'	'r_0253'	'DCI1_4'	'DIM1'	'r_0192'	'r_0192'	'r_0299'	'r_0322'
'LCB4_2'	'AMID3'	'AMID3'	'FOX2_6'	'FOX2_6'	'ADK4m'	'ADK4m'	'r_0316'	'r_0316'	'BTSr'	'BTSr'	'AMETtm'	'ATHRDHr'	'r_0249'	'r_0254'	'DED81'	'DPH5'	'r_0199'	'r_0199'	'r_0304'	'r_0331'
'LCB5_2'	'APRAUR'	'APRAUR'	'FOX2_7'	'FOX2_7'	'AHCYStm'	'AHCYStm'	'r_0317'	'r_0317'	'CBASPtn'	'CBASPtn'	'AMID'	'ATP2tp_H'	'r_0251'	'r_0257'	'DEG1'	'DPL1_1'	'r_0200'	'r_0200'	'r_0313'	'r_0332'
'DPL1'	'APRTO2'	'APRTO2'	'FOX2_8'	'FOX2_8'	'AHMMPS'	'AHMMPS'	'r_0318'	'r_0318'	'CBPtn'	'CBPtn'	'AMID2'	'ATPATF2'	'r_0252'	'r_0271'	'DIE2'	'DPL1_2'	'r_0201'	'r_0201'	'r_0319'	'r_0334'
'ERG11'	'ARAB1D1'	'ARAB1D1'	'FRS1_col'	'FRS1_col'	'AHSERL'	'AHSERL'	'r_0319'	'r_0319'	'CCP2m'	'CCP2m'	'AMID3'	'ATPATF3'	'r_0253'	'r_0272'	'DIM1'	'DPS1'	'r_0210'	'r_0210'	'r_0320'	'r_0335'
'ERG24'	'ARAB1D2'	'ARAB1D2'	'FSP2_2'	'FSP2_2'	'AKGt2n'	'AKGt2n'	'r_0320'	'r_0320'	'CDPDGPm_SC'	'CDPDGPm_SC'	'AMPtn'	'ATPS3g'	'r_0254'	'r_0273'	'DPH5'	'DTR1'	'r_0213'	'r_0213'	'r_0321'	'r_0345'
'ERG25_1'	'ARAB_Dt'	'ARAB_Dt'	'GCV2'	'GCV2'	'AKGtp'	'AKGtp'	'r_0321'	'r_0321'	'CDPtn'	'CDPtn'	'AOBUTDs'	'ATPS3v'	'r_0257'	'r_0274'	'DPL1_1'	'DYS1'	'r_0218'	'r_0218'	'r_0322'	'r_0346'
'ERG26_1'	'ARGTRS'	'ARGTRS'	'GIT1_2'	'GIT1_2'	'AKP1'	'AKP1'	'r_0322'	'r_0322'	'CER1_24ter'	'CER1_24ter'	'ARAB14LO'	'ATPtp_H'	'r_0259'	'r_0276'	'DPL1_2'	'ECM38'	'r_0221'	'r_0221'	'r_0331'	'r_0347'
'YLR100C_1'	'ARGTRSm'	'ARGTRSm'	'GLK1_3'	'GLK1_3'	'ALASm'	'ALASm'	'r_0323'	'r_0323'	'CER1_26ter'	'CER1_26ter'	'ARAB1D2'	'BACCL'	'r_0260'	'r_0277'	'DPS1'	'ECM40_1'	'r_0223'	'r_0223'	'r_0332'	'r_0348'
'PDE2_2'	'ARGt2m'	'ARGt2m'	'GLN4'	'GLN4'	'ALATRS'	'ALATRS'	'r_0324'	'r_0324'	'CER2_24ter'	'CER2_24ter'	'ARAB_Dt'	'BTNt2i'	'r_0261'	'r_0281'	'DTR1'	'EDH3'	'r_0224'	'r_0224'	'r_0334'	'r_0350'
'PDE2_3'	'ARMT'	'ARMT'	'GLO1'	'GLO1'	'ALCD19y'	'ALCD19y'	'r_0325'	'r_0325'	'CER2_26ter'	'CER2_26ter'	'ARGTRS'	'BTSr'	'r_0262'	'r_0282'	'DYS1'	'FAA2_1'	'r_0228'	'r_0228'	'r_0335'	'r_0351'
'PDE2_4'	'ASNTRS'	'ASNTRS'	'GLO2'	'GLO2'	'ALDD19x'	'ALDD19x'	'r_0326'	'r_0326'	'CERH124'	'CERH124'	'ARGTRSm'	'CATp'	'r_0263'	'r_0283'	'ECM38'	'FAA2_2'	'r_0229'	'r_0229'	'r_0345'	'r_0356'
'PDE2_5'	'ASNTRSm'	'ASNTRSm'	'GLO4'	'GLO4'	'ALDD20xm'	'ALDD20xm'	'r_0327'	'r_0327'	'CERH126'	'CERH126'	'ARGt2m'	'CBASPtn'	'r_0264'	'r_0284'	'ECM40_1'	'FAB1'	'r_0230'	'r_0230'	'r_0346'	'r_0359'
'APA2'	'ASNt2m'	'ASNt2m'	'GNA1'	'GNA1'	'ALDD20y'	'ALDD20y'	'r_0333'	'r_0333'	'CERS124'	'CERS124'	'ARGt6'	'CBPtn'	'r_0265'	'r_0285'	'EDH3'	'FAD1'	'r_0249'	'r_0249'	'r_0347'	'r_0360'
'APA1_1'	'ASPGLUtp'	'ASPGLUtp'	'GPM1_1'	'GPM1_1'	'ALDD20ym'	'ALDD20ym'	'r_0334'	'r_0334'	'CERS126'	'CERS126'	'ARMT'	'CCP2m'	'r_0266'	'r_0286'	'ELO2_4'	'FAS1_4_f'	'r_0251'	'r_0251'	'r_0348'	'r_0373'
'APA1_2'	'ASPOcm'	'ASPOcm'	'GRS1_col'	'GRS1_col'	'AMAOTr'	'AMAOTr'	'r_0350'	'r_0350'	'CERS224'	'CERS224'	'ASNTRS'	'CDPDGPm_SC'	'r_0267'	'r_0287'	'ELO2_5'	'FAS1_7_1'	'r_0252'	'r_0252'	'r_0350'	'r_0436'
'TRR2'	'ASPTAp'	'ASPTAp'	'GSH1'	'GSH1'	'AMETtm'	'AMETtm'	'r_0353'	'r_0353'	'CERS226'	'CERS226'	'ASNTRSm'	'CDPtn'	'r_0268'	'r_0288'	'ELO2_6'	'FAS1_7_2'	'r_0253'	'r_0253'	'r_0351'	'r_0437'
'ADK2_1'	'ASPTRS'	'ASPTRS'	'GSH2'	'GSH2'	'AMID'	'AMID'	'r_0363'	'r_0363'	'CERS2_24'	'CERS2_24'	'ASNt2m'	'CER1_24ter'	'r_0269'	'r_0289'	'ELO2_7'	'FAS2_7_1'	'r_0254'	'r_0254'	'r_0356'	'r_0440'
'ADK2_2'	'ASPTRSm'	'ASPTRSm'	'HEM1'	'HEM1'	'AMID2'	'AMID2'	'r_0364'	'r_0364'	'CERS2_26'	'CERS2_26'	'ASPGLUtp'	'CER1_26ter'	'r_0270'	'r_0290'	'FAA2_1'	'FAS2_7_2'	'r_0256'	'r_0256'	'r_0359'	'r_0441'
'ADK2_3'	'ATP2tp_H'	'ATP2tp_H'	'HEM12'	'HEM12'	'AMID3'	'AMID3'	'r_0369'	'r_0369'	'CERS324'	'CERS324'	'ASPTAp'	'CER2_24ter'	'r_0271'	'r_0291'	'FAA2_2'	'FAT1_1'	'r_0257'	'r_0257'	'r_0360'	'r_0442'
'GNA1'	'ATPATF2'	'ATPATF2'	'HEM13'	'HEM13'	'AMPtn'	'AMPtn'	'r_0370'	'r_0370'	'CERS326'	'CERS326'	'ASPTRS'	'CER2_26ter'	'r_0272'	'r_0292'	'FAB1'	'FAT1_2'	'r_0271'	'r_0271'	'r_0373'	'r_0443'
'PCM1_1'	'ATPATF3'	'ATPATF3'	'HEM14'	'HEM14'	'AOBUTDs'	'AOBUTDs'	'r_0376'	'r_0376'	'CHRPL'	'CHRPL'	'ASPTRSm'	'CERH124'	'r_0273'	'r_0293'	'FAD1'	'FAT1_3'	'r_0272'	'r_0272'	'r_0436'	'r_0455'
'QRI1'	'ATPS3g'	'ATPS3g'	'HEM15'	'HEM15'	'ARAB-Dt'	'ARAB-Dt'	'r_0377'	'r_0377'	'CHTNDA'	'CHTNDA'	'ASPt7'	'CERH126'	'r_0274'	'r_0294'	'FAS1_4_f'	'FAT1_4'	'r_0273'	'r_0273'	'r_0437'	'r_0457'
'CHS3'	'ATPS3v'	'ATPS3v'	'HEM2'	'HEM2'	'ARAB14LO'	'ARAB14LO'	'r_0378'	'r_0378'	'CHTNS'	'CHTNS'	'ATHRDHr'	'CERS124'	'r_0276'	'r_0295'	'FAS1_7_1'	'FAT1_5'	'r_0274'	'r_0274'	'r_0440'	'r_0460'
'CHS2'	'ATPtp_H'	'ATPtp_H'	'HEM3'	'HEM3'	'ARAB1D2'	'ARAB1D2'	'r_0379'	'r_0379'	'CLPNSm_SC'	'CLPNSm_SC'	'ATP2tp_H'	'CERS126'	'r_0277'	'r_0296'	'FAS1_7_2'	'FAT1_6'	'r_0276'	'r_0276'	'r_0441'	'r_0461'
'CHS1'	'BTNt2i'	'BTNt2i'	'HEM4'	'HEM4'	'ARGTRS'	'ARGTRS'	'r_0380'	'r_0380'	'CO2tg'	'CO2tg'	'ATPATF2'	'CERS224'	'r_0281'	'r_0297'	'FAS2_7_1'	'FAT1_7'	'r_0277'	'r_0277'	'r_0442'	'r_0480'
'PCM1_2'	'BTSr'	'BTSr'	'HMT1'	'HMT1'	'ARGTRSm'	'ARGTRSm'	'r_0382'	'r_0382'	'COAHLp'	'COAHLp'	'ATPATF3'	'CERS226'	'r_0282'	'r_0298'	'FAS2_7_2'	'FLX1'	'r_0281'	'r_0281'	'r_0443'	'r_0482'
'ARA1_1'	'CATp'	'CATp'	'HTS1'	'HTS1'	'ARGt2m'	'ARGt2m'	'r_0383'	'r_0383'	'COAtn'	'COAtn'	'ATPS3g'	'CERS2_24'	'r_0283'	'r_0299'	'FAT1_1'	'FMN1_2'	'r_0282'	'r_0282'	'r_0455'	'r_0484'
'ARA1_2'	'CBASPtn'	'CBASPtn'	'HXK1_1_col'	'HXK1_1_col'	'ARGt6'	'ARGt6'	'r_0388'	'r_0388'	'COUCOAFm'	'COUCOAFm'	'ATPS3v'	'CERS2_26'	'r_0284'	'r_0303'	'FAT1_2'	'FMT1'	'r_0283'	'r_0283'	'r_0457'	'r_0485'
'XKS1'	'CBPSn'	'CBPSn'	'ILS1'	'ILS1'	'ARMT'	'ARMT'	'r_0391'	'r_0391'	'CPPPGO'	'CPPPGO'	'ATPtp_H'	'CERS324'	'r_0285'	'r_0304'	'FAT1_3'	'FOL1_1'	'r_0284'	'r_0284'	'r_0460'	'r_0500'
'U45_'	'CDPDGPm_SC'	'CDPDGPm_SC'	'ILV3_2'	'ILV3_2'	'ASNTRS'	'ASNTRS'	'r_0392'	'r_0392'	'CRNt'	'CRNt'	'BACCL'	'CERS326'	'r_0286'	'r_0305'	'FAT1_4'	'FOL1_2'	'r_0285'	'r_0285'	'r_0461'	'r_0518'
'AAT1_1'	'CDPtn'	'CDPtn'	'ILV5_3'	'ILV5_3'	'ASNTRSm'	'ASNTRSm'	'r_0397'	'r_0397'	'DADPtn'	'DADPtn'	'BTNt2i'	'CHTNDA'	'r_0287'	'r_0313'	'FAT1_5'	'FOL1_3'	'r_0286'	'r_0286'	'r_0478'	'r_0519'
'ALT1'	'CERH124'	'CERH124'	'IPK1'	'IPK1'	'ASNt2m'	'ASNt2m'	'r_0399'	'r_0399'	'DANNt2'	'DANNt2'	'BTSr'	'CITtap'	'r_0288'	'r_0319'	'FAT1_6'	'FOL1_4'	'r_0287'	'r_0287'	'r_0479'	'r_0520'
'SLM5'	'CERH126'	'CERH126'	'ISC1_2_2'	'ISC1_2_2'	'ASPGLUtp'	'ASPGLUtp'	'r_0402'	'r_0402'	'DBTSr'	'DBTSr'	'CATp'	'CITtcp'	'r_0289'	'r_0320'	'FAT1_7'	'FOL2'	'r_0288'	'r_0288'	'r_0480'	'r_0521'
'DED81'	'CERS124'	'CERS124'	'ISM1'	'ISM1'	'ASPTAp'	'ASPTAp'	'r_0405'	'r_0405'	'DCDPtn'	'DCDPtn'	'CBASPtn'	'CLPNSm_SC'	'r_0290'	'r_0321'	'FLX1'	'FOL3'	'r_0289'	'r_0289'	'r_0482'	'r_0522'
'GCV2'	'CERS126'	'CERS126'	'KRE2_col'	'KRE2_col'	'ASPTRS'	'ASPTRS'	'r_0468'	'r_0468'	'DGDPtn'	'DGDPtn'	'CBPtn'	'CO2tg'	'r_0291'	'r_0322'	'FMN1_2'	'FOX1_1'	'r_0290'	'r_0290'	'r_0484'	'r_0523'
'CHA1_1'	'CERS224'	'CERS224'	'KRS1'	'KRS1'	'ASPTRSm'	'ASPTRSm'	'r_0469'	'r_0469'	'DGGH'	'DGGH'	'CCP2m'	'CO2tp'	'r_0292'	'r_0331'	'FMT1'	'FOX1_2'	'r_0291'	'r_0291'	'r_0485'	'r_0524'
'MET6'	'CERS226'	'CERS226'	'LEU1_1'	'LEU1_1'	'ASPt7'	'ASPt7'	'r_0472'	'r_0472'	'DHFRim'	'DHFRim'	'CDPDGPm_SC'	'COAHLp'	'r_0293'	'r_0332'	'FOL1_1'	'FOX1_3'	'r_0292'	'r_0292'	'r_0500'	'r_0530'
'CYS3'	'CERS2''24'	'CERS2''24'	'LEU1_2'	'LEU1_2'	'ATHRDHr'	'ATHRDHr'	'r_0473'	'r_0473'	'DHFtm'	'DHFtm'	'CDPtn'	'COAtn'	'r_0294'	'r_0335'	'FOL1_2'	'FOX1_4'	'r_0293'	'r_0293'	'r_0512'	'r_0531'
'MET17_1'	'CERS2''26'	'CERS2''26'	'LPP1'	'LPP1'	'ATP2tp_H'	'ATP2tp_H'	'r_0476'	'r_0476'	'DIPS'	'DIPS'	'CER1_24ter'	'CRNCARtp'	'r_0295'	'r_0336'	'FOL1_3'	'FOX1_5'	'r_0294'	'r_0294'	'r_0518'	'r_0532'
'YML082W'	'CERS324'	'CERS324'	'LSC1'	'LSC1'	'ATPATF2'	'ATPATF2'	'r_0480'	'r_0480'	'DOLK'	'DOLK'	'CER1_26ter'	'CRNt'	'r_0296'	'r_0345'	'FOL1_4'	'FOX1_6'	'r_0295'	'r_0295'	'r_0519'	'r_0540'
'DPH5'	'CERS326'	'CERS326'	'LYS20_1_col'	'LYS20_1_col'	'ATPATF3'	'ATPATF3'	'r_0481'	'r_0481'	'DPCOAKm'	'DPCOAKm'	'CER2_24ter'	'CRNtp'	'r_0297'	'r_0346'	'FOL2'	'FOX1_7'	'r_0296'	'r_0296'	'r_0520'	'r_0541'
'BAT1_1'	'CHRPL'	'CHRPL'	'MES1'	'MES1'	'ATPS3g'	'ATPS3g'	'r_0490'	'r_0490'	'DPGM'	'DPGM'	'CER2_26ter'	'CSNATp'	'r_0298'	'r_0347'	'FOL3'	'FOX1_8'	'r_0297'	'r_0297'	'r_0521'	'r_0543'
'BAT1_2'	'CHTNDA'	'CHTNDA'	'MET1'	'MET1'	'ATPS3v'	'ATPS3v'	'r_0491'	'r_0491'	'DRBK'	'DRBK'	'CERH124'	'CSp'	'r_0299'	'r_0348'	'FOX1_1'	'FOX2_1'	'r_0298'	'r_0298'	'r_0522'	'r_0551'
'LEU1_1'	'CHTNS'	'CHTNS'	'MET12_col'	'MET12_col'	'ATPtp-H'	'ATPtp-H'	'r_0495'	'r_0495'	'DUMPtn'	'DUMPtn'	'CERH126'	'CYSTLp'	'r_0303'	'r_0350'	'FOX1_2'	'FOX2_2'	'r_0299'	'r_0299'	'r_0523'	'r_0554'
'LEU1_2'	'CITtap'	'CITtap'	'MET17_1'	'MET17_1'	'BACCL'	'BACCL'	'r_0521'	'r_0521'	'DXHPScm'	'DXHPScm'	'CERS124'	'CYSTRS'	'r_0304'	'r_0351'	'FOX1_3'	'FOX2_3'	'r_0301'	'r_0301'	'r_0524'	'r_0555'
'U50_'	'CITtcp'	'CITtcp'	'MET6'	'MET6'	'BTNt2i'	'BTNt2i'	'r_0523'	'r_0523'	'E4HGLUtm'	'E4HGLUtm'	'CERS126'	'CYSTtp'	'r_0305'	'r_0356'	'FOX1_4'	'FOX2_4'	'r_0303'	'r_0303'	'r_0530'	'r_0557'
'KRS1'	'CLPNSm_SC'	'CLPNSm_SC'	'MIS1_1'	'MIS1_1'	'BTSr'	'BTSr'	'r_0532'	'r_0532'	'E4HGLUtp'	'E4HGLUtp'	'CERS224'	'DADPtn'	'r_0313'	'r_0359'	'FOX1_5'	'FOX2_5'	'r_0304'	'r_0304'	'r_0531'	'r_0572'
'MSK1'	'CMPtm'	'CMPtm'	'MIS1_2'	'MIS1_2'	'CATp'	'CATp'	'r_0533'	'r_0533'	'EHGLAT'	'EHGLAT'	'CERS226'	'DANNt2'	'r_0319'	'r_0360'	'FOX1_6'	'FOX2_6'	'r_0319'	'r_0319'	'r_0532'	'r_0573'
'ECM40_1'	'CO2tg'	'CO2tg'	'MIS1_3'	'MIS1_3'	'CBASPtn'	'CBASPtn'	'r_0535'	'r_0535'	'EHGLATm'	'EHGLATm'	'CERS2_24'	'DBTSr'	'r_0320'	'r_0367'	'FOX1_7'	'FOX2_7'	'r_0320'	'r_0320'	'r_0539'	'r_0574'
'SPE1'	'CO2tn'	'CO2tn'	'MMP1'	'MMP1'	'CBPtn'	'CBPtn'	'r_0537'	'r_0537'	'EHGLATp'	'EHGLATp'	'CERS2_26'	'DCDPtn'	'r_0321'	'r_0371'	'FOX1_8'	'FOX2_8'	'r_0321'	'r_0321'	'r_0540'	'r_0575'
'SPE2'	'CO2tp'	'CO2tp'	'MSD1'	'MSD1'	'CCP2m'	'CCP2m'	'r_0550'	'r_0550'	'EPMGH'	'EPMGH'	'CERS324'	'DESAT14'	'r_0322'	'r_0372'	'FOX2_1'	'FRS1'	'r_0322'	'r_0322'	'r_0541'	'r_0596'
'SPE3'	'CPPPGO'	'CPPPGO'	'MSE1'	'MSE1'	'CDPDGPm_SC'	'CDPDGPm_SC'	'r_0553'	'r_0553'	'ERGSTGLCT'	'ERGSTGLCT'	'CERS326'	'DGDPtn'	'r_0331'	'r_0373'	'FOX2_2'	'FRS2'	'r_0331'	'r_0331'	'r_0543'	'r_0597'
'SPE4'	'CRNCARtp'	'CRNCARtp'	'MSF1'	'MSF1'	'CDPtn'	'CDPtn'	'r_0554'	'r_0554'	'EX_5aop(e)'	'EX_5aop(e)'	'CHRPL'	'DGGH'	'r_0332'	'r_0436'	'FOX2_3'	'FSP2_2'	'r_0332'	'r_0332'	'r_0551'	'r_0598'
'AMD2_1'	'CRNt'	'CRNt'	'MSK1'	'MSK1'	'CER1_24ter'	'CER1_24ter'	'r_0555'	'r_0555'	'EX_8aonn(e)'	'EX_8aonn(e)'	'CHTNDA'	'DHFRim'	'r_0335'	'r_0437'	'FOX2_4'	'GCV2'	'r_0334'	'r_0334'	'r_0554'	'r_0599'
'HER2'	'CRNtp'	'CRNtp'	'MSM1'	'MSM1'	'CER1_26ter'	'CER1_26ter'	'r_0556'	'r_0556'	'EX_arab_D(e)'	'EX_arab_D(e)'	'CHTNS'	'DHFtm'	'r_0336'	'r_0440'	'FOX2_5'	'GIT1_2'	'r_0335'	'r_0335'	'r_0555'	'r_0600'
'YDR341C'	'CSNATirp'	'CSNATirp'	'MSR1_col'	'MSR1_col'	'CER2_24ter'	'CER2_24ter'	'r_0557'	'r_0557'	'EX_btn(e)'	'EX_btn(e)'	'CITtap'	'DIPS'	'r_0340'	'r_0443'	'FOX2_6'	'GLK1_3'	'r_0336'	'r_0336'	'r_0557'	'r_0601'
'MSR1'	'CSp'	'CSp'	'MST1'	'MST1'	'CER2_26ter'	'CER2_26ter'	'r_0558'	'r_0558'	'EX_crn(e)'	'EX_crn(e)'	'CITtcp'	'DOLK'	'r_0341'	'r_0447'	'FOX2_7'	'GLN4'	'r_0345'	'r_0345'	'r_0572'	'r_0602'
'DYS1'	'CYSTLp'	'CYSTLp'	'MSW1'	'MSW1'	'CERH124'	'CERH124'	'r_0559'	'r_0559'	'EX_dann(e)'	'EX_dann(e)'	'CLPNSm_SC'	'DPCOAKm'	'r_0345'	'r_0456'	'FOX2_8'	'GLO1'	'r_0346'	'r_0346'	'r_0573'	'r_0603'
'HTS1'	'CYSTRS'	'CYSTRS'	'MSY1'	'MSY1'	'CERH126'	'CERH126'	'r_0560'	'r_0560'	'EX_fe2(e)'	'EX_fe2(e)'	'CO2tg'	'DPGM'	'r_0346'	'r_0457'	'FRS1'	'GLO2'	'r_0347'	'r_0347'	'r_0574'	'r_0604'
'HMT1'	'CYSTtp'	'CYSTtp'	'MUQ1'	'MUQ1'	'CERS124'	'CERS124'	'r_0561'	'r_0561'	'EX_gthox(e)'	'EX_gthox(e)'	'CO2tp'	'DRBK'	'r_0347'	'r_0460'	'FRS2'	'GLO4'	'r_0348'	'r_0348'	'r_0575'	'r_0605'
'U57_'	'DADPtn'	'DADPtn'	'NAM2'	'NAM2'	'CERS126'	'CERS126'	'r_0569'	'r_0569'	'EX_gthrd(e)'	'EX_gthrd(e)'	'COAHLp'	'DUMPtn'	'r_0348'	'r_0461'	'FSP2_2'	'GNA1'	'r_0350'	'r_0350'	'r_0596'	'r_0606'
'U58_'	'DANNt2'	'DANNt2'	'NAT1_col'	'NAT1_col'	'CERS2''24'	'CERS2''24'	'r_0570'	'r_0570'	'EX_k(e)'	'EX_k(e)'	'COAtn'	'DXHPScm'	'r_0350'	'r_0478'	'GCV2'	'GPI10'	'r_0351'	'r_0351'	'r_0597'	'r_0607'
'U59_'	'DASYNm_SC'	'DASYNm_SC'	'NHA1'	'NHA1'	'CERS2''26'	'CERS2''26'	'r_0571'	'r_0571'	'EX_mmet(e)'	'EX_mmet(e)'	'COUCOAFm'	'E4HGLUtm'	'r_0351'	'r_0479'	'GIT1_2'	'GPI11'	'r_0354'	'r_0354'	'r_0598'	'r_0608'
'U60_'	'DB4PS'	'DB4PS'	'NIT2_1'	'NIT2_1'	'CERS224'	'CERS224'	'r_0580'	'r_0580'	'EX_na1(e)'	'EX_na1(e)'	'CPPPGO'	'E4HGLUtp'	'r_0356'	'r_0480'	'GLK1_3'	'GPI12'	'r_0356'	'r_0356'	'r_0599'	'r_0609'
'MSW1'	'DBTSr'	'DBTSr'	'NIT2_2'	'NIT2_2'	'CERS226'	'CERS226'	'r_0583'	'r_0583'	'EX_pepd(e)'	'EX_pepd(e)'	'CRNCARtp'	'ECOAH11p'	'r_0359'	'r_0482'	'GLN4'	'GPI14'	'r_0359'	'r_0359'	'r_0600'	'r_0610'
'AMD2_2'	'DCDPtn'	'DCDPtn'	'NIT2_3'	'NIT2_3'	'CERS324'	'CERS324'	'r_0591'	'r_0591'	'EX_taur(e)'	'EX_taur(e)'	'CRNt'	'ECOAH4p'	'r_0360'	'r_0484'	'GLO1'	'GPI18'	'r_0360'	'r_0360'	'r_0601'	'r_0611'
'AMD2_3'	'DESAT14'	'DESAT14'	'NMT1'	'NMT1'	'CERS326'	'CERS326'	'r_0594'	'r_0594'	'FA120ACPH'	'FA120ACPH'	'CRNtp'	'ECOAH5p'	'r_0367'	'r_0485'	'GLO2'	'GPM1_1'	'r_0367'	'r_0367'	'r_0602'	'r_0612'
'U61_'	'DGDPtn'	'DGDPtn'	'NPT1_1'	'NPT1_1'	'CHRPL'	'CHRPL'	'r_0595'	'r_0595'	'FA120ACPtm'	'FA120ACPtm'	'CSNATp'	'ECOAH6p'	'r_0371'	'r_0493'	'GLO4'	'GRS1'	'r_0373'	'r_0373'	'r_0603'	'r_0613'
'U62_'	'DGGH'	'DGGH'	'NPT1_2'	'NPT1_2'	'CHTNDA'	'CHTNDA'	'r_0597'	'r_0597'	'FA140ACPH'	'FA140ACPH'	'CSp'	'ECOAH7p'	'r_0372'	'r_0494'	'GNA1'	'GSH1'	'r_0374'	'r_0374'	'r_0604'	'r_0614'
'U63_'	'DHAK'	'DHAK'	'ODC1_col'	'ODC1_col'	'CHTNS'	'CHTNS'	'r_0613'	'r_0613'	'FA140ACPtm'	'FA140ACPtm'	'CYSTLp'	'ECOAH8p'	'r_0373'	'r_0496'	'GPI10'	'GSH2'	'r_0375'	'r_0375'	'r_0605'	'r_0615'
'U64_'	'DHFS'	'DHFS'	'PAD1'	'PAD1'	'CITtap'	'CITtap'	'r_0614'	'r_0614'	'FA141ACPH'	'FA141ACPH'	'CYSTRS'	'EHGLAT'	'r_0436'	'r_0497'	'GPI11'	'GWT1'	'r_0376'	'r_0376'	'r_0606'	'r_0616'
'U65_'	'DHNPAm'	'DHNPAm'	'PCM1_1'	'PCM1_1'	'CITtcp'	'CITtcp'	'r_0615'	'r_0615'	'FA141ACPtm'	'FA141ACPtm'	'CYSTtp'	'EHGLATm'	'r_0437'	'r_0500'	'GPI12'	'HEM1'	'r_0377'	'r_0377'	'r_0607'	'r_0617'
'PRO3_2'	'DHNPTtm'	'DHNPTtm'	'PCM1_2'	'PCM1_2'	'CLPNSm_SC'	'CLPNSm_SC'	'r_0616'	'r_0616'	'FA160ACPH'	'FA160ACPH'	'DADPtn'	'EHGLATp'	'r_0440'	'r_0512'	'GPI14'	'HEM12'	'r_0378'	'r_0378'	'r_0608'	'r_0618'
'PRO3_3'	'DHORTS'	'DHORTS'	'PDE2_2'	'PDE2_2'	'CO2tg'	'CO2tg'	'r_0618'	'r_0625'	'FA160ACPtm'	'FA160ACPtm'	'DANNt2'	'EPISTAT_SC'	'r_0443'	'r_0513'	'GPI18'	'HEM13'	'r_0379'	'r_0379'	'r_0609'	'r_0619'
'U68_'	'DHPPDA'	'DHPPDA'	'PDE2_3'	'PDE2_3'	'CO2tp'	'CO2tp'	'r_0625'	'r_0626'	'FA161ACPH'	'FA161ACPH'	'DB4PS'	'EPISTESTH_SC'	'r_0447'	'r_0516'	'GPM1_1'	'HEM14'	'r_0380'	'r_0380'	'r_0610'	'r_0620'
'ALD5_2'	'DHPSm'	'DHPSm'	'PDE2_4'	'PDE2_4'	'COAHLp'	'COAHLp'	'r_0626'	'r_0639'	'FA161ACPtm'	'FA161ACPtm'	'DBTSr'	'EPMGH'	'r_0456'	'r_0517'	'GRS1'	'HEM15'	'r_0381'	'r_0381'	'r_0611'	'r_0621'
'NIT2_2'	'DHPTtm'	'DHPTtm'	'PDE2_5'	'PDE2_5'	'COAtn'	'COAtn'	'r_0639'	'r_0645'	'FA180ACPH'	'FA180ACPH'	'DCDPtn'	'ERGSTAT_SC'	'r_0457'	'r_0518'	'GSH1'	'HEM2'	'r_0382'	'r_0382'	'r_0612'	'r_0622'
'NIT2_3'	'DIAT'	'DIAT'	'PDX3_1_col'	'PDX3_1_col'	'COUCOAFm'	'COUCOAFm'	'r_0645'	'r_0648'	'FA180ACPtm'	'FA180ACPtm'	'DESAT14'	'ERGSTESTH_SC'	'r_0460'	'r_0519'	'GSH2'	'HEM3'	'r_0383'	'r_0383'	'r_0613'	'r_0623'
'NMT1'	'DIPS'	'DIPS'	'PDX3_2'	'PDX3_2'	'CPPPGO'	'CPPPGO'	'r_0648'	'r_0649'	'FA181ACPH'	'FA181ACPH'	'DGDPtn'	'ERGSTGLCT'	'r_0461'	'r_0520'	'GWT1'	'HEM4'	'r_0384'	'r_0384'	'r_0614'	'r_0624'
'NAT1'	'DMQMT6m'	'DMQMT6m'	'PDX3_3'	'PDX3_3'	'CRNCARtp'	'CRNCARtp'	'r_0649'	'r_0653'	'FA181ACPtm'	'FA181ACPtm'	'DGGH'	'EX_8aonn(e)'	'r_0478'	'r_0521'	'HEM1'	'HMT1'	'r_0388'	'r_0388'	'r_0615'	'r_0625'
'NAT2'	'DNMPPA'	'DNMPPA'	'PDX3_4'	'PDX3_4'	'CRNt'	'CRNt'	'r_0653'	'r_0654'	'FA182ACPH'	'FA182ACPH'	'DHFRim'	'EX_arab_D(e)'	'r_0479'	'r_0522'	'HEM12'	'HTS1'	'r_0390'	'r_0390'	'r_0616'	'r_0626'
'ECM38'	'DNTPPA'	'DNTPPA'	'PFK1_2'	'PFK1_2'	'CRNtp'	'CRNtp'	'r_0654'	'r_0655'	'FA182ACPtm'	'FA182ACPtm'	'DHFS'	'EX_btn(e)'	'r_0480'	'r_0523'	'HEM13'	'HXK1_1'	'r_0396'	'r_0396'	'r_0617'	'r_0627'
'SEC59'	'DOLK'	'DOLK'	'PFK1_3'	'PFK1_3'	'CSNATp'	'CSNATp'	'r_0655'	'r_0656'	'FADFMNtm'	'FADFMNtm'	'DHFtm'	'EX_crn(e)'	'r_0482'	'r_0524'	'HEM14'	'IDP3_1'	'r_0403'	'r_0403'	'r_0618'	'r_0628'
'KTR4'	'DPCOAK'	'DPCOAK'	'PGS1'	'PGS1'	'CSp'	'CSp'	'r_0656'	'r_0659'	'FALDH'	'FALDH'	'DHNPAm'	'EX_dann(e)'	'r_0484'	'r_0530'	'HEM15'	'IDP3_2'	'r_0404'	'r_0404'	'r_0619'	'r_0629'
'KTR3'	'DPCOAKm'	'DPCOAKm'	'PHO8'	'PHO8'	'CYSTLp'	'CYSTLp'	'r_0659'	'r_0660'	'FAS100ACPm'	'FAS100ACPm'	'DHNPTtm'	'EX_k(e)'	'r_0485'	'r_0531'	'HEM2'	'ILS1'	'r_0409'	'r_0409'	'r_0620'	'r_0630'
'KRE2'	'DPGM'	'DPGM'	'PLC1'	'PLC1'	'CYSTRS'	'CYSTRS'	'r_0660'	'r_0661'	'FAS120ACPm'	'FAS120ACPm'	'DHPSm'	'EX_mmet(e)'	'r_0493'	'r_0532'	'HEM3'	'ILV3_2'	'r_0413'	'r_0413'	'r_0621'	'r_0631'
'YUR1'	'DRBK'	'DRBK'	'PNC1_1'	'PNC1_1'	'CYSTtp'	'CYSTtp'	'r_0661'	'r_0662'	'FAS140ACPm'	'FAS140ACPm'	'DHPTtm'	'EX_na1(e)'	'r_0494'	'r_0539'	'HEM4'	'ILV5_3'	'r_0414'	'r_0414'	'r_0622'	'r_0632'
'KTR2'	'DUMPtn'	'DUMPtn'	'PNC1_2'	'PNC1_2'	'DADPtn'	'DADPtn'	'r_0662'	'r_0665'	'FAS141ACPm'	'FAS141ACPm'	'DIPS'	'EX_pepd(e)'	'r_0496'	'r_0540'	'HMT1'	'INP53_3'	'r_0415'	'r_0415'	'r_0623'	'r_0633'
'KTR1'	'DXHPScm'	'DXHPScm'	'PNP1_10'	'PNP1_10'	'DANNt2'	'DANNt2'	'r_0665'	'r_0678'	'FAS160ACPm'	'FAS160ACPm'	'DNMPPA'	'EX_taur(e)'	'r_0497'	'r_0541'	'HTS1'	'IPK1'	'r_0416'	'r_0416'	'r_0624'	'r_0634'
'KTR6'	'D_LACDm'	'D_LACDm'	'PNP1_11'	'PNP1_11'	'DB4PS'	'DBTSr'	'r_0678'	'r_0679'	'FAS161ACPm'	'FAS161ACPm'	'DNTPPA'	'FA100tp'	'r_0500'	'r_0543'	'HXK1_1'	'ISC1_2_2'	'r_0417'	'r_0417'	'r_0625'	'r_0635'
'CDA1'	'D_LACtm'	'D_LACtm'	'POT1_4'	'POT1_4'	'DBTSr'	'DCDPtn'	'r_0679'	'r_0680'	'FAS180ACPm'	'FAS180ACPm'	'DOLK'	'FA120ACPH'	'r_0512'	'r_0551'	'IDP3_1'	'ISM1'	'r_0418'	'r_0418'	'r_0626'	'r_0636'
'CDA2'	'E4HGLUtm'	'E4HGLUtm'	'POT1_5'	'POT1_5'	'DCDPtn'	'DESAT14'	'r_0680'	'r_0681'	'FAS181ACPm'	'FAS181ACPm'	'DPCOAKm'	'FA120ACPtm'	'r_0513'	'r_0554'	'IDP3_2'	'KRS1'	'r_0419'	'r_0419'	'r_0627'	'r_0637'
'DAK2'	'E4HGLUtp'	'E4HGLUtp'	'POT1_6'	'POT1_6'	'DESAT14'	'DGDPtn'	'r_0681'	'r_0682'	'FAS182ACPm'	'FAS182ACPm'	'DPGM'	'FA120tp'	'r_0516'	'r_0555'	'IFA38_4'	'KTR1'	'r_0420'	'r_0420'	'r_0628'	'r_0638'
'DAK1'	'ECOAH11p'	'ECOAH11p'	'POT1_7'	'POT1_7'	'DGDPtn'	'DGGH'	'r_0682'	'r_0683'	'FAS80ACPm_L'	'FAS80ACPm_L'	'DRBK'	'FA140ACPH'	'r_0517'	'r_0557'	'IFA38_5'	'LEU1_1'	'r_0421'	'r_0421'	'r_0629'	'r_0639'
'THI80_2'	'ECOAH4p'	'ECOAH4p'	'POT1_8'	'POT1_8'	'DGGH'	'DHFRim'	'r_0683'	'r_0684'	'FCLTm'	'FCLTm'	'DROPPRy'	'FA140ACPtm'	'r_0518'	'r_0572'	'IFA38_6'	'LEU1_2'	'r_0422'	'r_0422'	'r_0630'	'r_0640'
'U70_'	'ECOAH5p'	'ECOAH5p'	'POX1_12'	'POX1_12'	'DHFRim'	'DHFS'	'r_0684'	'r_0685'	'FE2t'	'FE2t'	'DRTPPD'	'FA140COAabcp'	'r_0519'	'r_0573'	'IFA38_7'	'LPP1'	'r_0423'	'r_0423'	'r_0631'	'r_0641'
'THI20_1'	'ECOAH6p'	'ECOAH6p'	'POX1_4'	'POX1_4'	'DHFS'	'DHFtm'	'r_0685'	'r_0695'	'FMETTRSm'	'FMETTRSm'	'DUMPtn'	'FA140tp'	'r_0520'	'r_0574'	'ILS1'	'LSC1'	'r_0424'	'r_0424'	'r_0632'	'r_0642'
'THI21'	'ECOAH7p'	'ECOAH7p'	'POX1_5'	'POX1_5'	'DHFtm'	'DHNPAm'	'r_0695'	'r_0716'	'FMNAT'	'FMNAT'	'DXHPScm'	'FA141ACPH'	'r_0521'	'r_0575'	'ILV3_2'	'LYS20_1'	'r_0425'	'r_0425'	'r_0633'	'r_0643'
'THI22'	'ECOAH8p'	'ECOAH8p'	'POX1_6'	'POX1_6'	'DHNPAm'	'DHNPTtm'	'r_0716'	'r_0717'	'FMNATm'	'FMNATm'	'E4HGLUtm'	'FA141ACPtm'	'r_0522'	'r_0596'	'ILV5_3'	'MCD4'	'r_0426'	'r_0426'	'r_0634'	'r_0644'
'THI20_2'	'EHGLAT'	'EHGLAT'	'POX1_7'	'POX1_7'	'DHNPTtm'	'DHPSm'	'r_0717'	'r_0718'	'FMNRx'	'FMNRx'	'E4HGLUtp'	'FA141COAabcp'	'r_0523'	'r_0597'	'INP53_3'	'MDE1'	'r_0427'	'r_0427'	'r_0635'	'r_0645'
'U71_'	'EHGLATm'	'EHGLATm'	'POX1_8'	'POX1_8'	'DHPSm'	'DHPTtm'	'r_0718'	'r_0719'	'FMNRx2'	'FMNRx2'	'ECOAH11p'	'FA141tp'	'r_0524'	'r_0598'	'IPK1'	'MDH3'	'r_0428'	'r_0428'	'r_0636'	'r_0666'
'U72_'	'EHGLATp'	'EHGLATp'	'PPA2'	'PPA2'	'DHPTtm'	'DIPS'	'r_0719'	'r_0720'	'FORtm'	'FORtm'	'ECOAH4p'	'FA160ACPH'	'r_0525'	'r_0599'	'IPT1_1'	'MES1'	'r_0429'	'r_0429'	'r_0637'	'r_0668'
'U73_'	'EPMGH'	'EPMGH'	'PRO3_2'	'PRO3_2'	'DIPS'	'DNMPPA'	'r_0720'	'r_0721'	'FRDPtm'	'FRDPtm'	'ECOAH5p'	'FA160ACPtm'	'r_0530'	'r_0600'	'IPT1_2'	'MET1'	'r_0430'	'r_0430'	'r_0638'	'r_0671'
'U74_'	'ETHAK'	'ETHAK'	'PRO3_3'	'PRO3_3'	'DNMPPA'	'DNTPPA'	'r_0721'	'r_0722'	'FRTT'	'FRTT'	'ECOAH6p'	'FA160COAabcp'	'r_0531'	'r_0601'	'ISC1_2_2'	'MET12'	'r_0431'	'r_0431'	'r_0639'	'r_0675'
'U75_'	'ETHAPT_SC'	'ETHAPT_SC'	'PSD1'	'PSD1'	'DNTPPA'	'DOLK'	'r_0722'	'r_0729'	'FTHFLmi'	'FTHFLmi'	'ECOAH7p'	'FA160tp'	'r_0532'	'r_0602'	'ISM1'	'MET17_1'	'r_0436'	'r_0436'	'r_0640'	'r_0676'
'THI6_1'	'EX_5aop(e)'	'EX_5aop(e)'	'PTR2_1'	'PTR2_1'	'DOLK'	'DPCOAKm'	'r_0729'	'r_0731'	'FUMAC'	'FUMAC'	'ECOAH8p'	'FA161ACPH'	'r_0539'	'r_0603'	'KRS1'	'MET6'	'r_0437'	'r_0437'	'r_0641'	'r_0681'
'THI6_2'	'EX_8aonn(e)'	'EX_8aonn(e)'	'PTR2_2'	'PTR2_2'	'DPCOAKm'	'DPGM'	'r_0731'	'r_0735'	'G12MT1g'	'G12MT1g'	'EHGLAT'	'FA161ACPtm'	'r_0540'	'r_0604'	'KTR1'	'MIS1_1'	'r_0440'	'r_0440'	'r_0642'	'r_0682'
'RIB1'	'EX_arab_D(e)'	'EX_arab_D(e)'	'PTR2_3'	'PTR2_3'	'DPGM'	'DRBK'	'r_0735'	'r_0749'	'G12MT2g'	'G12MT2g'	'EHGLATm'	'FA161COAabcp'	'r_0541'	'r_0605'	'LAC1_1'	'MIS1_2'	'r_0441'	'r_0441'	'r_0643'	'r_0683'
'RIB7_1'	'EX_btn(e)'	'EX_btn(e)'	'QNS1_1'	'QNS1_1'	'DRBK'	'DUMPtn'	'r_0749'	'r_0750'	'G13MTg'	'G13MTg'	'EHGLATp'	'FA161tp'	'r_0543'	'r_0606'	'LAC1_2'	'MIS1_3'	'r_0442'	'r_0442'	'r_0644'	'r_0687'
'RIB7_2'	'EX_crn(e)'	'EX_crn(e)'	'QNS1_2'	'QNS1_2'	'DROPPRy'	'DXHPScm'	'r_0750'	'r_0751'	'G16MTg'	'G16MTg'	'EPISTAT_SC'	'FA180ACPH'	'r_0551'	'r_0607'	'LCB1'	'MMP1'	'r_0443'	'r_0443'	'r_0645'	'r_0690'
'U78_'	'EX_dann(e)'	'EX_dann(e)'	'QPT1_1'	'QPT1_1'	'DRTPPD'	'E4HGLUtm'	'r_0751'	'r_0752'	'G3PIt'	'G3PIt'	'EPISTESTH_SC'	'FA180ACPtm'	'r_0554'	'r_0608'	'LEU1_1'	'MRI1'	'r_0455'	'r_0455'	'r_0665'	'r_0700'
'U79_'	'EX_gcald(e)'	'EX_gcald(e)'	'QPT1_2'	'QPT1_2'	'DUMPtn'	'E4HGLUtp'	'r_0752'	'r_0753'	'GALIGH'	'GALIGH'	'EPMGH'	'FA180COAabcp'	'r_0555'	'r_0609'	'LEU1_2'	'MSD1'	'r_0457'	'r_0457'	'r_0666'	'r_0702'
'RIB5'	'EX_gthox(e)'	'EX_gthox(e)'	'QRI1'	'QRI1'	'DXHPScm'	'ECOAH11p'	'r_0753'	'r_0754'	'GDPMANNtg'	'GDPMANNtg'	'ERGSTAT_SC'	'FA181ACPH'	'r_0557'	'r_0610'	'LongAcyl'	'MSE1'	'r_0460'	'r_0460'	'r_0668'	'r_0703'
'FMN1_2'	'EX_k(e)'	'EX_k(e)'	'RBK1_2'	'RBK1_2'	'E4HGLUtm'	'ECOAH4p'	'r_0754'	'r_0757'	'GDPt3g'	'GDPt3g'	'ERGSTESTH_SC'	'FA181ACPtm'	'r_0572'	'r_0611'	'LPP1'	'MSF1'	'r_0461'	'r_0461'	'r_0671'	'r_0704'
'FAD1'	'EX_lac_L(e)'	'EX_lac_L(e)'	'RIB1'	'RIB1'	'E4HGLUtp'	'ECOAH5p'	'r_0757'	'r_0758'	'GDPtn'	'GDPtn'	'ERGSTGLCT'	'FA181COAabcp'	'r_0573'	'r_0612'	'LSC1'	'MSK1'	'r_0480'	'r_0480'	'r_0675'	'r_0705'
'U80_'	'EX_mmet(e)'	'EX_mmet(e)'	'RIB5'	'RIB5'	'ECOAH11p'	'ECOAH6p'	'r_0758'	'r_0769'	'GGLGH'	'GGLGH'	'EX_5aop(e)'	'FA182ACPH'	'r_0574'	'r_0613'	'LYS20_1'	'MSM1'	'r_0482'	'r_0482'	'r_0676'	'r_0706'
'U81_'	'EX_na1(e)'	'EX_na1(e)'	'RIB7_1'	'RIB7_1'	'ECOAH4p'	'ECOAH7p'	'r_0769'	'r_0782'	'GGTT'	'GGTT'	'EX_8aonn(e)'	'FA182ACPtm'	'r_0575'	'r_0614'	'MCD4'	'MSR1'	'r_0484'	'r_0484'	'r_0681'	'r_0707'
'U83_'	'EX_nmn(e)'	'EX_nmn(e)'	'RIB7_2'	'RIB7_2'	'ECOAH5p'	'ECOAH8p'	'r_0782'	'r_0784'	'GLNt2n'	'GLNt2n'	'EX_arab_D(e)'	'FA182COAabcp'	'r_0576'	'r_0615'	'MDE1'	'MST1'	'r_0485'	'r_0485'	'r_0682'	'r_0708'
'PDX3_1'	'EX_pepd(e)'	'EX_pepd(e)'	'SEC59'	'SEC59'	'ECOAH6p'	'EHGLAT'	'r_0784'	'r_0785'	'GLPT'	'GLPT'	'EX_btn(e)'	'FA240tp'	'r_0577'	'r_0616'	'MDH3'	'MSW1'	'r_0493'	'r_0493'	'r_0683'	'r_0712'
'PDX3_2'	'EX_ptrc(e)'	'EX_ptrc(e)'	'SER1_2'	'SER1_2'	'ECOAH7p'	'EHGLATm'	'r_0785'	'r_0803'	'GLUCYS'	'GLUCYS'	'EX_crn(e)'	'FA260tp'	'r_0578'	'r_0617'	'MES1'	'MSY1'	'r_0494'	'r_0494'	'r_0687'	'r_0721'
'PDX3_3'	'EX_spmd(e)'	'EX_spmd(e)'	'SFA1_1'	'SFA1_1'	'ECOAH8p'	'EHGLATp'	'r_0803'	'r_0806'	'GLUTRSm'	'GLUTRSm'	'EX_dann(e)'	'FA80tp'	'r_0579'	'r_0618'	'MET1'	'NAM2'	'r_0496'	'r_0496'	'r_0690'	'r_0728'
'PDX3_4'	'EX_sprm(e)'	'EX_sprm(e)'	'SOR1'	'SOR1'	'EHGLAT'	'EPISTAT_SC'	'r_0806'	'r_0812'	'GLUt2n'	'GLUt2n'	'EX_fe2(e)'	'FACOAL100p'	'r_0580'	'r_0619'	'MET12'	'NAT1'	'r_0497'	'r_0497'	'r_0700'	'r_0730'
'PDX3_5'	'FA100tp'	'FA100tp'	'SPE1'	'SPE1'	'EHGLATm'	'EPISTESTH_SC'	'r_0812'	'r_0813'	'GLUt7'	'GLUt7'	'EX_gcald(e)'	'FACOAL120p'	'r_0581'	'r_0620'	'MET17_1'	'NHA1'	'r_0500'	'r_0500'	'r_0701'	'r_0734'
'SER1_2'	'FA120ACPH'	'FA120ACPH'	'SPE2'	'SPE2'	'EHGLATp'	'EPMGH'	'r_0813'	'r_0829'	'GLYATi'	'GLYATi'	'EX_gthox(e)'	'FACOAL140p'	'r_0582'	'r_0621'	'MET6'	'NIT2_1'	'r_0518'	'r_0518'	'r_0702'	'r_0760'
'THR4_2'	'FA120ACPtm'	'FA120ACPtm'	'SPE3'	'SPE3'	'EPISTAT_SC'	'ERGSTAT_SC'	'r_0829'	'r_0830'	'GLYOXm'	'GLYOXm'	'EX_gthrd(e)'	'FACOAL141'	'r_0583'	'r_0622'	'MIS1_1'	'NIT2_2'	'r_0519'	'r_0519'	'r_0703'	'r_0761'
'BIO3'	'FA120tp'	'FA120tp'	'SPE4'	'SPE4'	'EPISTESTH_SC'	'ERGSTESTH_SC'	'r_0830'	'r_0832'	'GSNt2m'	'GSNt2m'	'EX_k(e)'	'FACOAL141p'	'r_0584'	'r_0623'	'MIS1_2'	'NIT2_3'	'r_0520'	'r_0520'	'r_0704'	'r_0764'
'FOL2'	'FA140ACPH'	'FA140ACPH'	'SPS19_4'	'SPS19_4'	'EPMGH'	'ERGSTGLCT'	'r_0832'	'r_0833'	'GTHOXti'	'GTHOXti'	'EX_mmet(e)'	'FACOAL160p'	'r_0585'	'r_0624'	'MIS1_3'	'NMT1'	'r_0521'	'r_0521'	'r_0705'	'r_0765'
'U87_'	'FA140ACPtm'	'FA140ACPtm'	'SPS19_5'	'SPS19_5'	'ERGSTAT_SC'	'FA100tp'	'r_0833'	'r_0835'	'GTHOm'	'GTHOm'	'EX_na1(e)'	'FACOAL161p'	'r_0596'	'r_0625'	'MMP1'	'NPT1_1'	'r_0522'	'r_0522'	'r_0706'	'r_0766'
'PHO8'	'FA140COAabcp'	'FA140COAabcp'	'SPS19_6'	'SPS19_6'	'ERGSTESTH_SC'	'FA120ACPH'	'r_0835'	'r_0838'	'GTHPm'	'GTHPm'	'EX_pepd(e)'	'FACOAL240p'	'r_0597'	'r_0626'	'MRI1'	'NPT1_2'	'r_0523'	'r_0523'	'r_0707'	'r_0767'
'GET3'	'FA140tp'	'FA140tp'	'THI20_1_col'	'THI20_1_col'	'ERGSTGLCT'	'FA120ACPtm'	'r_0838'	'r_0839'	'GTHRDabcv'	'GTHRDabcv'	'EX_taur(e)'	'FACOAL260p'	'r_0598'	'r_0627'	'MSD1'	'OAAt'	'r_0524'	'r_0524'	'r_0708'	'r_0768'
'FOL1_1'	'FA141ACPH'	'FA141ACPH'	'THI20_2'	'THI20_2'	'FA100tp'	'FA120tp'	'r_0839'	'r_0841'	'GTHRDt2'	'GTHRDt2'	'FA100tp'	'FACOAL80p'	'r_0599'	'r_0628'	'MSE1'	'ODC1'	'r_0530'	'r_0530'	'r_0711'	'r_0769'
'FOL1_2'	'FA141ACPtm'	'FA141ACPtm'	'THI6_1'	'THI6_1'	'FA120ACPH'	'FA140ACPH'	'r_0841'	'r_0842'	'GTHS'	'GTHS'	'FA120ACPH'	'FADFMNtm'	'r_0600'	'r_0629'	'MSF1'	'OXP1'	'r_0531'	'r_0531'	'r_0712'	'r_0771'
'ABZ1'	'FA141COAabcp'	'FA141COAabcp'	'THI6_2'	'THI6_2'	'FA120ACPtm'	'FA140ACPtm'	'r_0842'	'r_0843'	'GTMLT'	'GTMLT'	'FA120ACPtm'	'FALDH'	'r_0601'	'r_0630'	'MSK1'	'PAD1'	'r_0532'	'r_0532'	'r_0721'	'r_0772'
'U88_'	'FA141tp'	'FA141tp'	'THI7_col'	'THI7_col'	'FA120tp'	'FA140COAabcp'	'r_0843'	'r_0844'	'GUAtm'	'GUAtm'	'FA120tp'	'FAO141p_even'	'r_0602'	'r_0631'	'MSM1'	'PCM1_1'	'r_0540'	'r_0540'	'r_0728'	'r_0774'
'FOL1_3'	'FA160ACPH'	'FA160ACPH'	'THI80_2'	'THI80_2'	'FA140ACPH'	'FA140tp'	'r_0844'	'r_0845'	'H2O2tn'	'H2O2tn'	'FA140ACPH'	'FAO141p_odd'	'r_0603'	'r_0632'	'MSR1'	'PCM1_2'	'r_0541'	'r_0541'	'r_0729'	'r_0775'
'FOL1_4'	'FA160ACPtm'	'FA160ACPtm'	'THR4_2'	'THR4_2'	'FA140ACPtm'	'FA141ACPH'	'r_0845'	'r_0846'	'HBZOPT6m'	'HBZOPT6m'	'FA140ACPtm'	'FAO161p_even'	'r_0604'	'r_0633'	'MST1'	'PDE2_2'	'r_0543'	'r_0543'	'r_0730'	'r_0781'
'U89_'	'FA160COAabcp'	'FA160COAabcp'	'THS1'	'THS1'	'FA140COAabcp'	'FA141ACPtm'	'r_0846'	'r_0848'	'HCITSn'	'HCITSn'	'FA140COAabcp'	'FAO161p_odd'	'r_0605'	'r_0634'	'MSW1'	'PDE2_3'	'r_0551'	'r_0551'	'r_0734'	'r_0782'
'U90_'	'FA160tp'	'FA160tp'	'TPC1'	'TPC1'	'FA140tp'	'FA141COAabcp'	'r_0848'	'r_0854'	'HCO3Em'	'HCO3Em'	'FA140tp'	'FAO181p_even'	'r_0606'	'r_0635'	'MSY1'	'PDE2_4'	'r_0552'	'r_0552'	'r_0760'	'r_0783'
'MET12'	'FA161ACPH'	'FA161ACPH'	'TPN1'	'TPN1'	'FA141ACPH'	'FA141tp'	'r_0854'	'r_0855'	'HEMEOMOm'	'HEMEOMOm'	'FA141ACPH'	'FAO181p_odd'	'r_0607'	'r_0636'	'NAM2'	'PDE2_5'	'r_0554'	'r_0554'	'r_0761'	'r_0784'
'MET13'	'FA161ACPtm'	'FA161ACPtm'	'TRK1'	'TRK1'	'FA141ACPtm'	'FA160ACPH'	'r_0855'	'r_0863'	'HEMEOSm'	'HEMEOSm'	'FA141ACPtm'	'FAO182p_eveneven'	'r_0608'	'r_0637'	'NAT1'	'PDX3_1'	'r_0555'	'r_0555'	'r_0764'	'r_0785'
'MIS1_1'	'FA161COAabcp'	'FA161COAabcp'	'TRP2_2_col'	'TRP2_2_col'	'FA141COAabcp'	'FA160ACPtm'	'r_0863'	'r_0867'	'HEXDPtm'	'HEXDPtm'	'FA141COAabcp'	'FAO182p_evenodd'	'r_0609'	'r_0638'	'NHA1'	'PDX3_2'	'r_0557'	'r_0557'	'r_0765'	'r_0786'
'MIS1_2'	'FA161tp'	'FA161tp'	'TRR2'	'TRR2'	'FA141tp'	'FA160COAabcp'	'r_0867'	'r_0869'	'HGNTOR'	'HGNTOR'	'FA141tp'	'FAO182p_oddodd'	'r_0610'	'r_0639'	'NIT2_1'	'PDX3_3'	'r_0572'	'r_0572'	'r_0766'	'r_0787'
'MIS1_3'	'FA180ACPH'	'FA180ACPH'	'TYS1'	'TYS1'	'FA160ACPH'	'FA160tp'	'r_0869'	'r_0870'	'HISTRSm'	'HISTRSm'	'FA160ACPH'	'FAO240p'	'r_0611'	'r_0640'	'NIT2_2'	'PDX3_4'	'r_0573'	'r_0573'	'r_0767'	'r_0791'
'FMT1'	'FA180ACPtm'	'FA180ACPtm'	'U1_'	'U1_'	'FA160ACPtm'	'FA161ACPH'	'r_0870'	'r_0871'	'HISt2m'	'HISt2m'	'FA160ACPtm'	'FAO80p'	'r_0612'	'r_0641'	'NIT2_3'	'PFK1_2'	'r_0574'	'r_0574'	'r_0768'	'r_0802'
'ILV5_3'	'FA180COAabcp'	'FA180COAabcp'	'U100_'	'U100_'	'FA160COAabcp'	'FA161ACPtm'	'r_0871'	'r_0894'	'HISt6'	'HISt6'	'FA160COAabcp'	'FAS100ACPm'	'r_0613'	'r_0642'	'NMT1'	'PFK1_3'	'r_0575'	'r_0575'	'r_0769'	'r_0810'
'U95_'	'FA181ACPH'	'FA181ACPH'	'U102_'	'U102_'	'FA160tp'	'FA161COAabcp'	'r_0894'	'r_0896'	'HMBS'	'HMBS'	'FA160tp'	'FAS120ACPm'	'r_0614'	'r_0643'	'NPT1_1'	'PGA3'	'r_0596'	'r_0596'	'r_0771'	'r_0812'
'U97_'	'FA181ACPtm'	'FA181ACPtm'	'U106_'	'U106_'	'FA161ACPH'	'FA161tp'	'r_0896'	'r_0901'	'HPROa'	'HPROa'	'FA161ACPH'	'FAS140ACPm'	'r_0615'	'r_0644'	'NPT1_2'	'PGC1_1'	'r_0597'	'r_0597'	'r_0772'	'r_0815'
'PNC1_1'	'FA181COAabcp'	'FA181COAabcp'	'U107_'	'U107_'	'FA161ACPtm'	'FA180ACPH'	'r_0901'	'r_0903'	'HPROb'	'HPROb'	'FA161ACPtm'	'FAS141'	'r_0616'	'r_0645'	'NTE1'	'PGS1'	'r_0598'	'r_0598'	'r_0774'	'r_0842'
'NPT1_1'	'FA182ACPH'	'FA182ACPH'	'U108_'	'U108_'	'FA161COAabcp'	'FA180ACPtm'	'r_0903'	'r_0906'	'HPROxm'	'HPROxm'	'FA161COAabcp'	'FAS141ACPm'	'r_0617'	'r_0665'	'OAAt'	'PHO8'	'r_0599'	'r_0599'	'r_0775'	'r_0853'
'U99_'	'FA182ACPtm'	'FA182ACPtm'	'U113_'	'U113_'	'FA161tp'	'FA180COAabcp'	'r_0906'	'r_0908'	'HPROym'	'HPROym'	'FA161tp'	'FAS160ACPm'	'r_0618'	'r_0666'	'ODC1'	'PLC1'	'r_0600'	'r_0600'	'r_0781'	'r_0882'
'U100_'	'FA182COAabcp'	'FA182COAabcp'	'U118_'	'U118_'	'FA180ACPH'	'FA181ACPH'	'r_0908'	'r_0916'	'ILETRSm'	'ILETRSm'	'FA180ACPH'	'FAS161ACPm'	'r_0619'	'r_0668'	'OXP1'	'PNC1_1'	'r_0601'	'r_0601'	'r_0782'	'r_0890'
'QPT1_1'	'FA240tp'	'FA240tp'	'U119_'	'U119_'	'FA180ACPtm'	'FA181ACPtm'	'r_0916'	'r_0919'	'IND3ACtm'	'IND3ACtm'	'FA180ACPtm'	'FAS180ACPm'	'r_0620'	'r_0671'	'PAD1'	'PNC1_2'	'r_0602'	'r_0602'	'r_0783'	'r_0905'
'NMA1_1'	'FA260tp'	'FA260tp'	'U121_'	'U121_'	'FA180COAabcp'	'FA181COAabcp'	'r_0919'	'r_0924'	'IPDPtm'	'IPDPtm'	'FA180COAabcp'	'FAS181ACPm'	'r_0621'	'r_0672'	'PCM1_1'	'PNP1_10'	'r_0603'	'r_0603'	'r_0784'	'r_0906'
'QNS1_1'	'FA80tp'	'FA80tp'	'U125_'	'U125_'	'FA181ACPH'	'FA182ACPH'	'r_0924'	'r_0927'	'ITCOALm'	'ITCOALm'	'FA181ACPH'	'FAS182ACPm'	'r_0622'	'r_0673'	'PCM1_2'	'PNP1_11'	'r_0604'	'r_0604'	'r_0785'	'r_0921'
'U102_'	'FACOAL100p'	'FACOAL100p'	'U126_'	'U126_'	'FA181ACPtm'	'FA182ACPtm'	'r_0927'	'r_0928'	'Kt2r'	'Kt2r'	'FA181ACPtm'	'FAS240_L'	'r_0623'	'r_0675'	'PDE2_2'	'POT1_1'	'r_0605'	'r_0605'	'r_0786'	'r_0929'
'QPT1_2'	'FACOAL120p'	'FACOAL120p'	'U127_'	'U127_'	'FA181COAabcp'	'FA182COAabcp'	'r_0928'	'r_0929'	'LCYSTintv'	'LCYSTintv'	'FA181COAabcp'	'FAS260'	'r_0624'	'r_0676'	'PDE2_3'	'POT1_2'	'r_0606'	'r_0606'	'r_0787'	'r_0935'
'NMA1_2'	'FACOAL140p'	'FACOAL140p'	'U130_'	'U130_'	'FA182ACPH'	'FA240tp'	'r_0929'	'r_0931'	'LEUTAm'	'LEUTAm'	'FA182ACPH'	'FAS80ACPm_L'	'r_0625'	'r_0681'	'PDE2_4'	'POT1_3'	'r_0607'	'r_0607'	'r_0791'	'r_0936'
'NMA1_3'	'FACOAL141'	'FACOAL141'	'U137_'	'U137_'	'FA182ACPtm'	'FA260tp'	'r_0931'	'r_0932'	'LEUTRSm'	'LEUTRSm'	'FA182ACPtm'	'FBA2'	'r_0626'	'r_0682'	'PDE2_5'	'POT1_4'	'r_0608'	'r_0608'	'r_0802'	'r_0942'
'QNS1_2'	'FACOAL141p'	'FACOAL141p'	'U138_'	'U138_'	'FA182COAabcp'	'FA80tp'	'r_0932'	'r_0933'	'LSERDHr'	'LSERDHr'	'FA182COAabcp'	'FECOSTAT_SC'	'r_0627'	'r_0683'	'PDX3_1'	'POT1_5'	'r_0609'	'r_0609'	'r_0810'	'r_0943'
'PNP1_10'	'FACOAL160p'	'FACOAL160p'	'U139_'	'U139_'	'FA240tp'	'FACOAL100p'	'r_0933'	'r_0944'	'LYSTRSm'	'LYSTRSm'	'FA240tp'	'FECOSTESTH_SC'	'r_0628'	'r_0684'	'PDX3_2'	'POT1_6'	'r_0610'	'r_0610'	'r_0812'	'r_0945'
'PNP1_11'	'FACOAL161p'	'FACOAL161p'	'U140_'	'U140_'	'FA260tp'	'FACOAL120p'	'r_0944'	'r_0946'	'LYSt2m'	'LYSt2m'	'FA260tp'	'FMETTRSm'	'r_0629'	'r_0685'	'PDX3_3'	'POT1_7'	'r_0611'	'r_0611'	'r_0815'	'r_0950'
'PNC1_2'	'FACOAL240p'	'FACOAL240p'	'U141_'	'U141_'	'FA80tp'	'FACOAL140p'	'r_0946'	'r_0947'	'LYSt6'	'LYSt6'	'FA80tp'	'FMNATm'	'r_0630'	'r_0686'	'PDX3_4'	'POT1_8'	'r_0612'	'r_0612'	'r_0842'	'r_0953'
'NPT1_2'	'FACOAL260p'	'FACOAL260p'	'U142_'	'U142_'	'FACOAL100p'	'FACOAL141'	'r_0947'	'r_0951'	'L_LACtm'	'L_LACtm'	'FACOAL100p'	'FMNRx'	'r_0631'	'r_0687'	'PFK1_2'	'POX1_10'	'r_0613'	'r_0613'	'r_0852'	'r_0954'
'U106_'	'FACOAL80p'	'FACOAL80p'	'U143_'	'U143_'	'FACOAL120p'	'FACOAL141p'	'r_0951'	'r_0954'	'MACACI'	'MACACI'	'FACOAL120p'	'FMNRx2'	'r_0632'	'r_0690'	'PFK1_3'	'POX1_11'	'r_0614'	'r_0614'	'r_0853'	'r_0955'
'HEM1'	'FADFMNtm'	'FADFMNtm'	'U144_'	'U144_'	'FACOAL140p'	'FACOAL160p'	'r_0954'	'r_0956'	'MCOATA'	'MCOATA'	'FACOAL140p'	'FORtm'	'r_0633'	'r_0700'	'PGA3'	'POX1_12'	'r_0615'	'r_0615'	'r_0882'	'r_0956'
'HEM2'	'FALDH'	'FALDH'	'U145_'	'U145_'	'FACOAL141'	'FACOAL161p'	'r_0956'	'r_0958'	'MCOATAm'	'MCOATAm'	'FACOAL141'	'FRDPtm'	'r_0634'	'r_0701'	'PGC1_1'	'POX1_4'	'r_0616'	'r_0616'	'r_0890'	'r_0963'
'HEM3'	'FAO141p_even'	'FAO141p_even'	'U147_'	'U147_'	'FACOAL141p'	'FACOAL240p'	'r_0958'	'r_0966'	'MELTGH'	'MELTGH'	'FACOAL141p'	'FRUK'	'r_0635'	'r_0702'	'PGS1'	'POX1_5'	'r_0617'	'r_0617'	'r_0905'	'r_0965'
'HEM4'	'FAO141p_odd'	'FAO141p_odd'	'U149_'	'U149_'	'FACOAL160p'	'FACOAL260p'	'r_0966'	'r_0968'	'METTRSm'	'METTRSm'	'FACOAL160p'	'FTHFCL'	'r_0636'	'r_0703'	'PHO8'	'POX1_6'	'r_0618'	'r_0618'	'r_0906'	'r_0966'
'HEM12'	'FAO161p_even'	'FAO161p_even'	'U150_'	'U150_'	'FACOAL161p'	'FACOAL80p'	'r_0968'	'r_0973'	'METt2m'	'METt2m'	'FACOAL161p'	'FTHFI'	'r_0637'	'r_0704'	'PLB3'	'POX1_7'	'r_0619'	'r_0619'	'r_0921'	'r_0975'
'HEM13'	'FAO161p_odd'	'FAO161p_odd'	'U151_'	'U151_'	'FACOAL240p'	'FADFMNtm'	'r_0973'	'r_0978'	'MHPGLUT'	'MHPGLUT'	'FACOAL240p'	'FTHFLmi'	'r_0638'	'r_0705'	'PLC1'	'POX1_8'	'r_0620'	'r_0620'	'r_0929'	'r_0977'
'HEM14'	'FAO181p_even'	'FAO181p_even'	'U152_'	'U152_'	'FACOAL260p'	'FALDH'	'r_0978'	'r_0979'	'MI13456PKn'	'MI13456PKn'	'FACOAL260p'	'FUMAC'	'r_0639'	'r_0706'	'PNC1_1'	'POX1_9'	'r_0621'	'r_0621'	'r_0935'	'r_0979'
'HEM15'	'FAO181p_odd'	'FAO181p_odd'	'U154_'	'U154_'	'FACOAL80p'	'FAO141p_even'	'r_0979'	'r_0980'	'MI1345PKn'	'MI1345PKn'	'FACOAL80p'	'G12MT1g'	'r_0640'	'r_0707'	'PNC1_2'	'PPA2'	'r_0622'	'r_0622'	'r_0936'	'r_0983'
'GUS1'	'FAO182p_even/even'	'FAO182p_even/even'	'U156_'	'U156_'	'FADFMNtm'	'FAO141p_odd'	'r_0980'	'r_0984'	'MI1456PKn'	'MI1456PKn'	'FADFMNtm'	'G12MT2g'	'r_0641'	'r_0708'	'PNP1_10'	'PRO3_2'	'r_0623'	'r_0623'	'r_0941'	'r_0985'
'MSE1'	'FAO182p_even/odd'	'FAO182p_even/odd'	'U157_'	'U157_'	'FALDH'	'FAO161p_even'	'r_0984'	'r_0985'	'MI145P6Kn'	'MI145P6Kn'	'FALDH'	'G13MTg'	'r_0642'	'r_0709'	'PNP1_11'	'PRO3_3'	'r_0624'	'r_0624'	'r_0942'	'r_0987'
'MET1'	'FAO182p_odd/odd'	'FAO182p_odd/odd'	'U158_'	'U158_'	'FAO141p_even'	'FAO161p_odd'	'r_0985'	'r_0986'	'MI145PKn'	'MI145PKn'	'FAO141p_even'	'G16MTg'	'r_0643'	'r_0710'	'Pool_Acyl1'	'PSD1'	'r_0625'	'r_0625'	'r_0943'	'r_0998'
'TRP3_3'	'FAO240p'	'FAO240p'	'U159_'	'U159_'	'FAO141p_odd'	'FAO181p_even'	'r_0986'	'r_0987'	'MI145Ptn'	'MI145Ptn'	'FAO141p_odd'	'G3PIt'	'r_0644'	'r_0711'	'POT1_1'	'PTR2_1'	'r_0626'	'r_0626'	'r_0945'	'r_0999'
'TRP2_2'	'FAO80p'	'FAO80p'	'U161_'	'U161_'	'FAO161p_even'	'FAO181p_odd'	'r_0987'	'r_0988'	'MINOHPtn'	'MINOHPtn'	'FAO161p_even'	'GALIGH'	'r_0645'	'r_0712'	'POT1_2'	'PTR2_2'	'r_0627'	'r_0627'	'r_0950'	'r_1003'
'BET2'	'FAS100ACPm'	'FAS100ACPm'	'U162_'	'U162_'	'FAO161p_odd'	'FAO182p_even/even'	'r_0988'	'r_0989'	'MIP2C124PLC_SC'	'MIP2C124PLC_SC'	'FAO161p_odd'	'GDPMANNtg'	'r_0665'	'r_0720'	'POT1_3'	'PTR2_3'	'r_0628'	'r_0628'	'r_0953'	'r_1008'
'COQ1'	'FAS120ACPm'	'FAS120ACPm'	'U163_'	'U163_'	'FAO181p_even'	'FAO182p_even/odd'	'r_0989'	'r_0990'	'MIP2C126PLC_SC'	'MIP2C126PLC_SC'	'FAO181p_even'	'GDPt3g'	'r_0666'	'r_0724'	'POT1_4'	'QNS1_1'	'r_0629'	'r_0629'	'r_0954'	'r_1009'
'COQ2'	'FAS140ACPm'	'FAS140ACPm'	'U165_'	'U165_'	'FAO181p_odd'	'FAO182p_odd/odd'	'r_0990'	'r_0996'	'MIP2C224PLC_SC'	'MIP2C224PLC_SC'	'FAO181p_odd'	'GDPtn'	'r_0668'	'r_0728'	'POT1_5'	'QNS1_2'	'r_0630'	'r_0630'	'r_0955'	'r_1010'
'COX10'	'FAS141ACPm'	'FAS141ACPm'	'U166_'	'U166_'	'FAO182p_even/even'	'FAO240p'	'r_0996'	'r_0997'	'MIP2C226PLC_SC'	'MIP2C226PLC_SC'	'FAO182p_eveneven'	'GGLGH'	'r_0671'	'r_0729'	'POT1_6'	'QPT1_1'	'r_0631'	'r_0631'	'r_0956'	'r_1028'
'RAM1'	'FAS160ACPm'	'FAS160ACPm'	'U170_'	'U170_'	'FAO182p_even/odd'	'FAO80p'	'r_0997'	'r_0999'	'MIP2C324PLC_SC'	'MIP2C324PLC_SC'	'FAO182p_evenodd'	'GLNTRS'	'r_0672'	'r_0730'	'POT1_7'	'QPT1_2'	'r_0632'	'r_0632'	'r_0963'	'r_1029'
'RER2'	'FAS161ACPm'	'FAS161ACPm'	'U171_'	'U171_'	'FAO182p_odd/odd'	'FAS100ACPm'	'r_0999'	'r_1000'	'MIP2C326PLC_SC'	'MIP2C326PLC_SC'	'FAO182p_oddodd'	'GLNt2n'	'r_0673'	'r_0733'	'POT1_8'	'QRI1'	'r_0633'	'r_0633'	'r_0965'	'r_1031'
'SRT1'	'FAS180ACPm'	'FAS180ACPm'	'U172_'	'U172_'	'FAO240p'	'FAS120ACPm'	'r_1000'	'r_1005'	'MIP2CS124_SC'	'MIP2CS124_SC'	'FAO240p'	'GLPT'	'r_0675'	'r_0740'	'POX1_10'	'r_0762'	'r_0634'	'r_0634'	'r_0966'	'r_1034'
'PAD1'	'FAS181ACPm'	'FAS181ACPm'	'U173_'	'U173_'	'FAO80p'	'FAS140ACPm'	'r_1005'	'r_1009'	'MIP2CS126_SC'	'MIP2CS126_SC'	'FAO80p'	'GLUTRS'	'r_0676'	'r_0741'	'POX1_11'	'r1046'	'r_0635'	'r_0635'	'r_0975'	'r_1035'
'U107_'	'FAS182ACPm'	'FAS182ACPm'	'U215_'	'U215_'	'FAS100ACPm'	'FAS141'	'r_1009'	'r_1010'	'MIP2CS224_SC'	'MIP2CS224_SC'	'FAS100ACPm'	'GLUTRSm'	'r_0681'	'r_0742'	'POX1_12'	'r1049'	'r_0636'	'r_0636'	'r_0977'	'r_1037'
'DIM1'	'FAS240_L'	'FAS240_L'	'U217_'	'U217_'	'FAS120ACPm'	'FAS141ACPm'	'r_1010'	'r_1012'	'MIP2CS226_SC'	'MIP2CS226_SC'	'FAS120ACPm'	'GLUt2n'	'r_0682'	'r_0743'	'POX1_4'	'r1052'	'r_0637'	'r_0637'	'r_0979'	'r_1039'
'U108_'	'FAS260'	'FAS260'	'U224_'	'U224_'	'FAS140ACPm'	'FAS160ACPm'	'r_1012'	'r_1013'	'MIP2CS324_SC'	'MIP2CS324_SC'	'FAS140ACPm'	'GLUt7'	'r_0683'	'r_0744'	'POX1_5'	'r1053'	'r_0638'	'r_0638'	'r_0983'	'r_1043'
'COQ5'	'FAS80ACPm_L'	'FAS80ACPm_L'	'U225_'	'U225_'	'FAS141'	'FAS161ACPm'	'r_1013'	'r_1015'	'MIP2CS326_SC'	'MIP2CS326_SC'	'FAS141'	'GLXtp'	'r_0684'	'r_0745'	'POX1_6'	'r1054'	'r_0639'	'r_0639'	'r_0985'	'r_1044'
'COQ6'	'FBA2'	'FBA2'	'U226_'	'U226_'	'FAS141ACPm'	'FAS180ACPm'	'r_1015'	'r_1018'	'MIPC124PLC_SC'	'MIPC124PLC_SC'	'FAS141ACPm'	'GLYATi'	'r_0685'	'r_0746'	'POX1_7'	'r107'	'r_0640'	'r_0640'	'r_0987'	'r_1046'
'COQ3'	'FCLTm'	'FCLTm'	'U229_'	'U229_'	'FAS160ACPm'	'FAS181ACPm'	'r_1018'	'r_1023'	'MIPC126PLC_SC'	'MIPC126PLC_SC'	'FAS160ACPm'	'GLYOXm'	'r_0686'	'r_0760'	'POX1_8'	'r109'	'r_0641'	'r_0641'	'r_0995'	'r_1047'
'U113_'	'FMETTRSm'	'FMETTRSm'	'U45_'	'U45_'	'FAS161ACPm'	'FAS182ACPm'	'r_1023'	'r_1025'	'MIPC224PLC_SC'	'MIPC224PLC_SC'	'FAS161ACPm'	'GLYTRS'	'r_0687'	'r_0761'	'POX1_9'	'r112'	'r_0642'	'r_0642'	'r_0998'	'r_1058'
'U118_'	'FMNAT'	'FMNAT'	'U50_'	'U50_'	'FAS180ACPm'	'FAS240_L'	'r_1025'	'r_1033'	'MIPC226PLC_SC'	'MIPC226PLC_SC'	'FAS180ACPm'	'GSNt2m'	'r_0690'	'r_0764'	'PPA2'	'r113'	'r_0643'	'r_0643'	'r_0999'	'r_1065'
'U119_'	'FMNATm'	'FMNATm'	'U57_'	'U57_'	'FAS181ACPm'	'FAS260'	'r_1033'	'r_1034'	'MIPC324PLC_SC'	'MIPC324PLC_SC'	'FAS181ACPm'	'GTHOm'	'r_0700'	'r_0769'	'PRO3_2'	'r1131'	'r_0644'	'r_0644'	'r_1003'	'r_1067'
'U121_'	'FOLD3m'	'FOLD3m'	'U58_'	'U58_'	'FAS182ACPm'	'FAS80ACPm_L'	'r_1034'	'r_1040'	'MIPC326PLC_SC'	'MIPC326PLC_SC'	'FAS182ACPm'	'GTHPm'	'r_0701'	'r_0775'	'PRO3_3'	'r1145'	'r_0645'	'r_0645'	'r_1008'	'r_1068'
'U125_'	'FRUK'	'FRUK'	'U59_'	'U59_'	'FAS240_L'	'FBA2'	'r_1040'	'r_1047'	'MIPCS124_SC'	'MIPCS124_SC'	'FAS240_L'	'GTHRDabcv'	'r_0702'	'r_0776'	'PSD1'	'r115'	'r_0661'	'r_0661'	'r_1009'	'r_1069'
'U126_'	'FTHFCL'	'FTHFCL'	'U60_'	'U60_'	'FAS260'	'FCLTm'	'r_1047'	'r_1048'	'MIPCS126_SC'	'MIPCS126_SC'	'FAS260'	'GTMLT'	'r_0703'	'r_0777'	'PTR2_1'	'r1170'	'r_0666'	'r_0666'	'r_1010'	'r_1073'
'U127_'	'FTHFI'	'FTHFI'	'U61_'	'U61_'	'FAS80ACPm_L'	'FE2t'	'r_1048'	'r_1049'	'MIPCS224_SC'	'MIPCS224_SC'	'FAS80ACPm_L'	'GUAtm'	'r_0704'	'r_0778'	'PTR2_2'	'r1171'	'r_0668'	'r_0668'	'r_1028'	'r_1081'
'U130_'	'FUMAC'	'FUMAC'	'U62_'	'U62_'	'FBA2'	'FECOSTAT_SC'	'r_1049'	'r_1052'	'MIPCS226_SC'	'MIPCS226_SC'	'FBA2'	'H2O2tn'	'r_0705'	'r_0779'	'PTR2_3'	'r1179'	'r_0671'	'r_0671'	'r_1029'	'r_1082'
'CTP1_2'	'G12MT1g'	'G12MT1g'	'U63_'	'U63_'	'FCLTm'	'FECOSTESTH_SC'	'r_1052'	'r_1055'	'MIPCS324_SC'	'MIPCS324_SC'	'FCLTm'	'H2Otp'	'r_0706'	'r_0780'	'QNS1_1'	'r1208'	'r_0675'	'r_0675'	'r_1031'	'r_1083'
'FLX1'	'G12MT2g'	'G12MT2g'	'U64_'	'U64_'	'FE2t'	'FMETTRSm'	'r_1055'	'r_1056'	'MIPCS326_SC'	'MIPCS326_SC'	'FE2t'	'HACD10p'	'r_0707'	'r_0781'	'QNS1_2'	'r1211'	'r_0676'	'r_0676'	'r_1034'	'r_1090'
'U138_'	'G13MTg'	'G13MTg'	'U65_'	'U65_'	'FECOSTAT_SC'	'FMNAT'	'r_1056'	'r_1060'	'MMETt2'	'MMETt2'	'FECOSTAT_SC'	'HACD4p'	'r_0708'	'r_0782'	'QPT1_1'	'r1214'	'r_0681'	'r_0681'	'r_1035'	'r_1095'
'U139_'	'G16MTg'	'G16MTg'	'U68_'	'U68_'	'FECOSTESTH_SC'	'FMNATm'	'r_1060'	'r_1068'	'MTHFCm'	'MTHFCm'	'FECOSTESTH_SC'	'HACD5p'	'r_0709'	'r_0784'	'QPT1_2'	'r1217'	'r_0682'	'r_0682'	'r_1037'	'r_1100'
'U140_'	'G6PI2'	'G6PI2'	'U70_'	'U70_'	'FMETTRSm'	'FMNRx'	'r_1068'	'r_1069'	'MTHFDm'	'MTHFDm'	'FMETTRSm'	'HACD6p'	'r_0710'	'r_0786'	'QRI1'	'r1221'	'r_0683'	'r_0683'	'r_1039'	'r_1102'
'U141_'	'GALIGH'	'GALIGH'	'U71_'	'U71_'	'FMNAT'	'FMNRx2'	'r_1069'	'r_1070'	'NADDPp'	'NADDPp'	'FMNAT'	'HACD7p'	'r_0711'	'r_0787'	'r_0762'	'r124'	'r_0687'	'r_0687'	'r_1042'	'r_1103'
'U142_'	'GCALDt'	'GCALDt'	'U72__col'	'U72__col'	'FMNATm'	'FOLD3m'	'r_1070'	'r_1083'	'NADN'	'NADN'	'FMNATm'	'HACD8p'	'r_0712'	'r_0791'	'r1046'	'r1263'	'r_0690'	'r_0690'	'r_1043'	'r_1104'
'U143_'	'GCALDtm'	'GCALDtm'	'U78_'	'U78_'	'FMNRx'	'FORtm'	'r_1083'	'r_1107'	'NADNm'	'NADNm'	'FMNRx'	'HCITSn'	'r_0720'	'r_0794'	'r1049'	'r1265'	'r_0700'	'r_0700'	'r_1044'	'r_1111'
'U144_'	'GDPt3g'	'GDPt3g'	'U79_'	'U79_'	'FMNRx2'	'FRDPtm'	'r_1107'	'r_1112'	'NADS1n'	'NADS1n'	'FMNRx2'	'HCO3Em'	'r_0724'	'r_0802'	'r1052'	'r1272'	'r_0702'	'r_0702'	'r_1046'	'r_1119'
'U145_'	'GDPtn'	'GDPtn'	'U80_'	'U80_'	'FOLD3m'	'FRTT'	'r_1112'	'r_1114'	'NADtn'	'NADtn'	'FOLD3m'	'HCYSt2p'	'r_0728'	'r_0808'	'r1053'	'r1315'	'r_0703'	'r_0703'	'r_1047'	'r_1151'
'U147_'	'GGLGH'	'GGLGH'	'U81_'	'U81_'	'FORtm'	'FRUK'	'r_1114'	'r_1120'	'NAPRTm'	'NAPRTm'	'FORtm'	'HEMEOMOm'	'r_0729'	'r_0810'	'r1054'	'r1333'	'r_0704'	'r_0704'	'r_1057'	'r_1162'
'U149_'	'GLNTRS'	'GLNTRS'	'U83_'	'U83_'	'FRDPtm'	'FTHFCL'	'r_1120'	'r_1122'	'NAt3_1'	'NAt3_1'	'FRDPtm'	'HEMEOSm'	'r_0730'	'r_0812'	'r107'	'r1571'	'r_0705'	'r_0705'	'r_1058'	'r_1164'
'U150_'	'GLNt2n'	'GLNt2n'	'U87_'	'U87_'	'FRTT'	'FTHFI'	'r_1122'	'r_1123'	'NDP3g'	'NDP3g'	'FRTT'	'HEXCCOAtx'	'r_0733'	'r_0814'	'r109'	'r159'	'r_0706'	'r_0706'	'r_1065'	'r_1165'
'U151_'	'GLPT'	'GLPT'	'U88_'	'U88_'	'FRUK'	'FTHFLmi'	'r_1123'	'r_1124'	'NH4tn'	'NH4tn'	'FRUK'	'HEXDPtm'	'r_0740'	'r_0815'	'r112'	'r1631'	'r_0707'	'r_0707'	'r_1066'	'r_1167'
'U152_'	'GLUCYS'	'GLUCYS'	'U89_'	'U89_'	'FTHFCL'	'FUMAC'	'r_1124'	'r_1126'	'NMNATm'	'NMNATm'	'FTHFCL'	'HGNTOR'	'r_0741'	'r_0830'	'r113'	'r1672'	'r_0708'	'r_0708'	'r_1067'	'r_1178'
'U154_'	'GLUTRS'	'GLUTRS'	'U9_'	'U9_'	'FTHFI'	'G12MT1g'	'r_1126'	'r_1127'	'NMNt2m'	'NMNt2m'	'FTHFI'	'HISTRS'	'r_0742'	'r_0833'	'r1131'	'r173'	'r_0709'	'r_0709'	'r_1068'	'r_1179'
'U156_'	'GLUTRSm'	'GLUTRSm'	'U90_'	'U90_'	'FTHFLmi'	'G12MT2g'	'r_1127'	'r_1128'	'NMNt2p'	'NMNt2p'	'FTHFLmi'	'HISTRSm'	'r_0743'	'r_0834'	'r1145'	'r176'	'r_0710'	'r_0710'	'r_1069'	'r_1182'
'U157_'	'GLUt2n'	'GLUt2n'	'U95_'	'U95_'	'FUMAC'	'G13MTg'	'r_1128'	'r_1132'	'NNAMrm'	'NNAMrm'	'FUMAC'	'HISt2m'	'r_0744'	'r_0835'	'r115'	'r179'	'r_0712'	'r_0712'	'r_1073'	'r_1185'
'U158_'	'GLXtp'	'GLXtp'	'U97_'	'U97_'	'G12MT1g'	'G16MTg'	'r_1132'	'r_1133'	'NNATm'	'NNATm'	'G12MT1g'	'HISt6'	'r_0745'	'r_0836'	'r1170'	'r215'	'r_0715'	'r_0715'	'r_1081'	'r_1189'
'U159_'	'GLYOX'	'GLYOX'	'U99_'	'U99_'	'G12MT2g'	'G3PIt'	'r_1133'	'r_1144'	'NNDPRm'	'NNDPRm'	'G12MT2g'	'HPROa'	'r_0746'	'r_0838'	'r1171'	'r216'	'r_0717'	'r_0717'	'r_1082'	'r_1191'
'U161_'	'GLYOXm'	'GLYOXm'	'UGA4_2'	'UGA4_2'	'G13MTg'	'GALIGH'	'r_1144'	'r_1148'	'NNMT'	'NNMT'	'G13MTg'	'HPROb'	'r_0747'	'r_0839'	'r1179'	'r240'	'r_0720'	'r_0720'	'r_1083'	'r_1193'
'U162_'	'GLYTRS'	'GLYTRS'	'VAS1'	'VAS1'	'G16MTg'	'GCALDt'	'r_1148'	'r_1155'	'NTRLASE'	'NTRLASE'	'G16MTg'	'HPROxm'	'r_0748'	'r_0840'	'r1208'	'r253'	'r_0721'	'r_0721'	'r_1089'	'r_1195'
'U163_'	'GSNt2m'	'GSNt2m'	'WRS1'	'WRS1'	'G3PIt'	'GCALDtm'	'r_1155'	'r_1167'	'NTRLASE2'	'NTRLASE2'	'G3PIt'	'HPROym'	'r_0749'	'r_0849'	'r1211'	'r254'	'r_0728'	'r_0728'	'r_1090'	'r_1200'
'U165_'	'GTHOXti'	'GTHOXti'	'XKS1'	'XKS1'	'GALIGH'	'GDPMANNtg'	'r_1167'	'r_1170'	'NTRLASE3'	'NTRLASE3'	'GALIGH'	'ICDHyp'	'r_0750'	'r_0852'	'r1214'	'r266'	'r_0730'	'r_0730'	'r_1095'	'r_1206'
'U166_'	'GTHS'	'GTHS'	'YBR184W_2'	'YBR184W_2'	'GCALDt'	'GDPt3g'	'r_1170'	'r_1174'	'OHPBAT'	'OHPBAT'	'GCALDt'	'ILETRS'	'r_0751'	'r_0853'	'r1217'	'r269'	'r_0734'	'r_0734'	'r_1100'	'r_1212'
'U170_'	'GTMLT'	'GTMLT'	'YBR184W_3'	'YBR184W_3'	'GCALDtm'	'GDPtn'	'r_1174'	'r_1202'	'OMCDCm'	'OMCDCm'	'GCALDtm'	'ILETRSm'	'r_0752'	'r_0856'	'r1221'	'r275'	'r_0740'	'r_0740'	'r_1102'	'r_1229'
'MMP1'	'GTPCI'	'GTPCI'	'YBR184W_4'	'YBR184W_4'	'GDPMANNtg'	'GGLGH'	'r_1202'	'r_1213'	'OXO2Ctm'	'OXO2Ctm'	'GDPMANNtg'	'IND3ACtm'	'r_0753'	'r_0857'	'r124'	'r28'	'r_0741'	'r_0741'	'r_1103'	'r_1230'
'AGP2'	'GTPCII'	'GTPCII'	'YBR184W_5'	'YBR184W_5'	'GDPt3g'	'GGTT'	'r_1213'	'r_1214'	'PDE2'	'PDE2'	'GDPt3g'	'ITCOALm'	'r_0754'	'r_0859'	'r1263'	'r290'	'r_0742'	'r_0742'	'r_1104'	'r_1231'
'UGA4_2'	'GUAtm'	'GUAtm'	'YBR184W_6'	'YBR184W_6'	'GDPtn'	'GLNTRS'	'r_1214'	'r_1221'	'PDE3'	'PDE3'	'GDPtn'	'Kt2r'	'r_0755'	'r_0860'	'r1265'	'r3'	'r_0743'	'r_0743'	'r_1111'	'r_1232'
'U171_'	'H2Otp'	'H2Otp'	'YBR184W_7'	'YBR184W_7'	'GGLGH'	'GLNt2n'	'r_1221'	'r_1222'	'PDE4'	'PDE4'	'GGLGH'	'LANOSTAT_SC'	'r_0756'	'r_0861'	'r1272'	'r325'	'r_0744'	'r_0744'	'r_1119'	'r_1235'
'U172_'	'HACD10p'	'HACD10p'	'YCR024C'	'YCR024C'	'GGTT'	'GLPT'	'r_1222'	'r_1223'	'PDE5'	'PDE5'	'GGTT'	'LANOSTESTH_SC'	'r_0760'	'r_0862'	'r1315'	'r328'	'r_0745'	'r_0745'	'r_1151'	'r_1242'
'PTR2_1'	'HACD4p'	'HACD4p'	'YDL100C'	'YDL100C'	'GLNTRS'	'GLUCYS'	'r_1223'	'r_1224'	'PDX5PO'	'PDX5PO'	'GLNTRS'	'LCYSTintv'	'r_0761'	'r_0863'	'r1333'	'r334'	'r_0746'	'r_0746'	'r_1162'	'r_1249'
'PTR2_2'	'HACD5p'	'HACD5p'	'YEA6_col'	'YEA6_col'	'GLNt2n'	'GLUTRS'	'r_1224'	'r_1225'	'PENDPtm'	'PENDPtm'	'GLNt2n'	'LEUTAm'	'r_0764'	'r_0865'	'r1571'	'r336'	'r_0760'	'r_0760'	'r_1164'	'r_1252'
'PTR2_3'	'HACD6p'	'HACD6p'	'YER087W'	'YER087W'	'GLPT'	'GLUTRSm'	'r_1225'	'r_1228'	'PEPAT'	'PEPAT'	'GLPT'	'LEUTRS'	'r_0769'	'r_0866'	'r159'	'r337'	'r_0761'	'r_0761'	'r_1165'	'r_1253'
'U173_'	'HACD7p'	'HACD7p'	'YGL245W'	'YGL245W'	'GLUCYS'	'GLUt2n'	'r_1228'	'r_1229'	'PEPDt3'	'PEPDt3'	'GLUCYS'	'LEUTRSm'	'r_0775'	'r_0868'	'r1631'	'r357'	'r_0764'	'r_0764'	'r_1167'	'r_1256'
'U178_'	'HACD8p'	'HACD8p'	'YGR012W_1'	'YGR012W_1'	'GLUTRS'	'GLUt7'	'r_1229'	'r_1231'	'PEtg_SC'	'PEtg_SC'	'GLUTRS'	'LSERDHr'	'r_0776'	'r_0869'	'r1672'	'r360'	'r_0765'	'r_0765'	'r_1178'	'r_1257'
'TRK1'	'HACDp'	'HACDp'	'YHR020W'	'YHR020W'	'GLUTRSm'	'GLXtp'	'r_1231'	'r_1250'	'PFK_2'	'PFK_2'	'GLUTRSm'	'LYSTRS'	'r_0777'	'r_0870'	'r173'	'r37'	'r_0766'	'r_0766'	'r_1179'	'r_1258'
'NHA1'	'HBZOPT6'	'HBZOPT6'	'YJL068C'	'YJL068C'	'GLUt2n'	'GLYATi'	'r_1250'	'r_1251'	'PGAMT'	'PGAMT'	'GLUt2n'	'LYSTRSm'	'r_0778'	'r_0871'	'r176'	'r370'	'r_0767'	'r_0767'	'r_1182'	'r_1261'
'U215_'	'HBZOPT6m'	'HBZOPT6m'	'YLR089C'	'YLR089C'	'GLUt7'	'GLYOXm'	'r_1251'	'r_1252'	'PGPPAm_SC'	'PGPPAm_SC'	'GLUt7'	'LYSt2m'	'r_0779'	'r_0872'	'r179'	'r373'	'r_0768'	'r_0768'	'r_1185'	'r_1263'
'THI7'	'HCITSn'	'HCITSn'	'YLR328W_1'	'YLR328W_1'	'GLXtp'	'GLYTRS'	'r_1252'	'r_1283'	'PHETRSm'	'PHETRSm'	'GLXtp'	'LYSt6'	'r_0780'	'r_0873'	'r215'	'r380'	'r_0769'	'r_0769'	'r_1189'	'r_1268'
'YOR071CNRT1'	'HCO3Em'	'HCO3Em'	'YLR328W_2'	'YLR328W_2'	'GLYATi'	'GSNt2m'	'r_1283'	'r_1284'	'PHEt2m'	'PHEt2m'	'GLYATi'	'L_LACtm'	'r_0781'	'r_0875'	'r216'	'r4'	'r_0771'	'r_0771'	'r_1191'	'r_1269'
'YOR192CTHI72'	'HCO3En'	'HCO3En'	'YLR328W_3'	'YLR328W_3'	'GLYOXm'	'GTHOXti'	'r_1284'	'r_1285'	'PI3P4K_SC'	'PI3P4K_SC'	'GLYOXm'	'MACACI'	'r_0782'	'r_0881'	'r240'	'r434'	'r_0772'	'r_0772'	'r_1193'	'r_1270'
'DAL5'	'HCYSt2p'	'HCYSt2p'	'YML082W'	'YML082W'	'GLYTRS'	'GTHOm'	'r_1285'	'r_1288'	'PI45BPP_SC'	'PI45BPP_SC'	'GLYTRS'	'MALOAAtp'	'r_0784'	'r_0882'	'r253'	'r456'	'r_0774'	'r_0774'	'r_1195'	'r_1271'
'U217_'	'HGNTOR'	'HGNTOR'	'YNL247W'	'YNL247W'	'GSNt2m'	'GTHPm'	'r_1288'	'r_1289'	'PIN3K_SC'	'PIN3K_SC'	'GSNt2m'	'MALSp'	'r_0786'	'r_0890'	'r254'	'r459'	'r_0775'	'r_0775'	'r_1200'	'r_1275'
'U225_'	'HISTRS'	'HISTRS'	'BMxtI'	'BMxtI'	'GTHOXti'	'GTHRDabcv'	'r_1289'	'r_1291'	'PIN4K_SC'	'PIN4K_SC'	'GTHOXti'	'MCOATA'	'r_0787'	'r_0894'	'r266'	'r467'	'r_0781'	'r_0781'	'r_1206'	'r_1276'
'U226_'	'HISTRSm'	'HISTRSm'			'GTHOm'	'GTHRDt2'	'r_1290'	'r_1297'	'PIN4Kn_SC'	'PIN4Kn_SC'	'GTHOm'	'MCOATAm'	'r_0791'	'r_0896'	'r269'	'r470'	'r_0782'	'r_0782'	'r_1212'	'r_1360'
'U229_'	'HISt2m'	'HISt2m'			'GTHPm'	'GTHS'	'r_1291'	'r_1304'	'PIt2n'	'PIt2n'	'GTHPm'	'MDHp'	'r_0794'	'r_0897'	'r275'	'r473'	'r_0783'	'r_0783'	'r_1229'	'r_1361'
'FNADH'	'HKYNH'	'HKYNH'			'GTHRDabcv'	'GTMLT'	'r_1297'	'r_1310'	'PIt2v'	'PIt2v'	'GTHRDabcv'	'MELTGH'	'r_0802'	'r_0898'	'r28'	'r481'	'r_0784'	'r_0784'	'r_1230'	'r_1362'
'FNADPH'	'HMBS'	'HMBS'			'GTHRDt2'	'GTPCI'	'r_1304'	'r_1312'	'PNTK'	'PNTK'	'GTHRDt2'	'METTRS'	'r_0808'	'r_0899'	'r290'	'r482'	'r_0785'	'r_0785'	'r_1231'	'r_1363'
'FFADH'	'HMGCOASm'	'HMGCOASm'			'GTHS'	'GUAtm'	'r_1310'	'r_1326'	'PPBNGS'	'PPBNGS'	'GTHS'	'METTRSm'	'r_0810'	'r_0921'	'r3'	'r485'	'r_0786'	'r_0786'	'r_1232'	'r_1364'
'FATP'	'HMGCOAtm'	'HMGCOAtm'			'GTMLT'	'H2O2tn'	'r_1312'	'r_1331'	'PPCDC'	'PPCDC'	'GTMLT'	'METt2m'	'r_0812'	'r_0923'	'r325'	'r486'	'r_0787'	'r_0787'	'r_1235'	'r_1365'
'1385'	'HPPKm'	'HPPKm'			'GTPCI'	'H2Otp'	'r_1326'	'r_1336'	'PPNCL2'	'PPNCL2'	'GTPCI'	'MHPGLUT'	'r_0814'	'r_0924'	'r328'	'r489'	'r_0791'	'r_0791'	'r_1242'	'r_1366'
'1386'	'HPROa'	'HPROa'			'GTPCII'	'HACD10p'	'r_1331'	'r_1337'	'PPPG9tm'	'PPPG9tm'	'GTPCII'	'MI13456PKn'	'r_0815'	'r_0925'	'r334'	'r496'	'r_0802'	'r_0802'	'r_1249'	'r_1367'
'1387'	'HPROb'	'HPROb'			'GUAtm'	'HACD4p'	'r_1334'	'r_1344'	'PPPGOm'	'PPPGOm'	'GUAtm'	'MI1345PKn'	'r_0830'	'r_0926'	'r336'	'r497'	'r_0810'	'r_0810'	'r_1252'	'r_1368'
	'HPROxm'	'HPROxm'			'H2O2tn'	'HACD5p'	'r_1336'	'r_1345'	'PPTTm'	'PPTTm'	'H2O2tn'	'MI1456PKn'	'r_0833'	'r_0927'	'r337'	'r563'	'r_0812'	'r_0812'	'r_1253'	'r_1369'
	'HPROym'	'HPROym'			'H2Otp'	'HACD6p'	'r_1337'	'r_1351'	'PRPPtm'	'PRPPtm'	'H2Otp'	'MI145P6Kn'	'r_0834'	'r_0928'	'r357'	'r571'	'r_0815'	'r_0815'	'r_1256'	'r_1370'
	'ICDHyp'	'ICDHyp'			'HACD10p'	'HACD7p'	'r_1344'	'r_1355'	'PSERDg_SC'	'PSERDg_SC'	'HACD10p'	'MI145PKn'	'r_0835'	'r_0930'	'r360'	'r572'	'r_0837'	'r_0837'	'r_1257'	'r_1371'
	'ID3ACALDtm'	'ID3ACALDtm'			'HACD4p'	'HACD8p'	'r_1345'	'r_1357'	'PSPH1Pter'	'PSPH1Pter'	'HACD4p'	'MI145Ptn'	'r_0836'	'r_0931'	'r37'	'r581'	'r_0849'	'r_0849'	'r_1258'	'r_1459'
	'ILETAm'	'ILETAm'			'HACD5p'	'HBZOPT6m'	'r_1351'	'r_1360'	'PSPHPL'	'PSPHPL'	'HACD5p'	'MINOHPtn'	'r_0838'	'r_0932'	'r370'	'r584'	'r_0853'	'r_0853'	'r_1261'	'r_1460'
	'ILETRS'	'ILETRS'			'HACD6p'	'HCITSn'	'r_1355'	'r_1361'	'PSPHS'	'PSPHS'	'HACD6p'	'MIP2C124PLC_SC'	'r_0839'	'r_0933'	'r373'	'r59'	'r_0856'	'r_0856'	'r_1263'	'r_1461'
	'ILETRSm'	'ILETRSm'			'HACD7p'	'HCO3Em'	'r_1357'	'r_1362'	'PStg_SC'	'PStg_SC'	'HACD7p'	'MIP2C126PLC_SC'	'r_0840'	'r_0935'	'r380'	'r638'	'r_0857'	'r_0857'	'r_1268'	'r_1462'
	'IND3ACtm'	'IND3ACtm'			'HACD8p'	'HCYSt2p'	'r_1360'	'r_1364'	'PTD1INOtn_SC'	'PTD1INOtn_SC'	'HACD8p'	'MIP2C224PLC_SC'	'r_0849'	'r_0941'	'r4'	'r651'	'r_0859'	'r_0859'	'r_1269'	'r_1463'
	'INDPYRD'	'INDPYRD'			'HBZOPT6m'	'HEMEOMOm'	'r_1361'	'r_1366'	'PTD4INOtn_SC'	'PTD4INOtn_SC'	'HBZOPT6m'	'MIP2C226PLC_SC'	'r_0852'	'r_0942'	'r434'	'r668'	'r_0860'	'r_0860'	'r_1270'	'r_1464'
	'IPCS124_SC'	'IPCS124_SC'			'HCITSn'	'HEMEOSm'	'r_1362'	'r_1368'	'PTE8x'	'PTE8x'	'HCITSn'	'MIP2C324PLC_SC'	'r_0853'	'r_0943'	'r456'	'r671'	'r_0861'	'r_0861'	'r_1271'	'r_1465'
	'IPCS126_SC'	'IPCS126_SC'			'HCO3Em'	'HEXCCOAtx'	'r_1364'	'r_1372'	'PTPATim'	'PTPATim'	'HCO3Em'	'MIP2C326PLC_SC'	'r_0856'	'r_0945'	'r459'	'r692'	'r_0862'	'r_0862'	'r_1275'	'r_1466'
	'IPCS224_SC'	'IPCS224_SC'			'HCYSt2p'	'HEXDPtm'	'r_1366'	'r_1379'	'PUNP1m'	'PUNP1m'	'HCYSt2p'	'MIP2CS124_SC'	'r_0857'	'r_0950'	'r467'	'r694'	'r_0863'	'r_0863'	'r_1276'	'r_1467'
	'IPCS226_SC'	'IPCS226_SC'			'HEMEOMOm'	'HGNTOR'	'r_1368'	'r_1385'	'PUNP3m'	'PUNP3m'	'HEMEOMOm'	'MIP2CS126_SC'	'r_0859'	'r_0953'	'r470'	'r696'	'r_0865'	'r_0865'	'r_1360'	'r_1468'
	'IPCS324_SC'	'IPCS324_SC'			'HEMEOSm'	'HISTRS'	'r_1372'	'r_1409'	'PYAM5PO'	'PYAM5PO'	'HEMEOSm'	'MIP2CS224_SC'	'r_0860'	'r_0954'	'r473'	'r7'	'r_0866'	'r_0866'	'r_1361'	'r_1469'
	'IPCS326_SC'	'IPCS326_SC'			'HEXCCOAtx'	'HISTRSm'	'r_1379'	'r_1414'	'PYDXK'	'PYDXK'	'HEXCCOAtx'	'MIP2CS226_SC'	'r_0861'	'r_0955'	'r481'	'r732'	'r_0868'	'r_0868'	'r_1362'	'r_1470'
	'ITCOALm'	'ITCOALm'			'HEXDPtm'	'HISt2m'	'r_1385'	'r_1416'	'PYDXNK'	'PYDXNK'	'HEXDPtm'	'MIP2CS324_SC'	'r_0862'	'r_0956'	'r482'	'r738'	'r_0869'	'r_0869'	'r_1363'	'r_1471'
	'KATp'	'KATp'			'HGNTOR'	'HISt6'	'r_1409'	'r_1417'	'PYDXNO'	'PYDXNO'	'HGNTOR'	'MIP2CS326_SC'	'r_0863'	'r_0963'	'r485'	'r807'	'r_0870'	'r_0870'	'r_1364'	'r_1472'
	'KYN3OX'	'KYN3OX'			'HISTRS'	'HMBS'	'r_1414'	'r_1428'	'PYDXO'	'PYDXO'	'HISTRS'	'MIPC124PLC_SC'	'r_0865'	'r_0964'	'r486'	'r815'	'r_0871'	'r_0871'	'r_1365'	'r_1473'
	'Kt2r'	'Kt2r'			'HISTRSm'	'HPPKm'	'r_1416'	'r_1430'	'QULNtm'	'QULNtm'	'HISTRSm'	'MIPC126PLC_SC'	'r_0866'	'r_0965'	'r489'	'r818'	'r_0872'	'r_0872'	'r_1366'	'r_1474'
	'LCADm'	'LCADm'			'HISt2m'	'HPROa'	'r_1417'	'r_1448'	'RAFGH'	'RAFGH'	'HISt2m'	'MIPC224PLC_SC'	'r_0868'	'r_0966'	'r496'	'r833'	'r_0873'	'r_0873'	'r_1367'	'r_1475'
	'LEUTAm'	'LEUTAm'			'HISt6'	'HPROb'	'r_1428'	'r_1453'	'RBFK'	'RBFK'	'HISt6'	'MIPC226PLC_SC'	'r_0869'	'r_0975'	'r497'	'r840'	'r_0875'	'r_0875'	'r_1368'	'r_1476'
	'LEUTRS'	'LEUTRS'			'HMBS'	'HPROxm'	'r_1430'	'r_1458'	'RBFKm'	'RBFKm'	'HMBS'	'MIPC324PLC_SC'	'r_0870'	'r_0977'	'r563'	'r843'	'r_0881'	'r_0881'	'r_1369'	'r_1477'
	'LEUTRSm'	'LEUTRSm'			'HPPKm'	'HPROym'	'r_1448'	'r_1463'	'RIBFLVtm'	'RIBFLVtm'	'HPPKm'	'MIPC326PLC_SC'	'r_0871'	'r_0979'	'r571'	'r878'	'r_0882'	'r_0882'	'r_1370'	'r_1478'
	'LGTHL'	'LGTHL'			'HPROa'	'ICDHyp'	'r_1453'	'r_1475'	'RNDR1n'	'RNDR1n'	'HPROa'	'MIPCS124_SC'	'r_0872'	'r_0981'	'r572'	'r879'	'r_0890'	'r_0890'	'r_1371'	'r_1489'
	'LYSTRS'	'LYSTRS'			'HPROb'	'ILETRS'	'r_1458'	'r_1476'	'RNDR2n'	'RNDR2n'	'HPROb'	'MIPCS126_SC'	'r_0873'	'r_0983'	'r581'	'r880'	'r_0894'	'r_0894'	'r_1459'	'r_1490'
	'LYSTRSm'	'LYSTRSm'			'HPROxm'	'ILETRSm'	'r_1463'	'r_1477'	'RNDR3n'	'RNDR3n'	'HPROxm'	'MIPCS224_SC'	'r_0875'	'r_0985'	'r584'	'r881'	'r_0896'	'r_0896'	'r_1460'	'r_1491'
	'LYSt2m'	'LYSt2m'			'HPROym'	'IND3ACtm'	'r_1475'	'r_1481'	'RNDR4n'	'RNDR4n'	'HPROym'	'MIPCS226_SC'	'r_0881'	'r_0987'	'r59'	'r888'	'r_0897'	'r_0897'	'r_1461'	'r_1492'
	'L_LACDm'	'L_LACDm'			'ICDHyp'	'IPDPtm'	'r_1476'	'r_1483'	'SBPP1er'	'SBPP1er'	'ICDHyp'	'MIPCS324_SC'	'r_0882'	'r_0991'	'r638'	'r897'	'r_0898'	'r_0898'	'r_1462'	'r_1493'
	'L_LACt2r'	'L_LACt2r'			'ILETRS'	'ITCOALm'	'r_1477'	'r_1487'	'SBPP2er'	'SBPP2er'	'ILETRS'	'MIPCS326_SC'	'r_0890'	'r_0994'	'r651'	'r898'	'r_0899'	'r_0899'	'r_1463'	'r_1494'
	'M1PD'	'M1PD'			'ILETRSm'	'Kt2r'	'r_1481'	'r_1493'	'SERATi'	'SERATi'	'ILETRSm'	'MMETt2'	'r_0894'	'r_0995'	'r668'	'r932'	'r_0921'	'r_0921'	'r_1464'	'r_1495'
	'MACACI'	'MACACI'			'IND3ACtm'	'L-LACtm'	'r_1483'	'r_1495'	'SFGTH'	'SFGTH'	'IND3ACtm'	'MTHFCm'	'r_0896'	'r_0998'	'r671'	'r938'	'r_0923'	'r_0923'	'r_1465'	'r_1496'
	'MALOAAtp'	'MALOAAtp'			'IPDPtm'	'LANOSTAT_SC'	'r_1487'	'r_1497'	'SHCHD'	'SHCHD'	'IPDPtm'	'MTHFDm'	'r_0897'	'r_0999'	'r692'	'r942'	'r_0929'	'r_0929'	'r_1466'	'r_1497'
	'MALSp'	'MALSp'			'ITCOALm'	'LANOSTESTH_SC'	'r_1493'	'r_1506'	'SHCHF'	'SHCHF'	'ITCOALm'	'NADDPp'	'r_0898'	'r_1000'	'r694'	'r949'	'r_0930'	'r_0930'	'r_1467'	'r_1498'
	'MCITLm'	'MCITLm'			'Kt2r'	'LCYSTintv'	'r_1495'	'r_1509'	'SLCBK2'	'SLCBK2'	'Kt2r'	'NADN'	'r_0899'	'r_1003'	'r696'	'r980'	'r_0931'	'r_0931'	'r_1468'	'r_1499'
	'MCITS'	'MCITS'			'L-LACtm'	'LEUTAm'	'r_1497'	'r_1511'	'SPH1Pter'	'SPH1Pter'	'LANOSTAT_SC'	'NADNm'	'r_0921'	'r_1004'	'r7'	'RAM1'	'r_0932'	'r_0932'	'r_1469'	'r_1500'
	'MCOATA'	'MCOATA'			'LANOSTAT_SC'	'LEUTRS'	'r_1506'	'r_1516'	'SQLErx'	'SQLErx'	'LANOSTESTH_SC'	'NADS1n'	'r_0922'	'r_1005'	'r732'	'RBK1_2'	'r_0933'	'r_0933'	'r_1470'	'r_1501'
	'MCOATAm'	'MCOATAm'			'LANOSTESTH_SC'	'LEUTRSm'	'r_1509'	'r_1523'	'SUCRt2'	'SUCRt2'	'LCYSTintv'	'NADtn'	'r_0923'	'r_1006'	'r738'	'RER2'	'r_0935'	'r_0935'	'r_1471'	'r_1502'
	'MDHp'	'MDHp'			'LCYSTintv'	'LSERDHr'	'r_1511'	'r_1524'	'T4HCINNMFM'	'T4HCINNMFM'	'LEUTAm'	'NAPRTm'	'r_0924'	'r_1007'	'r807'	'RIB1'	'r_0936'	'r_0936'	'r_1472'	'r_1503'
	'MELTGH'	'MELTGH'			'LEUTAm'	'LYSTRS'	'r_1516'	'r_1525'	'TAUDO'	'TAUDO'	'LEUTRS'	'NAt3_1'	'r_0925'	'r_1008'	'r815'	'RIB5'	'r_0942'	'r_0942'	'r_1473'	'r_1504'
	'METTRS'	'METTRS'			'LEUTRS'	'LYSTRSm'	'r_1523'	'r_1538'	'TAURt'	'TAURt'	'LEUTRSm'	'NDP3g'	'r_0926'	'r_1009'	'r818'	'RIB7_1'	'r_0943'	'r_0943'	'r_1474'	'r_1505'
	'METTRSm'	'METTRSm'			'LEUTRSm'	'LYSt2m'	'r_1524'	'r_1643'	'TCHOLAabcv'	'TCHOLAabcv'	'LSERDHr'	'NH4tn'	'r_0927'	'r_1015'	'r833'	'RIB7_2'	'r_0945'	'r_0945'	'r_1475'	'r_1506'
	'METt2m'	'METt2m'			'LSERDHr'	'LYSt6'	'r_1525'	'r_1644'	'THFGLUS'	'THFGLUS'	'LYSTRS'	'NH4tp'	'r_0928'	'r_1016'	'r840'	'RIM2'	'r_0950'	'r_0950'	'r_1476'	'r_1507'
	'MHPGLUT'	'MHPGLUT'			'LYSTRS'	'MACACI'	'r_1538'	'r_1645'	'THIORDXm'	'THIORDXm'	'LYSTRSm'	'NMNATm'	'r_0930'	'r_1018'	'r843'	'SCS7'	'r_0953'	'r_0953'	'r_1477'	'r_1508'
	'MIP2CS124_SC'	'MIP2CS124_SC'			'LYSTRSm'	'MALOAAtp'	'r_1643'	'r_1646'	'THIORDXni'	'THIORDXni'	'LYSt2m'	'NMNt2m'	'r_0931'	'r_1019'	'r878'	'SEC59'	'r_0954'	'r_0954'	'r_1478'	'r_1519'
	'MIP2CS126_SC'	'MIP2CS126_SC'			'LYSt2m'	'MALSp'	'r_1644'	'r_1647'	'THMPPt2m'	'THMPPt2m'	'LYSt6'	'NMNt2p'	'r_0932'	'r_1028'	'r879'	'SER1_2'	'r_0955'	'r_0955'	'r_1489'	'r_1520'
	'MIP2CS224_SC'	'MIP2CS224_SC'			'LYSt6'	'MCOATA'	'r_1645'	'r_1648'	'THMt2'	'THMt2'	'L_LACtm'	'NNAMr'	'r_0933'	'r_1029'	'r880'	'SES1'	'r_0956'	'r_0956'	'r_1490'	'r_1521'
	'MIP2CS226_SC'	'MIP2CS226_SC'			'MACACI'	'MCOATAm'	'r_1646'	'r_1649'	'THRA2i'	'THRA2i'	'MACACI'	'NNAMrm'	'r_0935'	'r_1031'	'r881'	'SFA1_1'	'r_0963'	'r_0963'	'r_1491'	'r_1522'
	'MIP2CS324_SC'	'MIP2CS324_SC'			'MALOAAtp'	'MDHp'	'r_1647'	'r_1650'	'THRTRSm'	'THRTRSm'	'MALOAAtp'	'NNATm'	'r_0941'	'r_1035'	'r888'	'SOR1'	'r_0964'	'r_0964'	'r_1492'	'r_1523'
	'MIP2CS326_SC'	'MIP2CS326_SC'			'MALSp'	'MELTGH'	'r_1648'	'r_1651'	'THZPSN1_SC'	'THZPSN1_SC'	'MALSp'	'NNDPRm'	'r_0942'	'r_1037'	'r897'	'SPE2'	'r_0965'	'r_0965'	'r_1493'	'r_1524'
	'MIPCS124_SC'	'MIPCS124_SC'			'MCOATA'	'METTRS'	'r_1649'	'r_1652'	'THZPSN2_SC'	'THZPSN2_SC'	'MCOATA'	'NNMT'	'r_0943'	'r_1039'	'r898'	'SPE3'	'r_0966'	'r_0966'	'r_1494'	'r_1525'
	'MIPCS126_SC'	'MIPCS126_SC'			'MCOATAm'	'METTRSm'	'r_1650'	'r_1653'	'TMDPPK'	'TMDPPK'	'MCOATAm'	'NTRLASE'	'r_0945'	'r_1042'	'r932'	'SPE4'	'r_0975'	'r_0975'	'r_1495'	'r_1526'
	'MIPCS224_SC'	'MIPCS224_SC'			'MDHp'	'METt2m'	'r_1651'	'r_1654'	'TRDRm'	'TRDRm'	'MDHp'	'NTRLASE2'	'r_0950'	'r_1043'	'r938'	'SPS19_1'	'r_0977'	'r_0977'	'r_1496'	'r_1527'
	'MIPCS226_SC'	'MIPCS226_SC'			'MELTGH'	'MHPGLUT'	'r_1652'	'r_1655'	'TRPTRSm'	'TRPTRSm'	'MELTGH'	'NTRLASE3'	'r_0953'	'r_1046'	'r942'	'SPS19_2'	'r_0979'	'r_0979'	'r_1497'	'r_1528'
	'MIPCS324_SC'	'MIPCS324_SC'			'METTRS'	'MI13456PKn'	'r_1653'	'r_1656'	'TRPt2m'	'TRPt2m'	'METTRS'	'OHPBAT'	'r_0954'	'r_1047'	'r949'	'SPS19_3'	'r_0983'	'r_0983'	'r_1498'	'r_1529'
	'MIPCS326_SC'	'MIPCS326_SC'			'METTRSm'	'MI1345PKn'	'r_1654'	'r_1657'	'TTCCOAtx'	'TTCCOAtx'	'METTRSm'	'OMCDCm'	'r_0955'	'r_1057'	'r980'	'SPS19_4'	'r_0985'	'r_0985'	'r_1499'	'r_1530'
	'MMETt2'	'MMETt2'			'METt2m'	'MI1456PKn'	'r_1655'	'r_1658'	'TYRTAip'	'TYRTAip'	'METt2m'	'OXO2Ctm'	'r_0956'	'r_1058'	'RAM1'	'SPS19_5'	'r_0987'	'r_0987'	'r_1500'	'r_1531'
	'NABTNO'	'NABTNO'			'MHPGLUT'	'MI145P6Kn'	'r_1656'	'r_1659'	'TYRTRSm'	'TYRTRSm'	'MHPGLUT'	'PDE2'	'r_0963'	'r_1060'	'RBK1_2'	'SPS19_6'	'r_0991'	'r_0991'	'r_1501'	'r_1532'
	'NADDPp'	'NADDPp'			'MI13456PKn'	'MI145PKn'	'r_1657'	'r_1660'	'TYRt2p'	'TYRt2p'	'MI13456PKn'	'PDE3'	'r_0964'	'r_1061'	'RER2'	'SPT14'	'r_0998'	'r_0998'	'r_1502'	'r_1533'
	'NADN'	'NADN'			'MI1345PKn'	'MI145Ptn'	'r_1658'	'r_1662'	'UDPGALt2g'	'UDPGALt2g'	'MI1345PKn'	'PDE4'	'r_0965'	'r_1062'	'RIB1'	'SRY1'	'r_0999'	'r_0999'	'r_1503'	'r_1534'
	'NADNm'	'NADNm'			'MI1456PKn'	'MINOHPtn'	'r_1659'	'r_1663'	'UMPKn'	'UMPKn'	'MI1456PKn'	'PDE5'	'r_0966'	'r_1065'	'RIB5'	'TES1'	'r_1003'	'r_1003'	'r_1504'	'r_1535'
	'NADS1'	'NADS1'			'MI145P6Kn'	'MIP2C124PLC_SC'	'r_1660'	'r_1664'	'UMPtn'	'UMPtn'	'MI145P6Kn'	'PDX5PO'	'r_0967'	'r_1066'	'RIB7_1'	'THI20_1'	'r_1004'	'r_1004'	'r_1505'	'r_1536'
	'NADS1m'	'NADS1m'			'MI145PKn'	'MIP2C126PLC_SC'	'r_1662'	'r_1665'	'UPP3MT'	'UPP3MT'	'MI145PKn'	'PEPAT'	'r_0968'	'r_1067'	'RIB7_2'	'THI20_2'	'r_1005'	'r_1005'	'r_1506'	'r_1537'
	'NAPRT'	'NAPRT'			'MI145Ptn'	'MIP2C224PLC_SC'	'r_1663'	'r_1666'	'UPP3S'	'UPP3S'	'MI145Ptn'	'PEPDt3'	'r_0975'	'r_1068'	'RIM2'	'THI6_1'	'r_1006'	'r_1006'	'r_1507'	'r_1538'
	'NAPRTm'	'NAPRTm'			'MINOHPtn'	'MIP2C226PLC_SC'	'r_1664'	'r_1667'	'UPPDC1'	'UPPDC1'	'MINOHPtn'	'PEtg_SC'	'r_0977'	'r_1069'	'SCS7'	'THI6_2'	'r_1007'	'r_1007'	'r_1508'	'r_1545'
	'NAt3_1'	'NAt3_1'			'MIP2C124PLC_SC'	'MIP2C324PLC_SC'	'r_1665'	'r_1669'	'URIDK2rn'	'URIDK2rn'	'MIP2C124PLC_SC'	'PFK_2'	'r_0979'	'r_1073'	'SEC59'	'THI7'	'r_1008'	'r_1008'	'r_1519'	'r_1554'
	'NDP3g'	'NDP3g'			'MIP2C126PLC_SC'	'MIP2C326PLC_SC'	'r_1666'	'r_1670'	'UTPtm'	'UTPtm'	'MIP2C126PLC_SC'	'PGAMT'	'r_0981'	'r_1081'	'SER1_2'	'THI80_2'	'r_1009'	'r_1009'	'r_1520'	'r_1587'
	'NH4tp'	'NH4tp'			'MIP2C224PLC_SC'	'MIP2CS124_SC'	'r_1667'	'r_1671'	'VALTRSm'	'VALTRSm'	'MIP2C224PLC_SC'	'PGPPAm_SC'	'r_0983'	'r_1082'	'SES1'	'THR4_2'	'r_1010'	'r_1010'	'r_1521'	'r_1595'
	'NMNAT'	'NMNAT'			'MIP2C226PLC_SC'	'MIP2CS126_SC'	'r_1669'	'r_1672'	'YUMPS'	'YUMPS'	'MIP2C226PLC_SC'	'PHETRS'	'r_0985'	'r_1083'	'SFA1_1'	'THS1'	'r_1015'	'r_1015'	'r_1522'	'r_1601'
	'NMNATm'	'NMNATm'			'MIP2C324PLC_SC'	'MIP2CS224_SC'	'r_1670'	'r_1674'			'MIP2C324PLC_SC'	'PHETRSm'	'r_0987'	'r_1085'	'SOR1'	'TPC1'	'r_1016'	'r_1016'	'r_1523'	'r_1603'
	'NMNTP'	'NMNTP'			'MIP2C326PLC_SC'	'MIP2CS226_SC'	'r_1671'	'r_1675'			'MIP2C326PLC_SC'	'PHEt2m'	'r_0991'	'r_1086'	'SPE2'	'TPN1'	'r_1018'	'r_1018'	'r_1524'	'r_1606'
	'NMNt2m'	'NMNt2m'			'MIP2CS124_SC'	'MIP2CS324_SC'	'r_1672'	'r_1676'			'MIP2CS124_SC'	'PI3P4K_SC'	'r_0993'	'r_1089'	'SPE3'	'TRK1'	'r_1019'	'r_1019'	'r_1525'	'r_1607'
	'NMNt2p'	'NMNt2p'			'MIP2CS126_SC'	'MIP2CS326_SC'	'r_1674'	'r_1677'			'MIP2CS126_SC'	'PI45BPP_SC'	'r_0994'	'r_1090'	'SPE4'	'TRP2_2'	'r_1028'	'r_1028'	'r_1526'	'r_1608'
	'NNAMr'	'NNAMr'			'MIP2CS224_SC'	'MIPC124PLC_SC'	'r_1675'	'r_1678'			'MIP2CS224_SC'	'PIN3K_SC'	'r_0995'	'r_1095'	'SPO22'	'TRR2'	'r_1029'	'r_1029'	'r_1527'	'r_1609'
	'NNAMrm'	'NNAMrm'			'MIP2CS226_SC'	'MIPC126PLC_SC'	'r_1676'	'r_1679'			'MIP2CS226_SC'	'PIN4K_SC'	'r_0998'	'r_1100'	'SPS19_1'	'TYS1'	'r_1031'	'r_1031'	'r_1528'	'r_1610'
	'NNAT'	'NNAT'			'MIP2CS324_SC'	'MIPC224PLC_SC'	'r_1677'	'r_1680'			'MIP2CS324_SC'	'PIN4Kn_SC'	'r_0999'	'r_1102'	'SPS19_2'	'U1_'	'r_1034'	'r_1034'	'r_1529'	'r_1611'
	'NNATm'	'NNATm'			'MIP2CS326_SC'	'MIPC226PLC_SC'	'r_1678'	'r_1681'			'MIP2CS326_SC'	'PIt2n'	'r_1000'	'r_1103'	'SPS19_3'	'U100_'	'r_1035'	'r_1035'	'r_1530'	'r_1621'
	'NNDPR'	'NNDPR'			'MIPC124PLC_SC'	'MIPC324PLC_SC'	'r_1679'	'r_1682'			'MIPC124PLC_SC'	'PIt2p'	'r_1003'	'r_1104'	'SPS19_4'	'U102_'	'r_1037'	'r_1037'	'r_1531'	'r_1622'
	'NNDPRm'	'NNDPRm'			'MIPC126PLC_SC'	'MIPC326PLC_SC'	'r_1680'	'r_1683'			'MIPC126PLC_SC'	'PIt2v'	'r_1004'	'r_1119'	'SPS19_5'	'U106_'	'r_1039'	'r_1039'	'r_1532'	'r_1624'
	'NTRLASE'	'NTRLASE'			'MIPC224PLC_SC'	'MIPCS124_SC'	'r_1681'	'r_1684'			'MIPC224PLC_SC'	'PNP'	'r_1005'	'r_1120'	'SPS19_6'	'U107_'	'r_1043'	'r_1043'	'r_1533'	'r_1625'
	'NTRLASE2'	'NTRLASE2'			'MIPC226PLC_SC'	'MIPCS126_SC'	'r_1682'	'r_1685'			'MIPC226PLC_SC'	'PROTRS'	'r_1006'	'r_1125'	'SPT14'	'U108_'	'r_1044'	'r_1044'	'r_1534'	'r_1627'
	'NTRLASE3'	'NTRLASE3'			'MIPC324PLC_SC'	'MIPCS224_SC'	'r_1683'	'r_1686'			'MIPC324PLC_SC'	'PRPPtm'	'r_1007'	'r_1140'	'SRY1'	'U113_'	'r_1046'	'r_1046'	'r_1535'	'r_1628'
	'OCTDP_5tm'	'OCTDP_5tm'			'MIPC326PLC_SC'	'MIPCS226_SC'	'r_1684'	'r_1687'			'MIPC326PLC_SC'	'PSERDg_SC'	'r_1008'	'r_1141'	'SUR2'	'U118_'	'r_1047'	'r_1047'	'r_1536'	'r_1629'
	'OHPBAT'	'OHPBAT'			'MIPCS124_SC'	'MIPCS324_SC'	'r_1685'	'r_1688'			'MIPCS124_SC'	'PSPH1Pter'	'r_1009'	'r_1142'	'TES1'	'U119_'	'r_1058'	'r_1058'	'r_1537'	'r_1635'
	'OHPHM6n'	'OHPHM6n'			'MIPCS126_SC'	'MIPCS326_SC'	'r_1686'	'r_1689'			'MIPCS126_SC'	'PSPHPL'	'r_1015'	'r_1143'	'TGL5'	'U121_'	'r_1060'	'r_1060'	'r_1538'	'r_1637'
	'OMBZLM6m'	'OMBZLM6m'			'MIPCS224_SC'	'MMETt2'	'r_1687'	'r_1690'			'MIPCS224_SC'	'PSPHS'	'r_1016'	'r_1150'	'THI20_1'	'U125_'	'r_1061'	'r_1061'	'r_1545'	'r_1640'
	'OMCDCm'	'OMCDCm'			'MIPCS226_SC'	'MTHFCm'	'r_1688'	'r_1691'			'MIPCS226_SC'	'PStg_SC'	'r_1018'	'r_1151'	'THI20_2'	'U126_'	'r_1062'	'r_1062'	'r_1554'	'r_1656'
	'OMMBLHX6m'	'OMMBLHX6m'			'MIPCS324_SC'	'MTHFDm'	'r_1689'	'r_1692'			'MIPCS324_SC'	'PTD1INOtn_SC'	'r_1019'	'r_1162'	'THI6_1'	'U127_'	'r_1065'	'r_1065'	'r_1587'	'r_1657'
	'OMPHHX6m'	'OMPHHX6m'			'MIPCS326_SC'	'NADDPp'	'r_1690'	'r_1693'			'MIPCS326_SC'	'PTD4INOtn_SC'	'r_1028'	'r_1163'	'THI6_2'	'U130_'	'r_1067'	'r_1067'	'r_1595'	'r_1658'
	'OPHBDC6'	'OPHBDC6'			'MMETt2'	'NADN'	'r_1691'	'r_1694'			'MMETt2'	'PTE10x'	'r_1029'	'r_1164'	'THI7'	'U137_'	'r_1068'	'r_1068'	'r_1601'	'r_1664'
	'OPHHX6'	'OPHHX6'			'MTHFCm'	'NADNm'	'r_1692'	'r_1695'			'MTHFCm'	'PTE11x'	'r_1031'	'r_1165'	'THI80_2'	'U138_'	'r_1069'	'r_1069'	'r_1603'	'r_1671'
	'ORNDC'	'ORNDC'			'MTHFDm'	'NADS1n'	'r_1693'	'r_1696'			'MTHFDm'	'PTE12x'	'r_1035'	'r_1167'	'THR4_2'	'U139_'	'r_1073'	'r_1073'	'r_1606'	'r_1675'
	'OXO2Ctm'	'OXO2Ctm'			'NADDPp'	'NADtn'	'r_1694'	'r_1697'			'NADDPp'	'PTE2x'	'r_1037'	'r_1168'	'THS1'	'U140_'	'r_1081'	'r_1081'	'r_1607'	'r_1685'
	'PAN4Ptm'	'PAN4Ptm'			'NADN'	'NAPRTm'	'r_1695'	'r_1698'			'NADN'	'PTE7x'	'r_1039'	'r_1169'	'TPC1'	'U141_'	'r_1082'	'r_1082'	'r_1608'	'r_1699'
	'PAPtm'	'PAPtm'			'NADNm'	'NAt3_1'	'r_1696'	'r_1699'			'NADNm'	'PTE8x'	'r_1042'	'r_1170'	'TPN1'	'U142_'	'r_1083'	'r_1083'	'r_1609'	'r_1706'
	'PAtm_SC'	'PAtm_SC'			'NADS1n'	'NDP3g'	'r_1697'	'r_1700'			'NADS1n'	'PTE9x'	'r_1043'	'r_1178'	'TRK1'	'U143_'	'r_1085'	'r_1085'	'r_1610'	'r_1707'
	'PCLAD'	'PCLAD'			'NADtn'	'NH4tn'	'r_1698'	'r_1701'			'NADtn'	'PTPATim'	'r_1046'	'r_1179'	'TRP2_2'	'U144_'	'r_1086'	'r_1086'	'r_1611'	'r_1720'
	'PDE2'	'PDE2'			'NAPRTm'	'NH4tp'	'r_1699'	'r_1702'			'NAPRTm'	'PUNP1m'	'r_1047'	'r_1182'	'TRR2'	'U145_'	'r_1090'	'r_1090'	'r_1621'	'r_1721'
	'PDE3'	'PDE3'			'NAt3_1'	'NMNATm'	'r_1700'	'r_1703'			'NAt3_1'	'PUNP3m'	'r_1057'	'r_1185'	'TSC10'	'U147_'	'r_1095'	'r_1095'	'r_1622'	'r_1723'
	'PDE4'	'PDE4'			'NDP3g'	'NMNt2m'	'r_1701'	'r_1704'			'NDP3g'	'PYAM5PO'	'r_1058'	'r_1189'	'TSC13_4'	'U149_'	'r_1100'	'r_1100'	'r_1624'	'r_1725'
	'PDE5'	'PDE5'			'NH4tn'	'NMNt2p'	'r_1702'	'r_1705'			'NH4tn'	'PYDXK'	'r_1060'	'r_1191'	'TSC13_5'	'U150_'	'r_1102'	'r_1102'	'r_1625'	'r_1726'
	'PDX5PO'	'PDX5PO'			'NH4tp'	'NNAMrm'	'r_1703'	'r_1706'			'NH4tp'	'PYDXNK'	'r_1061'	'r_1193'	'TSC13_6'	'U151_'	'r_1103'	'r_1103'	'r_1627'	'r_1737'
	'PEPAT'	'PEPAT'			'NMNATm'	'NNATm'	'r_1704'	'r_1707'			'NMNATm'	'PYDXNO'	'r_1062'	'r_1195'	'TSC13_7'	'U152_'	'r_1104'	'r_1104'	'r_1628'	'r_1738'
	'PEPDt3'	'PEPDt3'			'NMNt2m'	'NNDPRm'	'r_1705'	'r_1708'			'NMNt2m'	'PYDXO'	'r_1065'	'r_1200'	'TYS1'	'U154_'	'r_1111'	'r_1111'	'r_1629'	'r_1739'
	'PETHCT'	'PETHCT'			'NMNt2p'	'NNMT'	'r_1706'	'r_1709'			'NMNt2p'	'PYRt2p'	'r_1066'	'r_1206'	'U1_'	'U156_'	'r_1119'	'r_1119'	'r_1635'	'r_1743'
	'PEtg_SC'	'PEtg_SC'			'NNAMrm'	'NTRLASE'	'r_1707'	'r_1710'			'NNAMr'	'QULNtm'	'r_1067'	'r_1212'	'U100_'	'U157_'	'r_1120'	'r_1120'	'r_1637'	'r_1744'
	'PFK_2'	'PFK_2'			'NNATm'	'NTRLASE2'	'r_1708'	'r_1711'			'NNAMrm'	'RAFGH'	'r_1068'	'r_1230'	'U102_'	'U158_'	'r_1125'	'r_1125'	'r_1640'	'r_1745'
	'PGAMT'	'PGAMT'			'NNDPRm'	'NTRLASE3'	'r_1709'	'r_1712'			'NNATm'	'RBFKm'	'r_1069'	'r_1232'	'U106_'	'U159_'	'r_1140'	'r_1140'	'r_1656'	'r_1766'
	'PGPPAm_SC'	'PGPPAm_SC'			'NNMT'	'OHPBAT'	'r_1710'	'r_1713'			'NNDPRm'	'RIBFLVtm'	'r_1073'	'r_1233'	'U107_'	'U161_'	'r_1141'	'r_1141'	'r_1657'	'r_1790'
	'PHETRS'	'PHETRS'			'NTRLASE'	'OMCDCm'	'r_1711'	'r_1714'			'NNMT'	'RNDR1n'	'r_1081'	'r_1234'	'U108_'	'U162_'	'r_1142'	'r_1142'	'r_1658'	'r_1792'
	'PHETRSm'	'PHETRSm'			'NTRLASE2'	'OXO2Ctm'	'r_1712'	'r_1715'			'NTRLASE'	'RNDR2n'	'r_1082'	'r_1236'	'U113_'	'U163_'	'r_1143'	'r_1143'	'r_1664'	'r_1797'
	'PHEt2m'	'PHEt2m'			'NTRLASE3'	'PDE2'	'r_1713'	'r_1716'			'NTRLASE2'	'RNDR3n'	'r_1083'	'r_1240'	'U118_'	'U165_'	'r_1151'	'r_1151'	'r_1671'	'r_1802'
	'PI3P4K_SC'	'PI3P4K_SC'			'OHPBAT'	'PDE3'	'r_1714'	'r_1717'			'NTRLASE3'	'RNDR4n'	'r_1085'	'r_1242'	'U119_'	'U166_'	'r_1154'	'r_1154'	'r_1675'	'r_1806'
	'PI45BPP_SC'	'PI45BPP_SC'			'OMCDCm'	'PDE4'	'r_1715'	'r_1718'			'OHPBAT'	'RNMK'	'r_1086'	'r_1246'	'U121_'	'U173_'	'r_1155'	'r_1155'	'r_1685'	'r_1807'
	'PI4P5K_SC'	'PI4P5K_SC'			'OXO2Ctm'	'PDE5'	'r_1716'	'r_1719'			'OMCDCm'	'SBPP1er'	'r_1089'	'r_1247'	'U125_'	'U215_'	'r_1156'	'r_1156'	'r_1699'	'r_1812'
	'PIN3K_SC'	'PIN3K_SC'			'PDE2'	'PDX5PO'	'r_1717'	'r_1720'			'OXO2Ctm'	'SBPP2er'	'r_1090'	'r_1248'	'U126_'	'U217_'	'r_1157'	'r_1157'	'r_1706'	'r_1813'
	'PIN4K_SC'	'PIN4K_SC'			'PDE3'	'PENDPtm'	'r_1718'	'r_1721'			'PDE2'	'SERPT'	'r_1095'	'r_1249'	'U127_'	'U224_'	'r_1158'	'r_1158'	'r_1707'	'r_1814'
	'PIN4Kn_SC'	'PIN4Kn_SC'			'PDE4'	'PEPAT'	'r_1719'	'r_1722'			'PDE3'	'SERTRS'	'r_1100'	'r_1252'	'U130_'	'U225_'	'r_1159'	'r_1159'	'r_1720'	'r_1819'
	'PIt2p'	'PIt2p'			'PDE5'	'PEPDt3'	'r_1720'	'r_1723'			'PDE4'	'SFGTH'	'r_1102'	'r_1253'	'U137_'	'U226_'	'r_1160'	'r_1160'	'r_1721'	'r_1822'
	'PIt2v'	'PIt2v'			'PDX5PO'	'PEtg_SC'	'r_1721'	'r_1724'			'PDE5'	'SHCHD'	'r_1103'	'r_1257'	'U138_'	'U229_'	'r_1162'	'r_1162'	'r_1723'	'r_1834'
	'PMDPHT'	'PMDPHT'			'PENDPtm'	'PFK_2'	'r_1722'	'r_1725'			'PDX5PO'	'SHCHF'	'r_1104'	'r_1258'	'U139_'	'U230_'	'r_1163'	'r_1163'	'r_1725'	'r_1837'
	'PNTK'	'PNTK'			'PEPAT'	'PGAMT'	'r_1723'	'r_1726'			'PENDPtm'	'SLCBK1'	'r_1119'	'r_1261'	'U140_'	'U45_'	'r_1164'	'r_1164'	'r_1726'	'r_1839'
	'POLYAO'	'POLYAO'			'PEPDt3'	'PGPPAm_SC'	'r_1724'	'r_1727'			'PEPAT'	'SLCBK2'	'r_1120'	'r_1263'	'U141_'	'U50_'	'r_1165'	'r_1165'	'r_1737'	'r_1846'
	'POLYAO2'	'POLYAO2'			'PEtg_SC'	'PHETRS'	'r_1725'	'r_1728'			'PEPDt3'	'SPH1Pter'	'r_1125'	'r_1268'	'U142_'	'U57_'	'r_1167'	'r_1167'	'r_1738'	'r_1861'
	'PPBNGS'	'PPBNGS'			'PFK_2'	'PHETRSm'	'r_1726'	'r_1729'			'PEtg_SC'	'SPHPL'	'r_1140'	'r_1269'	'U143_'	'U58_'	'r_1168'	'r_1168'	'r_1739'	'r_1872'
	'PPCDC'	'PPCDC'			'PGAMT'	'PHEt2m'	'r_1727'	'r_1730'			'PFK_2'	'SQLErx'	'r_1141'	'r_1271'	'U144_'	'U59_'	'r_1169'	'r_1169'	'r_1743'	'r_1884'
	'PPNCL2'	'PPNCL2'			'PGPPAm_SC'	'PI3P4K_SC'	'r_1728'	'r_1731'			'PGAMT'	'SUCRt2'	'r_1142'	'r_1275'	'U145_'	'U60_'	'r_1170'	'r_1170'	'r_1744'	'r_1885'
	'PPPG9tm'	'PPPG9tm'			'PHETRS'	'PI45BPP_SC'	'r_1729'	'r_1732'			'PGPPAm_SC'	'TAUDO'	'r_1143'	'r_1276'	'U147_'	'U61_'	'r_1178'	'r_1178'	'r_1745'	'r_1890'
	'PPPGOm'	'PPPGOm'			'PHETRSm'	'PIN3K_SC'	'r_1730'	'r_1733'			'PHETRS'	'TAURt'	'r_1150'	'r_1279'	'U149_'	'U62_'	'r_1179'	'r_1179'	'r_1766'	'r_1892'
	'PROTRS'	'PROTRS'			'PHEt2m'	'PIN4K_SC'	'r_1731'	'r_1734'			'PHETRSm'	'TCHOLAabcv'	'r_1151'	'r_1280'	'U150_'	'U63_'	'r_1182'	'r_1182'	'r_1790'	'r_1919'
	'PRPPtm'	'PRPPtm'			'PI3P4K_SC'	'PIN4Kn_SC'	'r_1732'	'r_1735'			'PHEt2m'	'THFGLUS'	'r_1162'	'r_1281'	'U151_'	'U64_'	'r_1185'	'r_1185'	'r_1792'	'r_1920'
	'PSERDg_SC'	'PSERDg_SC'			'PI45BPP_SC'	'PIt2n'	'r_1733'	'r_1736'			'PI3P4K_SC'	'THIORDXm'	'r_1163'	'r_1282'	'U152_'	'U65_'	'r_1189'	'r_1189'	'r_1797'	'r_1921'
	'PSERSm_SC'	'PSERSm_SC'			'PIN3K_SC'	'PIt2p'	'r_1734'	'r_1737'			'PI45BPP_SC'	'THIORDXni'	'r_1164'	'r_1283'	'U154_'	'U68_'	'r_1191'	'r_1191'	'r_1802'	'r_1922'
	'PSPHPL'	'PSPHPL'			'PIN4K_SC'	'PIt2v'	'r_1735'	'r_1738'			'PIN3K_SC'	'THIORDXp'	'r_1165'	'r_1284'	'U156_'	'U70_'	'r_1193'	'r_1193'	'r_1806'	'r_1923'
	'PSPHS'	'PSPHS'			'PIN4Kn_SC'	'PNTK'	'r_1736'	'r_1739'			'PIN4K_SC'	'THMPPt2m'	'r_1167'	'r_1285'	'U157_'	'U71_'	'r_1195'	'r_1195'	'r_1807'	'r_1924'
	'PStg_SC'	'PStg_SC'			'PIt2n'	'PPBNGS'	'r_1737'	'r_1740'			'PIN4Kn_SC'	'THRA2i'	'r_1168'	'r_1286'	'U158_'	'U72_'	'r_1200'	'r_1200'	'r_1812'	'r_1925'
	'PTD1INOtn_SC'	'PTD1INOtn_SC'			'PIt2p'	'PPCDC'	'r_1738'	'r_1741'			'PIt2n'	'THRTRS'	'r_1169'	'r_1287'	'U159_'	'U78_'	'r_1206'	'r_1206'	'r_1813'	'r_1926'
	'PTD4INOtn_SC'	'PTD4INOtn_SC'			'PIt2v'	'PPNCL2'	'r_1739'	'r_1742'			'PIt2p'	'THRTRSm'	'r_1170'	'r_1288'	'U161_'	'U79_'	'r_1212'	'r_1212'	'r_1814'	'r_1927'
	'PTPATi'	'PTPATi'			'PMDPHT'	'PPPG9tm'	'r_1740'	'r_1743'			'PIt2v'	'TRDOXtp'	'r_1178'	'r_1289'	'U162_'	'U80_'	'r_1229'	'r_1229'	'r_1819'	'r_1928'
	'PTPATim'	'PTPATim'			'PNTK'	'PPPGOm'	'r_1741'	'r_1744'			'PMDPHT'	'TRDRDtp'	'r_1179'	'r_1290'	'U163_'	'U81_'	'r_1230'	'r_1230'	'r_1822'	'r_1929'
	'PTRCt2'	'PTRCt2'			'PPBNGS'	'PPTTm'	'r_1742'	'r_1745'			'PNP'	'TRDRm'	'r_1182'	'r_1291'	'U165_'	'U83_'	'r_1231'	'r_1231'	'r_1834'	'r_1935'
	'PUNP1m'	'PUNP1m'			'PPCDC'	'PROTRS'	'r_1743'	'r_1746'			'PNTK'	'TRPTRS'	'r_1185'	'r_1292'	'U166_'	'U87_'	'r_1232'	'r_1232'	'r_1837'	'r_1937'
	'PUNP3m'	'PUNP3m'			'PPNCL2'	'PRPPtm'	'r_1744'	'r_1747'			'PPBNGS'	'TRPTRSm'	'r_1189'	'r_1293'	'U173_'	'U88_'	'r_1235'	'r_1235'	'r_1839'	'r_1938'
	'PYAM5PO'	'PYAM5PO'			'PPPG9tm'	'PSERDg_SC'	'r_1745'	'r_1748'			'PPCDC'	'TRPt2m'	'r_1191'	'r_1294'	'U215_'	'U89_'	'r_1236'	'r_1236'	'r_1846'	'r_1939'
	'PYDXK'	'PYDXK'			'PPPGOm'	'PSPH1Pter'	'r_1746'	'r_1749'			'PPNCL2'	'TTCCOAtx'	'r_1193'	'r_1295'	'U217_'	'U9_'	'r_1242'	'r_1242'	'r_1861'	'r_1940'
	'PYDXNK'	'PYDXNK'			'PPTTm'	'PSPHPL'	'r_1747'	'r_1750'			'PPPG9tm'	'TYRTAip'	'r_1195'	'r_1296'	'U224_'	'U90_'	'r_1246'	'r_1246'	'r_1872'	'r_1941'
	'PYDXNO'	'PYDXNO'			'PROTRS'	'PSPHS'	'r_1748'	'r_1751'			'PPPGOm'	'TYRTRS'	'r_1200'	'r_1297'	'U225_'	'U95_'	'r_1247'	'r_1247'	'r_1884'	'r_1942'
	'PYDXO'	'PYDXO'			'PRPPtm'	'PStg_SC'	'r_1749'	'r_1752'			'PPTTm'	'TYRTRSm'	'r_1206'	'r_1299'	'U226_'	'U97_'	'r_1249'	'r_1249'	'r_1885'	'r_1943'
	'PYRt2p'	'PYRt2p'			'PSERDg_SC'	'PTD1INOtn_SC'	'r_1750'	'r_1753'			'PROTRS'	'TYRt2p'	'r_1212'	'r_1300'	'U229_'	'U99_'	'r_1252'	'r_1252'	'r_1890'	'r_1944'
	'QULNS'	'QULNS'			'PSPH1Pter'	'PTD4INOtn_SC'	'r_1751'	'r_1754'			'PRPPtm'	'UDPGALt2g'	'r_1230'	'r_1301'	'U230_'	'Uc10_'	'r_1253'	'r_1253'	'r_1892'	'r_1945'
	'QULNtm'	'QULNtm'			'PSPHPL'	'PTE10x'	'r_1752'	'r_1755'			'PSERDg_SC'	'UMPKn'	'r_1232'	'r_1302'	'U45_'	'Uc24_'	'r_1257'	'r_1257'	'r_1919'	'r_1946'
	'RAFGH'	'RAFGH'			'PSPHS'	'PTE11x'	'r_1753'	'r_1756'			'PSPH1Pter'	'UMPtn'	'r_1233'	'r_1303'	'U50_'	'Uc26_'	'r_1258'	'r_1258'	'r_1920'	'r_1966'
	'RBFK'	'RBFK'			'PStg_SC'	'PTE12x'	'r_1754'	'r_1757'			'PSPHPL'	'UPP3MT'	'r_1234'	'r_1304'	'U57_'	'UGA4_2'	'r_1261'	'r_1261'	'r_1921'	'r_1967'
	'RBFKm'	'RBFKm'			'PTD1INOtn_SC'	'PTE2x'	'r_1755'	'r_1758'			'PSPHS'	'URIDK2rn'	'r_1236'	'r_1306'	'U58_'	'UTR4'	'r_1263'	'r_1263'	'r_1922'	'r_1968'
	'RBFSa'	'RBFSa'			'PTD4INOtn_SC'	'PTE7x'	'r_1756'	'r_1759'			'PStg_SC'	'UTPtm'	'r_1240'	'r_1307'	'U59_'	'VAS1'	'r_1268'	'r_1268'	'r_1923'	'r_1970'
	'RBFSb'	'RBFSb'			'PTE10x'	'PTE8x'	'r_1757'	'r_1760'			'PTD1INOtn_SC'	'VALTRS'	'r_1242'	'r_1308'	'U60_'	'WRS1'	'r_1269'	'r_1269'	'r_1924'	'r_1971'
	'RIBFLVt2'	'RIBFLVt2'			'PTE11x'	'PTE9x'	'r_1758'	'r_1761'			'PTD4INOtn_SC'	'VALTRSm'	'r_1246'	'r_1309'	'U61_'	'YBR184W_2'	'r_1270'	'r_1270'	'r_1925'	'r_1972'
	'RIBFLVtm'	'RIBFLVtm'			'PTE12x'	'PTPATim'	'r_1759'	'r_1762'			'PTE10x'	'YUMPS'	'r_1247'	'r_1311'	'U62_'	'YBR184W_3'	'r_1271'	'r_1271'	'r_1926'	'r_1990'
	'RNDR1n'	'RNDR1n'			'PTE2x'	'PUNP1m'	'r_1760'	'r_1763'			'PTE11x'	'ZYMSTAT_SC'	'r_1248'	'r_1312'	'U63_'	'YBR184W_4'	'r_1275'	'r_1275'	'r_1927'	'r_1997'
	'RNDR2n'	'RNDR2n'			'PTE7x'	'PUNP3m'	'r_1761'	'r_1764'			'PTE12x'	'ZYMSTESTH_SC'	'r_1249'	'r_1313'	'U64_'	'YBR184W_5'	'r_1276'	'r_1276'	'r_1928'	'r_2004'
	'RNDR3n'	'RNDR3n'			'PTE8x'	'PYAM5PO'	'r_1762'	'r_1765'			'PTE2x'		'r_1252'	'r_1314'	'U65_'	'YBR184W_6'	'r_1279'	'r_1279'	'r_1929'	'r_2008'
	'RNDR4n'	'RNDR4n'			'PTE9x'	'PYDXK'	'r_1763'	'r_1766'			'PTE7x'		'r_1253'	'r_1315'	'U68_'	'YBR184W_7'	'r_1282'	'r_1282'	'r_1935'	'r_2020'
	'SERPT'	'SERPT'			'PTPATim'	'PYDXNK'	'r_1764'	'r_1767'			'PTE8x'		'r_1257'	'r_1316'	'U70_'	'YCR024C'	'r_1283'	'r_1283'	'r_1937'	'r_2022'
	'SERTRS'	'SERTRS'			'PUNP1m'	'PYDXNO'	'r_1765'	'r_1768'			'PTE9x'		'r_1258'	'r_1317'	'U71_'	'YDC1_1'	'r_1284'	'r_1284'	'r_1938'	'r_2023'
	'SFGTH'	'SFGTH'			'PUNP3m'	'PYDXO'	'r_1766'	'r_1769'			'PTPATim'		'r_1261'	'r_1318'	'U72_'	'YDC1_2'	'r_1285'	'r_1285'	'r_1939'	'r_2025'
	'SPHPL'	'SPHPL'			'PYAM5PO'	'PYRt2p'	'r_1767'	'r_1770'			'PUNP1m'		'r_1263'	'r_1319'	'U78_'	'YDL100C'	'r_1288'	'r_1288'	'r_1940'	'r_2028'
	'SPMDAT1'	'SPMDAT1'			'PYDXK'	'QULNtm'	'r_1768'	'r_1771'			'PUNP3m'		'r_1268'	'r_1320'	'U79_'	'YER087W'	'r_1289'	'r_1289'	'r_1941'	'r_2029'
	'SPMDt2'	'SPMDt2'			'PYDXNK'	'RAFGH'	'r_1769'	'r_1772'			'PYAM5PO'		'r_1269'	'r_1321'	'U80_'	'YGL245W'	'r_1290'	'r_1290'	'r_1942'	'r_2036'
	'SPMS'	'SPMS'			'PYDXNO'	'RBFK'	'r_1770'	'r_1773'			'PYDXK'		'r_1271'	'r_1322'	'U81_'	'YGR012W_1'	'r_1291'	'r_1291'	'r_1943'	'r_2039'
	'SPRMS'	'SPRMS'			'PYDXO'	'RBFKm'	'r_1771'	'r_1788'			'PYDXNK'		'r_1275'	'r_1323'	'U83_'	'YHR020W'	'r_1356'	'r_1356'	'r_1944'	'r_2042'
	'SPRMti'	'SPRMti'			'PYRt2p'	'RIBFLVtm'	'r_1772'	'r_1789'			'PYDXNO'		'r_1276'	'r_1324'	'U87_'	'YIA6'	'r_1360'	'r_1360'	'r_1945'	'r_2044'
	'SUCRt2'	'SUCRt2'			'QULNtm'	'RNDR1n'	'r_1773'	'r_1790'			'PYDXO'		'r_1279'	'r_1325'	'U88_'	'YJL068C'	'r_1361'	'r_1361'	'r_1946'	'r_2049'
	'THFGLUS'	'THFGLUS'			'RAFGH'	'RNDR2n'	'r_1788'	'r_1791'			'PYRt2p'		'r_1280'	'r_1326'	'U89_'	'YLR089C'	'r_1362'	'r_1362'	'r_1966'	'r_2050'
	'THMt2'	'THMt2'			'RBFK'	'RNDR3n'	'r_1789'	'r_1792'			'QULNtm'		'r_1281'	'r_1327'	'U9_'	'YLR328W_1'	'r_1363'	'r_1363'	'r_1967'	'r_2062'
	'THRTRS'	'THRTRS'			'RBFKm'	'RNDR4n'	'r_1790'	'r_1793'			'RAFGH'		'r_1282'	'r_1328'	'U90_'	'YLR328W_2'	'r_1364'	'r_1364'	'r_1968'	'r_2069'
	'THRTRSm'	'THRTRSm'			'RBFSa'	'SBPP1er'	'r_1791'	'r_1794'			'RBFK'		'r_1283'	'r_1329'	'U95_'	'YLR328W_3'	'r_1365'	'r_1365'	'r_1970'	'r_2070'
	'THZPSN1_SC'	'THZPSN1_SC'			'RBFSb'	'SBPP2er'	'r_1792'	'r_1795'			'RBFKm'		'r_1284'	'r_1330'	'U97_'	'YML082W'	'r_1366'	'r_1366'	'r_1971'	'r_2071'
	'THZPSN2_SC'	'THZPSN2_SC'			'RIBFLVt2'	'SERPT'	'r_1793'	'r_1796'			'RBFSa'		'r_1285'	'r_1331'	'U99_'	'YNL247W'	'r_1367'	'r_1367'	'r_1972'	'r_2082'
	'TMDPPK'	'TMDPPK'			'RIBFLVtm'	'SERTRS'	'r_1794'	'r_1797'			'RBFSb'		'r_1286'	'r_1332'	'Uc10_'	'YSA1'	'r_1368'	'r_1368'	'r_1990'	'r_2086'
	'TRDRm'	'TRDRm'			'RNDR1n'	'SFGTH'	'r_1795'	'r_1798'			'RIBFLVt2'		'r_1287'	'r_1333'	'Uc24_'	'NBIOMASS'	'r_1369'	'r_1369'	'r_1997'	'r_2087'
	'TRPTRS'	'TRPTRS'			'RNDR2n'	'SHCHD'	'r_1796'	'r_1799'			'RIBFLVtm'		'r_1288'	'r_1334'	'Uc26_'	'NLIPIDS'	'r_1370'	'r_1370'	'r_2004'	'r_2089'
	'TRPTRSm'	'TRPTRSm'			'RNDR3n'	'SHCHF'	'r_1797'	'r_1800'			'RNDR1n'		'r_1289'	'r_1335'	'Uelo_4'		'r_1371'	'r_1371'	'r_2008'	'r_2095'
	'TRPt2m'	'TRPt2m'			'RNDR4n'	'SLCBK1'	'r_1798'	'r_1801'			'RNDR2n'		'r_1290'	'r_1336'	'Uelo_5'		'r_1372'	'r_1372'	'r_2020'	'r_2110'
	'TYRTAp'	'TYRTAp'			'SBPP1er'	'SLCBK2'	'r_1799'	'r_1803'			'RNDR3n'		'r_1291'	'r_1337'	'Uelo_6'		'r_1373'	'r_1373'	'r_2022'	'r_2112'
	'TYRTRS'	'TYRTRS'			'SBPP2er'	'SPH1Pter'	'r_1800'	'r_1804'			'RNDR4n'		'r_1292'	'r_1338'	'Uelo_7'		'r_1374'	'r_1374'	'r_2023'	'r_2113'
	'TYRTRSm'	'TYRTRSm'			'SERPT'	'SPHPL'	'r_1801'	'r_1805'			'RNMK'		'r_1293'	'r_1339'	'UGA4_2'		'r_1375'	'r_1375'	'r_2025'	'r_2114'
	'TYRt2p'	'TYRt2p'			'SERTRS'	'SQLErx'	'r_1802'	'r_1806'			'SBPP1er'		'r_1294'	'r_1340'	'UTR4'		'r_1438'	'r_1438'	'r_2028'	'r_2129'
	'UDPACGLP'	'UDPACGLP'			'SFGTH'	'SUCRt2'	'r_1803'	'r_1809'			'SBPP2er'		'r_1295'	'r_1341'	'VAS1'		'r_1441'	'r_1441'	'r_2029'	'r_2142'
	'UMPKn'	'UMPKn'			'SHCHD'	'T4HCINNMFM'	'r_1804'	'r_1810'			'SERPT'		'r_1296'	'r_1342'	'WRS1'		'r_1447'	'r_1447'	'r_2036'	'r_2143'
	'UMPtn'	'UMPtn'			'SHCHF'	'TAUDO'	'r_1805'	'r_1811'			'SERTRS'		'r_1297'	'r_1343'	'YBR184W_2'		'r_1448'	'r_1448'	'r_2039'	'r_2144'
	'UPP3MT'	'UPP3MT'			'SLCBK1'	'TAURt'	'r_1806'	'r_1813'			'SFGTH'		'r_1299'	'r_1344'	'YBR184W_3'		'r_1459'	'r_1459'	'r_2042'	'r_2145'
	'UPP3S'	'UPP3S'			'SLCBK2'	'TCHOLAabcv'	'r_1809'	'r_1824'			'SHCHD'		'r_1300'	'r_1345'	'YBR184W_4'		'r_1460'	'r_1460'	'r_2044'	'r_2146'
	'UPPDC1'	'UPPDC1'			'SPH1Pter'	'THFGLUS'	'r_1810'	'r_1825'			'SHCHF'		'r_1301'	'r_1346'	'YBR184W_5'		'r_1461'	'r_1461'	'r_2049'	'r_2147'
	'URIDK2rn'	'URIDK2rn'			'SPHPL'	'THIORDXm'	'r_1811'	'r_1826'			'SLCBK1'		'r_1302'	'r_1347'	'YBR184W_6'		'r_1462'	'r_1462'	'r_2050'	'r_2148'
	'VALTRS'	'VALTRS'			'SQLErx'	'THIORDXni'	'r_1813'	'r_1862'			'SLCBK2'		'r_1303'	'r_1348'	'YBR184W_7'		'r_1463'	'r_1463'	'r_2062'	'r_2149'
	'VALTRSm'	'VALTRSm'			'SUCRt2'	'THIORDXp'	'r_1816'	'r_1863'			'SPH1Pter'		'r_1304'	'r_1349'	'YCR024C'		'r_1464'	'r_1464'	'r_2069'	'r_2150'
	'VALt2m'	'VALt2m'			'T4HCINNMFM'	'THMPPt2m'	'r_1824'				'SPHPL'		'r_1306'	'r_1350'	'YDC1_1'		'r_1465'	'r_1465'	'r_2070'	'r_2151'
	'YUMPS'	'YUMPS'			'TAUDO'	'THMt2'	'r_1825'				'SQLErx'		'r_1307'	'r_1351'	'YDC1_2'		'r_1466'	'r_1466'	'r_2071'	'r_2152'
					'TAURt'	'THRA2i'	'r_1826'				'SUCRt2'		'r_1308'	'r_1352'	'YDL100C'		'r_1467'	'r_1467'	'r_2082'	'r_2153'
					'TCHOLAabcv'	'THRTRS'	'r_1862'				'T4HCINNMFM'		'r_1309'	'r_1353'	'YEH1'		'r_1468'	'r_1468'	'r_2086'	'r_2209'
					'THFGLUS'	'THRTRSm'	'r_1863'				'TAUDO'		'r_1311'	'r_1354'	'YEH2'		'r_1469'	'r_1469'	'r_2087'	'r_2210'
					'THIORDXm'	'THZPSN1_SC'					'TAURt'		'r_1312'	'r_1355'	'YER087W'		'r_1470'	'r_1470'	'r_2089'	'r_2213'
					'THIORDXni'	'THZPSN2_SC'					'TCHOLAabcv'		'r_1313'	'r_1356'	'YGL245W'		'r_1471'	'r_1471'	'r_2095'	'r_2216'
					'THIORDXp'	'TMDPPK'					'THFGLUS'		'r_1314'	'r_1360'	'YGR012W_1'		'r_1472'	'r_1472'	'r_2112'	'r_2352'
					'THMPPt2m'	'TRDOXtp'					'THIORDXm'		'r_1315'	'r_1361'	'YHR020W'		'r_1473'	'r_1473'	'r_2113'	'r_2353'
					'THMt2'	'TRDRDtp'					'THIORDXni'		'r_1316'	'r_1362'	'YIA6'		'r_1474'	'r_1474'	'r_2114'	'r_2354'
					'THRA2i'	'TRDRm'					'THIORDXp'		'r_1317'	'r_1363'	'YJL068C'		'r_1475'	'r_1475'	'r_2129'	'r_2355'
					'THRTRS'	'TRPTRS'					'THMPPt2m'		'r_1318'	'r_1364'	'YLR089C'		'r_1476'	'r_1476'	'r_2133'	'r_2356'
					'THRTRSm'	'TRPTRSm'					'THMt2'		'r_1319'	'r_1365'	'YLR328W_1'		'r_1477'	'r_1477'	'r_2142'	'r_2357'
					'THZPSN1_SC'	'TRPt2m'					'THRA2i'		'r_1320'	'r_1366'	'YLR328W_2'		'r_1478'	'r_1478'	'r_2143'	'r_2358'
					'THZPSN2_SC'	'TTCCOAtx'					'THRTRS'		'r_1321'	'r_1367'	'YLR328W_3'		'r_1489'	'r_1489'	'r_2144'	'r_2359'
					'TMDPPK'	'TYRTAip'					'THRTRSm'		'r_1322'	'r_1368'	'YML082W'		'r_1490'	'r_1490'	'r_2145'	'r_2462'
					'TRDOXtp'	'TYRTRS'					'THZPSN1_SC'		'r_1323'	'r_1369'	'YNL247W'		'r_1491'	'r_1491'	'r_2146'	'r_2463'
					'TRDRDtp'	'TYRTRSm'					'THZPSN2_SC'		'r_1324'	'r_1370'	'YSA1'		'r_1492'	'r_1492'	'r_2147'	'r_2548'
					'TRDRm'	'TYRt2p'					'TMDPPK'		'r_1325'	'r_1371'	'CLIPIDS'		'r_1493'	'r_1493'	'r_2148'	'r_2549'
					'TRPTRS'	'UDPACGLP'					'TRDOXtp'		'r_1326'	'r_1372'	'NBIOMASS'		'r_1494'	'r_1494'	'r_2149'	'r_2550'
					'TRPTRSm'	'UDPGALt2g'					'TRDRDtp'		'r_1327'	'r_1373'	'NLIPIDS'		'r_1495'	'r_1495'	'r_2150'	'r_2551'
					'TRPt2m'	'UMPKn'					'TRDRm'		'r_1328'	'r_1374'			'r_1496'	'r_1496'	'r_2151'	'r_2552'
					'TTCCOAtx'	'UMPtn'					'TRPTRS'		'r_1329'	'r_1375'			'r_1497'	'r_1497'	'r_2152'	'r_2553'
					'TYRTAip'	'UPP3MT'					'TRPTRSm'		'r_1330'	'r_1376'			'r_1498'	'r_1498'	'r_2153'	'r_2554'
					'TYRTRS'	'UPP3S'					'TRPt2m'		'r_1331'	'r_1377'			'r_1499'	'r_1499'	'r_2209'	'r_2555'
					'TYRTRSm'	'UPPDC1'					'TTCCOAtx'		'r_1332'	'r_1378'			'r_1500'	'r_1500'	'r_2210'	'r_2556'
					'TYRt2p'	'URIDK2rn'					'TYRTAip'		'r_1333'	'r_1379'			'r_1501'	'r_1501'	'r_2213'	'r_2557'
					'UDPACGLP'	'UTPtm'					'TYRTRS'		'r_1334'	'r_1380'			'r_1502'	'r_1502'	'r_2216'	'r_2558'
					'UDPGALt2g'	'VALTRS'					'TYRTRSm'		'r_1335'	'r_1381'			'r_1503'	'r_1503'	'r_2352'	'r_2559'
					'UMPKn'	'VALTRSm'					'TYRt2p'		'r_1336'	'r_1382'			'r_1504'	'r_1504'	'r_2353'	'r_2560'
					'UMPtn'	'YUMPS'					'UDPACGLP'		'r_1337'	'r_1383'			'r_1505'	'r_1505'	'r_2354'	'r_2561'
					'UPP3MT'	'ZYMSTAT_SC'					'UDPGALt2g'		'r_1338'	'r_1384'			'r_1506'	'r_1506'	'r_2355'	'r_2562'
					'UPP3S'	'ZYMSTESTH_SC'					'UMPKn'		'r_1339'	'r_1385'			'r_1507'	'r_1507'	'r_2356'	'r_2563'
					'UPPDC1'						'UMPtn'		'r_1340'	'r_1386'			'r_1508'	'r_1508'	'r_2357'	'r_2564'
					'URIDK2rn'						'UPP3MT'		'r_1341'	'r_1387'			'r_1519'	'r_1519'	'r_2358'	'r_2565'
					'UTPtm'						'UPP3S'		'r_1342'	'r_1388'			'r_1520'	'r_1520'	'r_2359'	'r_2566'
					'VALTRS'						'UPPDC1'		'r_1343'	'r_1389'			'r_1521'	'r_1521'	'r_2462'	'r_2567'
					'VALTRSm'						'URIDK2rn'		'r_1344'	'r_1390'			'r_1522'	'r_1522'	'r_2463'	'r_2568'
					'YUMPS'						'UTPtm'		'r_1345'	'r_1391'			'r_1523'	'r_1523'	'r_2548'	'r_2569'
					'ZYMSTAT_SC'						'VALTRS'		'r_1346'	'r_1392'			'r_1524'	'r_1524'	'r_2549'	'r_2570'
					'ZYMSTESTH_SC'						'VALTRSm'		'r_1347'	'r_1393'			'r_1525'	'r_1525'	'r_2550'	'r_2571'
											'YUMPS'		'r_1348'	'r_1394'			'r_1526'	'r_1526'	'r_2551'	'r_2572'
											'ZYMSTAT_SC'		'r_1349'	'r_1395'			'r_1527'	'r_1527'	'r_2552'	'r_2573'
											'ZYMSTESTH_SC'		'r_1350'	'r_1396'			'r_1528'	'r_1528'	'r_2553'	'r_2574'
													'r_1351'	'r_1397'			'r_1529'	'r_1529'	'r_2554'	'r_2575'
													'r_1352'	'r_1398'			'r_1530'	'r_1530'	'r_2555'	'r_2576'
													'r_1353'	'r_1399'			'r_1531'	'r_1531'	'r_2556'	'r_2577'
													'r_1354'	'r_1400'			'r_1532'	'r_1532'	'r_2557'	'r_2578'
													'r_1355'	'r_1401'			'r_1533'	'r_1533'	'r_2558'	'r_2579'
													'r_1356'	'r_1402'			'r_1534'	'r_1534'	'r_2559'	'r_2580'
													'r_1357'	'r_1403'			'r_1535'	'r_1535'	'r_2560'	'r_2581'
													'r_1358'	'r_1404'			'r_1536'	'r_1536'	'r_2561'	'r_2582'
													'r_1359'	'r_1405'			'r_1537'	'r_1537'	'r_2562'	'r_2583'
													'r_1360'	'r_1406'			'r_1538'	'r_1538'	'r_2563'	'r_2584'
													'r_1361'	'r_1407'			'r_1539'	'r_1539'	'r_2564'	'r_2585'
													'r_1362'	'r_1408'			'r_1540'	'r_1540'	'r_2565'	'r_2586'
													'r_1363'	'r_1409'			'r_1541'	'r_1541'	'r_2566'	'r_2587'
													'r_1364'	'r_1410'			'r_1545'	'r_1545'	'r_2567'	'r_2588'
													'r_1365'	'r_1411'			'r_1553'	'r_1553'	'r_2568'	'r_2589'
													'r_1366'	'r_1412'			'r_1587'	'r_1587'	'r_2569'	'r_2590'
													'r_1367'	'r_1413'			'r_1595'	'r_1595'	'r_2570'	'r_2591'
													'r_1368'	'r_1414'			'r_1601'	'r_1601'	'r_2571'	'r_2592'
													'r_1369'	'r_1415'			'r_1603'	'r_1603'	'r_2572'	'r_2593'
													'r_1370'	'r_1430'			'r_1606'	'r_1606'	'r_2573'	'r_2594'
													'r_1371'	'r_1431'			'r_1607'	'r_1607'	'r_2574'	'r_2595'
													'r_1372'	'r_1432'			'r_1608'	'r_1608'	'r_2575'	'r_2596'
													'r_1373'	'r_1433'			'r_1609'	'r_1609'	'r_2576'	'r_2597'
													'r_1374'	'r_1434'			'r_1610'	'r_1610'	'r_2577'	'r_2598'
													'r_1375'	'r_1435'			'r_1611'	'r_1611'	'r_2578'	'r_2599'
													'r_1376'	'r_1436'			'r_1621'	'r_1621'	'r_2579'	'r_2600'
													'r_1377'	'r_1437'			'r_1622'	'r_1622'	'r_2580'	'r_2601'
													'r_1378'	'r_1438'			'r_1624'	'r_1624'	'r_2581'	'r_2602'
													'r_1379'	'r_1439'			'r_1625'	'r_1625'	'r_2582'	'r_2603'
													'r_1380'	'r_1440'			'r_1627'	'r_1627'	'r_2583'	'r_2604'
													'r_1381'	'r_1441'			'r_1628'	'r_1628'	'r_2584'	'r_2605'
													'r_1382'	'r_1442'			'r_1635'	'r_1635'	'r_2585'	'r_2606'
													'r_1383'	'r_1443'			'r_1637'	'r_1637'	'r_2586'	'r_2607'
													'r_1384'	'r_1444'			'r_1638'	'r_1638'	'r_2587'	'r_2608'
													'r_1385'	'r_1447'			'r_1640'	'r_1640'	'r_2588'	'r_2609'
													'r_1386'	'r_1448'			'r_1645'	'r_1645'	'r_2589'	'r_2610'
													'r_1387'	'r_1459'			'r_1647'	'r_1647'	'r_2590'	'r_2611'
													'r_1388'	'r_1460'			'r_1656'	'r_1656'	'r_2591'	'r_2612'
													'r_1389'	'r_1461'			'r_1657'	'r_1657'	'r_2592'	'r_2613'
													'r_1390'	'r_1462'			'r_1658'	'r_1658'	'r_2593'	'r_2614'
													'r_1391'	'r_1463'			'r_1659'	'r_1659'	'r_2594'	'r_2615'
													'r_1392'	'r_1464'			'r_1661'	'r_1661'	'r_2595'	'r_2616'
													'r_1393'	'r_1465'			'r_1664'	'r_1664'	'r_2596'	'r_2617'
													'r_1394'	'r_1466'			'r_1671'	'r_1671'	'r_2597'	'r_2618'
													'r_1395'	'r_1467'			'r_1673'	'r_1673'	'r_2598'	'r_2619'
													'r_1396'	'r_1468'			'r_1674'	'r_1674'	'r_2599'	'r_2812'
													'r_1397'	'r_1469'			'r_1675'	'r_1675'	'r_2600'	'r_2813'
													'r_1398'	'r_1470'			'r_1683'	'r_1683'	'r_2601'	'r_2814'
													'r_1399'	'r_1471'			'r_1684'	'r_1684'	'r_2602'	'r_2815'
													'r_1400'	'r_1472'			'r_1685'	'r_1685'	'r_2603'	'r_2816'
													'r_1401'	'r_1473'			'r_1688'	'r_1688'	'r_2604'	'r_2817'
													'r_1402'	'r_1474'			'r_1689'	'r_1689'	'r_2605'	'r_2818'
													'r_1403'	'r_1475'			'r_1695'	'r_1695'	'r_2606'	'r_2819'
													'r_1404'	'r_1476'			'r_1699'	'r_1699'	'r_2607'	'r_2828'
													'r_1405'	'r_1477'			'r_1706'	'r_1706'	'r_2608'	'r_2829'
													'r_1406'	'r_1478'			'r_1707'	'r_1707'	'r_2609'	'r_2830'
													'r_1407'	'r_1489'			'r_1720'	'r_1720'	'r_2610'	'r_2831'
													'r_1408'	'r_1490'			'r_1721'	'r_1721'	'r_2611'	'r_2832'
													'r_1409'	'r_1491'			'r_1723'	'r_1723'	'r_2612'	'r_2833'
													'r_1410'	'r_1492'			'r_1725'	'r_1725'	'r_2613'	'r_2834'
													'r_1411'	'r_1493'			'r_1726'	'r_1726'	'r_2614'	'r_2835'
													'r_1412'	'r_1494'			'r_1737'	'r_1737'	'r_2615'	'r_3046'
													'r_1413'	'r_1495'			'r_1738'	'r_1738'	'r_2616'	'r_3047'
													'r_1414'	'r_1496'			'r_1739'	'r_1739'	'r_2617'	'r_3048'
													'r_1415'	'r_1497'			'r_1740'	'r_1740'	'r_2618'	'r_3049'
													'r_1430'	'r_1498'			'r_1743'	'r_1743'	'r_2619'	'r_3050'
													'r_1431'	'r_1499'			'r_1744'	'r_1744'	'r_2812'	'r_3051'
													'r_1432'	'r_1500'			'r_1745'	'r_1745'	'r_2813'	'r_3052'
													'r_1433'	'r_1501'			'r_1766'	'r_1766'	'r_2814'	'r_3053'
													'r_1434'	'r_1502'			'r_1770'	'r_1770'	'r_2815'	'r_3054'
													'r_1435'	'r_1503'			'r_1771'	'r_1771'	'r_2816'	'r_3055'
													'r_1436'	'r_1504'			'r_1772'	'r_1772'	'r_2817'	'r_3056'
													'r_1437'	'r_1505'			'r_1773'	'r_1773'	'r_2818'	'r_3057'
													'r_1438'	'r_1506'			'r_1774'	'r_1774'	'r_2819'	'r_3058'
													'r_1439'	'r_1507'			'r_1775'	'r_1775'	'r_2828'	'r_3059'
													'r_1440'	'r_1508'			'r_1776'	'r_1776'	'r_2829'	'r_3060'
													'r_1441'	'r_1519'			'r_1780'	'r_1780'	'r_2830'	'r_3061'
													'r_1442'	'r_1520'			'r_1781'	'r_1781'	'r_2831'	'r_3062'
													'r_1443'	'r_1521'			'r_1782'	'r_1782'	'r_2832'	'r_3063'
													'r_1444'	'r_1522'			'r_1783'	'r_1783'	'r_2833'	'r_3064'
													'r_1447'	'r_1523'			'r_1784'	'r_1784'	'r_2834'	'r_3065'
													'r_1448'	'r_1524'			'r_1785'	'r_1785'	'r_2835'	'r_3066'
													'r_1449'	'r_1525'			'r_1786'	'r_1786'	'r_3046'	'r_3067'
													'r_1450'	'r_1526'			'r_1787'	'r_1787'	'r_3047'	'r_3068'
													'r_1451'	'r_1527'			'r_1790'	'r_1790'	'r_3048'	'r_3069'
													'r_1452'	'r_1528'			'r_1792'	'r_1792'	'r_3049'	'r_3082'
													'r_1453'	'r_1529'			'r_1797'	'r_1797'	'r_3050'	'r_3083'
													'r_1454'	'r_1530'			'r_1802'	'r_1802'	'r_3051'	'r_3084'
													'r_1455'	'r_1531'			'r_1806'	'r_1806'	'r_3052'	'r_3085'
													'r_1456'	'r_1532'			'r_1807'	'r_1807'	'r_3053'	'r_3086'
													'r_1457'	'r_1533'			'r_1812'	'r_1812'	'r_3054'	'r_3087'
													'r_1458'	'r_1534'			'r_1813'	'r_1813'	'r_3055'	'r_3088'
													'r_1459'	'r_1535'			'r_1814'	'r_1814'	'r_3056'	'r_3089'
													'r_1460'	'r_1536'			'r_1817'	'r_1817'	'r_3057'	'r_3090'
													'r_1461'	'r_1537'			'r_1819'	'r_1819'	'r_3058'	'r_3091'
													'r_1462'	'r_1538'			'r_1822'	'r_1822'	'r_3059'	'r_3092'
													'r_1463'	'r_1539'			'r_1826'	'r_1826'	'r_3060'	'r_3093'
													'r_1464'	'r_1540'			'r_1827'	'r_1827'	'r_3061'	'r_3094'
													'r_1465'	'r_1541'			'r_1836'	'r_1836'	'r_3062'	'r_3095'
													'r_1466'	'r_1544'			'r_1837'	'r_1837'	'r_3063'	'r_3096'
													'r_1467'	'r_1545'			'r_1839'	'r_1839'	'r_3064'	'r_3097'
													'r_1468'	'r_1553'			'r_1846'	'r_1846'	'r_3065'	'r_3240'
													'r_1469'	'r_1561'			'r_1861'	'r_1861'	'r_3066'	'r_3241'
													'r_1470'	'r_1587'			'r_1872'	'r_1872'	'r_3067'	'r_3242'
													'r_1471'	'r_1593'			'r_1882'	'r_1882'	'r_3068'	'r_3243'
													'r_1472'	'r_1594'			'r_1884'	'r_1884'	'r_3069'	'r_3244'
													'r_1473'	'r_1595'			'r_1885'	'r_1885'	'r_3082'	'r_3245'
													'r_1474'	'r_1601'			'r_1890'	'r_1890'	'r_3083'	'r_3246'
													'r_1475'	'r_1606'			'r_1892'	'r_1892'	'r_3084'	'r_3247'
													'r_1476'	'r_1607'			'r_1919'	'r_1919'	'r_3085'	'r_3248'
													'r_1477'	'r_1608'			'r_1920'	'r_1920'	'r_3086'	'r_3249'
													'r_1478'	'r_1609'			'r_1921'	'r_1921'	'r_3087'	'r_3250'
													'r_1479'	'r_1610'			'r_1922'	'r_1922'	'r_3088'	'r_3251'
													'r_1480'	'r_1611'			'r_1923'	'r_1923'	'r_3089'	'r_3304'
													'r_1481'	'r_1612'			'r_1924'	'r_1924'	'r_3090'	'r_3305'
													'r_1482'	'r_1621'			'r_1925'	'r_1925'	'r_3091'	'r_3306'
													'r_1483'	'r_1622'			'r_1926'	'r_1926'	'r_3092'	'r_3307'
													'r_1484'	'r_1624'			'r_1927'	'r_1927'	'r_3093'	'r_3549'
													'r_1485'	'r_1625'			'r_1928'	'r_1928'	'r_3094'	'r_3550'
													'r_1486'	'r_1626'			'r_1929'	'r_1929'	'r_3095'	'r_3551'
													'r_1487'	'r_1627'			'r_1930'	'r_1930'	'r_3096'	'r_3598'
													'r_1488'	'r_1628'			'r_1935'	'r_1935'	'r_3097'	'r_3612'
													'r_1489'	'r_1635'			'r_1937'	'r_1937'	'r_3240'	'r_3613'
													'r_1490'	'r_1637'			'r_1938'	'r_1938'	'r_3241'	'r_3640'
													'r_1491'	'r_1638'			'r_1939'	'r_1939'	'r_3242'	'r_3641'
													'r_1492'	'r_1640'			'r_1940'	'r_1940'	'r_3243'	'r_3642'
													'r_1493'	'r_1645'			'r_1941'	'r_1941'	'r_3244'	'r_3643'
													'r_1494'	'r_1653'			'r_1942'	'r_1942'	'r_3245'	'r_3644'
													'r_1495'	'r_1656'			'r_1943'	'r_1943'	'r_3246'	'r_3645'
													'r_1496'	'r_1657'			'r_1944'	'r_1944'	'r_3247'	'r_3646'
													'r_1497'	'r_1658'			'r_1945'	'r_1945'	'r_3248'	'r_3647'
													'r_1498'	'r_1661'			'r_1946'	'r_1946'	'r_3249'	'r_3670'
													'r_1499'	'r_1666'			'r_1966'	'r_1966'	'r_3250'	'r_3671'
													'r_1500'	'r_1670'			'r_1967'	'r_1967'	'r_3251'	'r_3678'
													'r_1501'	'r_1671'			'r_1968'	'r_1968'	'r_3304'	'r_3679'
													'r_1502'	'r_1673'			'r_1970'	'r_1970'	'r_3305'	'r_3680'
													'r_1503'	'r_1674'			'r_1971'	'r_1971'	'r_3306'	'r_3829'
													'r_1504'	'r_1675'			'r_1972'	'r_1972'	'r_3307'	'r_3830'
													'r_1505'	'r_1683'			'r_1976'	'r_1976'	'r_3549'	'r_3831'
													'r_1506'	'r_1684'			'r_1980'	'r_1980'	'r_3550'	'r_3832'
													'r_1507'	'r_1685'			'r_1983'	'r_1983'	'r_3551'	'r_3833'
													'r_1508'	'r_1699'			'r_1990'	'r_1990'	'r_3598'	'r_3834'
													'r_1509'	'r_1706'			'r_1991'	'r_1991'	'r_3612'	'r_3835'
													'r_1510'	'r_1707'			'r_1997'	'r_1997'	'r_3613'	'r_3836'
													'r_1511'	'r_1720'			'r_2004'	'r_2004'	'r_3640'	'r_3885'
													'r_1512'	'r_1721'			'r_2007'	'r_2007'	'r_3641'	'r_3886'
													'r_1513'	'r_1723'			'r_2008'	'r_2008'	'r_3642'	'r_3887'
													'r_1514'	'r_1725'			'r_2013'	'r_2013'	'r_3643'	'r_3888'
													'r_1515'	'r_1726'			'r_2022'	'r_2022'	'r_3644'	'r_3889'
													'r_1516'	'r_1737'			'r_2023'	'r_2023'	'r_3645'	'r_3890'
													'r_1517'	'r_1738'			'r_2025'	'r_2025'	'r_3646'	'r_3891'
													'r_1518'	'r_1740'			'r_2028'	'r_2028'	'r_3647'	'r_3892'
													'r_1519'	'r_1743'			'r_2029'	'r_2029'	'r_3670'	'r_3893'
													'r_1520'	'r_1744'			'r_2036'	'r_2036'	'r_3671'	'r_3894'
													'r_1521'	'r_1745'			'r_2037'	'r_2037'	'r_3678'	'r_3895'
													'r_1522'	'r_1766'			'r_2039'	'r_2039'	'r_3679'	'r_3896'
													'r_1523'	'r_1789'			'r_2044'	'r_2044'	'r_3680'	'r_3897'
													'r_1524'	'r_1790'			'r_2049'	'r_2049'	'r_3829'	'r_3898'
													'r_1525'	'r_1792'			'r_2050'	'r_2050'	'r_3830'	'r_3899'
													'r_1526'	'r_1794'			'r_2062'	'r_2062'	'r_3831'	'r_3900'
													'r_1527'	'r_1797'			'r_2069'	'r_2069'	'r_3832'	'r_3958'
													'r_1528'	'r_1802'			'r_2070'	'r_2070'	'r_3833'
													'r_1529'	'r_1804'			'r_2071'	'r_2071'	'r_3834'
													'r_1530'	'r_1806'			'r_2082'	'r_2082'	'r_3835'
													'r_1531'	'r_1807'			'r_2086'	'r_2086'	'r_3836'
													'r_1532'	'r_1812'			'r_2087'	'r_2087'	'r_3885'
													'r_1533'	'r_1819'			'r_2089'	'r_2089'	'r_3886'
													'r_1534'	'r_1822'			'r_2095'	'r_2095'	'r_3887'
													'r_1535'	'r_1827'			'r_2112'	'r_2112'	'r_3888'
													'r_1536'	'r_1837'			'r_2113'	'r_2113'	'r_3889'
													'r_1537'	'r_1839'			'r_2114'	'r_2114'	'r_3890'
													'r_1538'	'r_1846'			'r_2125'	'r_2125'	'r_3891'
													'r_1539'	'r_1861'			'r_2110'	'r_2110'	'r_3892'
													'r_1540'	'r_1871'			'r_2129'	'r_2129'	'r_3893'
													'r_1541'	'r_1872'					'r_3894'
													'r_1544'	'r_1882'					'r_3895'
													'r_1545'	'r_1884'					'r_3896'
													'r_1553'	'r_1885'					'r_3897'
													'r_1561'	'r_1890'					'r_3898'
													'r_1587'	'r_1892'					'r_3899'
													'r_1593'	'r_1894'					'r_3900'
													'r_1594'	'r_1919'					'r_3958'
													'r_1595'	'r_1920'
													'r_1601'	'r_1921'
													'r_1606'	'r_1922'
													'r_1607'	'r_1923'
													'r_1608'	'r_1924'
													'r_1609'	'r_1925'
													'r_1610'	'r_1926'
													'r_1611'	'r_1927'
													'r_1612'	'r_1928'
													'r_1621'	'r_1929'
													'r_1622'	'r_1933'
													'r_1624'	'r_1934'
													'r_1625'	'r_1935'
													'r_1626'	'r_1937'
													'r_1627'	'r_1938'
													'r_1628'	'r_1939'
													'r_1635'	'r_1940'
													'r_1637'	'r_1941'
													'r_1638'	'r_1942'
													'r_1640'	'r_1943'
													'r_1645'	'r_1944'
													'r_1653'	'r_1945'
													'r_1656'	'r_1946'
													'r_1657'	'r_1969'
													'r_1658'	'r_1970'
													'r_1661'	'r_1971'
													'r_1666'	'r_1976'
													'r_1670'	'r_1990'
													'r_1671'	'r_2004'
													'r_1673'	'r_2006'
													'r_1674'	'r_2008'
													'r_1675'	'r_2013'
													'r_1683'	'r_2019'
													'r_1684'	'r_2020'
													'r_1685'	'r_2022'
													'r_1691'	'r_2023'
													'r_1699'	'r_2025'
													'r_1701'	'r_2028'
													'r_1706'	'r_2029'
													'r_1707'	'r_2035'
													'r_1720'	'r_2036'
													'r_1721'	'r_2039'
													'r_1723'	'r_2044'
													'r_1725'	'r_2047'
													'r_1726'	'r_2049'
													'r_1737'	'r_2059'
													'r_1738'	'r_2062'
													'r_1740'	'r_2078'
													'r_1743'	'r_2082'
													'r_1744'	'r_2087'
													'r_1745'	'r_2088'
													'r_1766'	'r_2089'
													'r_1789'	'r_2095'
													'r_1790'	'r_2109'
													'r_1792'
													'r_1794'
													'r_1797'
													'r_1801'
													'r_1802'
													'r_1803'
													'r_1804'
													'r_1806'
													'r_1807'
													'r_1812'
													'r_1819'
													'r_1822'
													'r_1826'
													'r_1827'
													'r_1837'
													'r_1839'
													'r_1846'
													'r_1861'
													'r_1871'
													'r_1872'
													'r_1882'
													'r_1884'
													'r_1885'
													'r_1890'
													'r_1892'
													'r_1894'
													'r_1907'
													'r_1919'
													'r_1920'
													'r_1921'
													'r_1922'
													'r_1923'
													'r_1924'
													'r_1925'
													'r_1926'
													'r_1927'
													'r_1928'
													'r_1929'
													'r_1933'
													'r_1934'
													'r_1935'
													'r_1937'
													'r_1938'
													'r_1939'
													'r_1940'
													'r_1941'
													'r_1942'
													'r_1943'
													'r_1944'
													'r_1945'
													'r_1946'
													'r_1969'
													'r_1970'
													'r_1971'
													'r_1976'
													'r_1990'
													'r_2004'
													'r_2006'
													'r_2008'
													'r_2013'
													'r_2019'
													'r_2020'
													'r_2022'
													'r_2023'
													'r_2025'
													'r_2028'
													'r_2029'
													'r_2030'
													'r_2035'
													'r_2036'
													'r_2039'
													'r_2040'
													'r_2044'
													'r_2047'
													'r_2049'
													'r_2059'
													'r_2062'
													'r_2078'
													'r_2082'
													'r_2087'
													'r_2088'
													'r_2089'
													'r_2095'
													'r_2108'
													'r_2109'

## Sheet: dead-end mets
iFF708	iND750	iIN800	iMM904	Yeast 4	iAZ900	iMM904bs	Yeast 5	iTO977	Yeast 6	Yeast 7	Biomodels DB
'2'	'13BDglcn[e]'	'alpha-D-mannosyl-beta-D-mannosyl-diacetylchitobiosyldiphosphodolichol [c]'	'13dampp[c]'	's_0004'	'13dampp[c]'	'13BDglcn[e]'	's_0003'	'm141'	's_0003'	's_0003'	'bigg_acon_C[i]'
'3'	'13dampp[c]'	'(R)-2,3-dihydroxy-3-methylbutanoate [m]'	'16BDglcn[c]'	's_0006'	'1Dgali[c]'	'13dampp[c]'	's_0005'	'm147'	's_0007'	's_0007'	'MNXM770[i]'
'4'	'1Dgali[c]'	'(R)-mevalonate [m]'	'1Dgali[c]'	's_0013'	'1mncam[c]'	'16BDglcn[c]'	's_0007'	'm161'	's_0013'	's_0013'	'MNXM1503[i]'
'15'	'1p3h5c[c]'	'(R)-pantoate [m]'	'1mncam[c]'	's_0014'	'1p3h5c[c]'	'1Dgali[c]'	's_0013'	'm167'	's_0014'	's_0014'	'bigg_raffin[i]'
'17'	'23dpg[c]'	'(R)-S-lactoylglutathione [m]'	'1p3h5c[c]'	's_0019'	'23camp[c]'	'1mncam[c]'	's_0014'	'm168'	's_0023'	's_0034'	'bigg_hx2coa[i]'
'20'	'2dr5p[c]'	'(S)-3-hydroxy-3-methylglutaryl-CoA [m]'	'23camp[c]'	's_0037'	'23dpg[c]'	'1p3h5c[c]'	's_0023'	'm170'	's_0034'	's_0064'	'MNXM4118[i]'
'25'	'2hhxdal[c]'	'(S)-lactaldehyde [m]'	'23dpg[c]'	's_0043'	'2amsa[c]'	'23camp[c]'	's_0034'	'm175'	's_0043'	's_0065'	'MNXM14246[i]'
'27'	'35ccmp[c]'	'trimethylenediamine [c]'	'2amsa[c]'	's_0044'	'2dglc[c]'	'23dpg[c]'	's_0040'	'm178'	's_0049'	's_0084'	'MNXM2146[i]'
'35'	'35cdamp[c]'	'1-alpha-D-galactosyl-myo-inositol [c]'	'2dglc[c]'	's_0047'	'2doxg6p[c]'	'2amsa[c]'	's_0041'	'm184'	's_0052'	's_0087'	'MNXM5551[i]'
'38'	'35cgmp[c]'	'1-phosphatidyl-P-myo-inositol [c]'	'2doxg6p[c]'	's_0049'	'2dr5p[c]'	'2dglc[c]'	's_0043'	'm185'	's_0064'	's_0116'	'bigg_7dhchsterol[i]'
'42'	'35cimp[c]'	'2,3-bisphospho-D-glycerate [c]'	'2dr5p[c]'	's_0050'	'2hhxdal[c]'	'2doxg6p[c]'	's_0044'	'm188'	's_0065'	's_0129'	'bigg_fecost[i]'
'45'	'3hacoa[x]'	'2-(3-amino-3-carboxypropyl)-L-histidine [c]'	'2hhxdal[c]'	's_0053'	'35ccmp[c]'	'2dr5p[c]'	's_0046'	'm189'	's_0072'	's_0131'	'MNXM36392[i]'
'47'	'4abut[e]'	'2-[3-carboxy-3-(methylammonio)propyl]-L-histidine [c]'	'35ccmp[c]'	's_0056'	'35cdamp[c]'	'2hhxdal[c]'	's_0047'	'm190'	's_0074'	's_0133'	'MNXM3166[i]'
'48'	'4gudbd[c]'	'2-acetolactate [c]'	'35cdamp[c]'	's_0058'	'35cgmp[c]'	'35ccmp[c]'	's_0049'	'm191'	's_0079'	's_0135'	'bigg_25aics[i]'
'50'	'4gudbutn[c]'	'2-dehydropantoate [m]'	'35cgmp[c]'	's_0060'	'35cimp[c]'	'35cdamp[c]'	's_0050'	'm192'	's_0083'	's_0137'	'bigg_alltn[i]'
'52'	'4hthr[c]'	'2-deoxy-D-ribose 5-phosphate [c]'	'35cimp[c]'	's_0062'	'3ipmmest[c]'	'35cgmp[c]'	's_0052'	'm193'	's_0085'	's_0139'	'bigg_ppgpp[i]'
'63'	'5aop[e]'	'homocitrate [c]'	'3ipmmest[c]'	's_0068'	'4gudbd[c]'	'35cimp[c]'	's_0053'	'm194'	's_0087'	's_0140'	'bigg_35cgmp[i]'
'64'	'5fthf[c]'	'2-isopropylmaleate [c]'	'4gudbd[c]'	's_0075'	'4gudbutn[c]'	'3ipmmest[c]'	's_0055'	'm201'	's_0094'	's_0143'	'MNXM3683[i]'
'65'	'5mta[c]'	'2-nonaprenyl-6-methoxyphenol [c]'	'4gudbutn[c]'	's_0077'	'4hthr[c]'	'4gudbd[c]'	's_0057'	'm205'	's_0096'	's_0144'	'bigg_pser_L[i]'
'69'	'5mthf[m]'	'2-nonaprenyl-6-methoxyphenol [m]'	'4hthr[c]'	's_0081'	'6dg[c]'	'4gudbutn[c]'	's_0059'	'm212'	's_0097'	's_0152'	'bigg_phom[i]'
'74'	'6dg[c]'	'2-oxo-3-hydroxy-4-phosphobutanoate [c]'	'5fthf[c]'	's_0084'	'Lcystin[c]'	'4hthr[c]'	's_0064'	'm214'	's_0098'	's_0153'	'MNXM36806[i]'
'75'	'Dara14lac[c]'	'2-phenylacetamide [c]'	'6dg[c]'	's_0085'	'Lcystin[v]'	'5aop[e]'	's_0065'	'm218'	's_0107'	's_0161'	'bigg_5mdr1p[i]'
'77'	'NPmehis[c]'	'3'',5''-cyclic CMP [c]'	'Lcystin[c]'	's_0087'	'NPmehis[c]'	'5fthf[c]'	's_0072'	'm223'	's_0112'	's_0193'	'bigg_metsox_S_L[i]'
'84'	'acACP[c]'	'3'',5''-cyclic dAMP [c]'	'NPmehis[c]'	's_0089'	'aacald[c]'	'6dg[c]'	's_0074'	'm224'	's_0113'	's_0194'	'bigg_2amac[i]'
'89'	'acac[c]'	'3'',5''-cyclic GMP [c]'	'aacald[c]'	's_0093'	'acACP[c]'	'Lcystin[c]'	's_0079'	'm225'	's_0116'	's_0195'	'bigg_Lcystin[i]'
'90'	'accoa[n]'	'3'',5''-cyclic IMP [c]'	'acACP[c]'	's_0096'	'acac[c]'	'Lcystin[v]'	's_0083'	'm226'	's_0129'	's_0196'	'bigg_3sala[i]'
'91'	'acoa[x]'	'3-aminopropanal [c]'	'acac[c]'	's_0098'	'acon5m[c]'	'NPmehis[c]'	's_0085'	'm231'	's_0131'	's_0206'	'bigg_sprm[i]'
'92'	'acybut[c]'	'indole-3-acetonitrile [c]'	'acon-T[c]'	's_0099'	'acon_T[c]'	'aacald[c]'	's_0087'	'm234'	's_0133'	's_0217'	'bigg_3hibutcoa[i]'
'93'	'ade[e]'	'3-isopropylmalate [m]'	'acon5m[c]'	's_0100'	'acser[c]'	'acACP[c]'	's_0094'	'm235'	's_0135'	's_0264'	'bigg_3c4mop[i]'
'102'	'adn[e]'	'3-methyl-2-oxobutanoate [c]'	'acybut[c]'	's_0109'	'acybut[c]'	'acac[c]'	's_0096'	'm254'	's_0137'	's_0280'	'MNXM1638[i]'
'104'	'adn[m]'	'gamma-aminobutyrate [m]'	'adprib[c]'	's_0114'	'adn[m]'	'acon5m[c]'	's_0097'	'm283'	's_0139'	's_0281'	'bigg_b124tc[i]'
'108'	'adp[g]'	'4-aminobutanal [c]'	'alatrna[c]'	's_0115'	'adp[g]'	'acon_T[c]'	's_0098'	'm290'	's_0140'	's_0285'	'bigg_Ntmelys[i]'
'122'	'adp[v]'	'4-aminobutanal [m]'	'amob[c]'	's_0118'	'adprib[c]'	'acybut[c]'	's_0107'	'm292'	's_0143'	's_0290'	'bigg_4tmeabut[i]'
'123'	'adprib[c]'	'4-guanidinobutanamide [c]'	'amp2p[c]'	's_0130'	'adprib[m]'	'ade[e]'	's_0112'	'm293'	's_0144'	's_0308'	'bigg_acglu[i]'
'124'	'adprib[m]'	'4-guanidinobutanoate [c]'	'ap4g[c]'	's_0131'	'amob[c]'	'adn[e]'	's_0113'	'm294'	's_0152'	's_0316'	'bigg_4hglusa[i]'
'126'	'ala-L[m]'	'p-methylolphenol [c]'	'apep[c]'	's_0144'	'amp2p[c]'	'adn[m]'	's_0116'	'm301'	's_0153'	's_0323'	'bigg_4abutn[i]'
'127'	'alatrna[c]'	'4-hydroxy-L-threonine [c]'	'aprop[c]'	's_0147'	'ap4g[c]'	'adp[g]'	's_0128'	'm305'	's_0161'	's_0331'	'bigg_crtn[i]'
'129'	'alltn[e]'	'5-aminolevulinate [m]'	'argtrna[c]'	's_0148'	'apep[c]'	'adprib[c]'	's_0129'	'm309'	's_0193'	's_0332'	'bigg_im4ac[i]'
'130'	'alltt[e]'	'5-methyltetrahydrofolate [m]'	'asntrna[c]'	's_0156'	'aprop[c]'	'adprib[m]'	's_0131'	'm311'	's_0194'	's_0363'	'bigg_3mldz[i]'
'145'	'amet[e]'	'5-methyltetrahydropteroyltri-L-glutamate [c]'	'asptrna[c]'	's_0157'	'arg_L[v]'	'alatrna[c]'	's_0133'	'm319'	's_0195'	's_0384'	'MNXM4010[i]'
'147'	'amob[c]'	'5''-S-methyl-5''-thioadenosine [c]'	'btamp[c]'	's_0166'	'argtrna[m]'	'alltn[e]'	's_0135'	'm322'	's_0196'	's_0387'	'bigg_imacp[i]'
'148'	'amuco[c]'	'6,7-dimethyl-8-(1-D-ribityl)lumazine [c]'	'caphis[c]'	's_0198'	'asntrna[m]'	'alltt[e]'	's_0137'	'm325'	's_0202'	's_0388'	'bigg_prfp[i]'
'149'	'ap4g[c]'	'acetoacetate [m]'	'cer2''_24[c]'	's_0199'	'asp_L[v]'	'amet[e]'	's_0139'	'm326'	's_0206'	's_0389'	'bigg_NPmehis[i]'
'156'	'apep[c]'	'adenosine [m]'	'cer2''_26[c]'	's_0200'	'asptrna[m]'	'amob[c]'	's_0140'	'm327'	's_0217'	's_0399'	'bigg_3mox4hoxm[i]'
'161'	'aproa[c]'	'5-deoxy-D-ribofuranos-5-yl-ADP [c]'	'cgly[c]'	's_0201'	'atp[g]'	'amp2p[c]'	's_0143'	'm341'	's_0223'	's_0402'	'bigg_3mox4hpac[i]'
'169'	'aprop[c]'	'5-deoxy-D-ribofuranos-5-yl-ADP [m]'	'ch4s[c]'	's_0203'	'btamp[c]'	'ap4g[c]'	's_0144'	'm344'	's_0225'	's_0406'	'MNXM93749[i]'
'176'	'argtrna[c]'	'all-trans-nonaprenyl diphosphate [c]'	'chitos[c]'	's_0204'	'caphis[c]'	'apep[c]'	's_0147'	'm345'	's_0226'	's_0408'	'MNXM93477[i]'
'186'	'argtrna[m]'	'alpha-aminopropiononitrile [c]'	'cmaphis[c]'	's_0207'	'cbasp[n]'	'aprop[c]'	's_0152'	'm347'	's_0227'	's_0411'	'bigg_pad[i]'
'192'	'asntrna[c]'	'alpha-D-fucosides [c]'	'cystrna[c]'	's_0224'	'cbp[n]'	'arg_L[v]'	's_0153'	'm374'	's_0230'	's_0414'	'MNXM91513[i]'
'193'	'asntrna[m]'	'beta-D-fucose [c]'	'dolichol[c]'	's_0226'	'cer2__24[c]'	'argtrna[c]'	's_0161'	'm376'	's_0240'	's_0417'	'bigg_5htrp[i]'
'199'	'asptrna[c]'	'beta-D-glucose [c]'	'drib[c]'	's_0227'	'cer2__26[c]'	'argtrna[m]'	's_0193'	'm381'	's_0244'	's_0429'	'bigg_6hoxmelatn[i]'
'204'	'asptrna[m]'	'beta-D-mannosyldiacetylchitobiosyldiphosphodolichol [c]'	'epm[c]'	's_0230'	'cgly[c]'	'asntrna[c]'	's_0194'	'm385'	's_0254'	's_0431'	'bigg_f5hoxkyn[i]'
'207'	'atp[g]'	'C16 aldehydes [c]'	'ergst3glc[c]'	's_0232'	'ch4s[c]'	'asntrna[m]'	's_0195'	'm386'	's_0264'	's_0433'	'bigg_nformanth[i]'
'208'	'atp[v]'	'cardiolipin [m]'	'ertascb-D[c]'	's_0233'	'chitos[c]'	'asp_L[v]'	's_0196'	'm389'	's_0280'	's_0443'	'bigg_skm5p[i]'
'215'	'btn[e]'	'chitosan [c]'	'fald[c]'	's_0235'	'clpn_SC[m]'	'asptrna[c]'	's_0198'	'm395'	's_0281'	's_0444'	'MNXM3753[i]'
'234'	'caphis[c]'	'CTP [m]'	'fmnh2[c]'	's_0237'	'cmaphis[c]'	'asptrna[m]'	's_0199'	'm396'	's_0285'	's_0452'	'MNXM81829[i]'
'238'	'cer2''_24[c]'	'L-cysteinylglycine [c]'	'g3pi[c]'	's_0243'	'dnad[m]'	'atp[g]'	's_0202'	'm400'	's_0290'	's_0453'	'MNXM5818[i]'
'239'	'cer2''_26[c]'	'D-arabinono-1,4-lactone [c]'	'gam1p[c]'	's_0244'	'dnad[n]'	'btamp[c]'	's_0217'	'm401'	's_0308'	's_0477'	'MNXM93410[i]'
'241'	'cgly[c]'	'D-fructose 1-phosphate [c]'	'ggl[c]'	's_0246'	'dolichol[c]'	'btn[e]'	's_0219'	'm402'	's_0316'	's_0480'	'MNXM8633[i]'
'249'	'ch4s[c]'	'6-O-(alpha-D-Galactopyranosyl)-D-glucopyranose [c]'	'glntrna[c]'	's_0248'	'drib[c]'	'caphis[c]'	's_0220'	'm405'	's_0323'	's_0483'	'MNXM91016[i]'
'252'	'chitos[c]'	'D-glucosamine 1-phosphate [c]'	'glp[c]'	's_0250'	'epm[c]'	'cbasp[n]'	's_0223'	'm406'	's_0331'	's_0486'	'bigg_5oxpro[i]'
'257'	'chol[e]'	'D-mannitol [c]'	'gluala[c]'	's_0251'	'ergst3glc[c]'	'cbp[n]'	's_0225'	'm424'	's_0332'	's_0489'	'MNXM56489[i]'
'258'	'clpn_SC[m]'	'D-mannitol 1-phosphate [c]'	'glutrna[c]'	's_0252'	'ertascb_D[c]'	'cer2__24[c]'	's_0226'	'm425'	's_0363'	's_0492'	'MNXM6170[i]'
'260'	'cmaphis[c]'	'1D-myo-inositol 1,4,5-trisphosphate [c]'	'glytrna[c]'	's_0255'	'fald[c]'	'cer2__26[c]'	's_0227'	'm427'	's_0371'	's_0495'	'MNXM5968[i]'
'263'	'coa[n]'	'D-rhamnose [c]'	'gp4g[c]'	's_0258'	'fmettrna[m]'	'cgly[c]'	's_0228'	'm428'	's_0381'	's_0498'	'bigg_tre6p[i]'
'272'	'csn[e]'	'D-tagatofuranose 1,6-bisphosphate [c]'	'hexdp[c]'	's_0260'	'fmnh2[c]'	'ch4s[c]'	's_0230'	'm431'	's_0382'	's_0501'	'bigg_malt[i]'
'292'	'ctp[m]'	'D-tagatofuranose 6-phosphate [c]'	'histrna[c]'	's_0262'	'for[m]'	'chitos[c]'	's_0237'	'm435'	's_0384'	's_0504'	'MNXM9273[i]'
'293'	'cystrna[c]'	'D-xylose [c]'	'hpglu[c]'	's_0282'	'g3pi[c]'	'chol[e]'	's_0238'	'm437'	's_0387'	's_0510'	'MNXM90981[i]'
'307'	'cytd[e]'	'D-xylulose [c]'	'hxdcal[c]'	's_0283'	'gam1p[c]'	'clpn_SC[m]'	's_0240'	'm438'	's_0388'	's_0513'	'MNXM9288[i]'
'324'	'dad-2[e]'	'deoxyribose [c]'	'iad[c]'	's_0286'	'ggl[c]'	'cmaphis[c]'	's_0242'	'm439'	's_0389'	's_0544'	'MNXM9296[i]'
'332'	'dcyt[e]'	'dethiobiotin [m]'	'iletrna[c]'	's_0287'	'gln_L[n]'	'csn[e]'	's_0244'	'm441'	's_0396'	's_0546'	'MNXM13328[i]'
'334'	'dgsn[e]'	'diacylglycerol pyrophosphate [c]'	'ind3acnl[c]'	's_0291'	'glp[c]'	'cystrna[c]'	's_0245'	'm443'	's_0402'	's_0559'	'bigg_acgam6p[i]'
'338'	'dha[c]'	'dipeptide [c]'	'k[c]'	's_0294'	'glu_L[n]'	'cytd[e]'	's_0246'	'm445'	's_0406'	's_0572'	'MNXM1586[i]'
'341'	'din[e]'	'dolichol [c]'	'leutrna[c]'	's_0295'	'glu_L[v]'	'dad_2[e]'	's_0249'	'm448'	's_0408'	's_0576'	'MNXM91051[i]'
'350'	'dolichol[c]'	'epimelibiose [c]'	'lystrna[c]'	's_0311'	'gluala[c]'	'dcyt[e]'	's_0252'	'm452'	's_0411'	's_0585'	'MNXM9315[i]'
'358'	'drib[c]'	'5alpha-ergosta-7,22-dien-3beta-ol [c]'	'malACP[c]'	's_0326'	'glutrna[m]'	'dgsn[e]'	's_0254'	'm455'	's_0414'	's_0607'	'MNXM9301[i]'
'361'	'dscl[c]'	'ethanolamine [c]'	'man2mi1p-D[c]'	's_0329'	'gp4g[c]'	'din[e]'	's_0256'	'm459'	's_0417'	's_0608'	'bigg_adhap_hs[i]'
'362'	'duri[e]'	'free fatty acids diene even-CoA [c]'	'manmi1p-D[c]'	's_0338'	'gthrd[v]'	'dnad[m]'	's_0264'	'm460'	's_0429'	's_0609'	'MNXM851[i]'
'364'	'epm[c]'	'formaldehyde [c]'	'melt[c]'	's_0358'	'hcit[n]'	'dnad[n]'	's_0276'	'm464'	's_0431'	's_0611'	'MNXM871[i]'
'366'	'etha[c]'	'formate [m]'	'mettrna[c]'	's_0360'	'hemeA[m]'	'dolichol[c]'	's_0277'	'm467'	's_0433'	's_0616'	'MNXM91668[i]'
'367'	'f6p-B[c]'	'3-O-beta-D-galactosyl-sn-glycerol [c]'	'mhpglu[c]'	's_0362'	'hexdp[c]'	'drib[c]'	's_0280'	'm470'	's_0436'	's_0620'	'MNXM1256[i]'
'370'	'fald[c]'	'gamma-amino-gamma-cyanobutanoate [c]'	'mmet[c]'	's_0363'	'his_L[v]'	'duri[e]'	's_0281'	'm472'	's_0443'	's_0642'	'bigg_15HPET[i]'
'376'	'fe2[m]'	'GDP [m]'	'na1[c]'	's_0370'	'histrna[m]'	'epm[c]'	's_0285'	'm474'	's_0444'	's_0670'	'bigg_5HPET[i]'
'377'	'fmettrna[m]'	'glucosamine [c]'	'ohpb[c]'	's_0375'	'hpglu[c]'	'ergst3glc[c]'	's_0288'	'm477'	's_0452'	's_0692'	'MNXM92846[i]'
'390'	'fmn[e]'	'glutathione [m]'	'oxag[c]'	's_0376'	'iad[c]'	'ertascb_D[c]'	's_0289'	'm479'	's_0453'	's_0699'	'bigg_sph1p[i]'
'391'	'gal[e]'	'glycerone [c]'	'pac[c]'	's_0378'	'idp[m]'	'fald[c]'	's_0308'	'm482'	's_0464'	's_0713'	'MNXM1389[i]'
'393'	'gam1p[c]'	'glycerone phosphate [m]'	'pad[c]'	's_0381'	'iletrna[m]'	'fmettrna[m]'	's_0316'	'm484'	's_0466'	's_0715'	'bigg_2mcit[i]'
'401'	'gdp[m]'	'glycerophosphatidyl-D-myo-inositol [c]'	'phetrna[c]'	's_0382'	'ind3acnl[c]'	'fmn[e]'	's_0323'	'm486'	's_0469'	's_0717'	'MNXM2716[i]'
'414'	'gdpmann[g]'	'glycylpeptide [c]'	'protrna[c]'	's_0388'	'itaccoa[m]'	'fmnh2[c]'	's_0331'	'm488'	's_0470'	's_0719'	'bigg_Sfglutth[i]'
'416'	'ggl[c]'	'GTP [m]'	'psd5p[c]'	's_0389'	'itacon[m]'	'for[m]'	's_0336'	'm490'	's_0471'	's_0721'	'MNXM667[i]'
'431'	'glntrna[c]'	'guanine [m]'	'ptd134bp_SC[c]'	's_0395'	'itp[m]'	'g3pi[c]'	's_0351'	'm494'	's_0477'	's_0736'	'MNXM96100[i]'
'432'	'glp[c]'	'guanosine [m]'	'raffin[c]'	's_0396'	'k[c]'	'gal[e]'	's_0353'	'm503'	's_0480'	's_0749'	'bigg_2mahmp[i]'
'435'	'gluala[c]'	'heme [m]'	's[c]'	's_0421'	'lac_L[m]'	'gam1p[c]'	's_0355'	'm506'	's_0483'	's_0751'	'bigg_fmn[i]'
'450'	'glutrna[c]'	'IDP [m]'	'sertrna[c]'	's_0424'	'leutrna[m]'	'ggl[c]'	's_0356'	'm521'	's_0486'	's_0755'	'bigg_quln[i]'
'453'	'glutrna[m]'	'indole-3-acetamide [c]'	'sheme[c]'	's_0428'	'lgt_S[m]'	'gln_L[n]'	's_0363'	'm529'	's_0489'	's_0791'	'bigg_8aonn[i]'
'459'	'glytrna[c]'	'indole-3-acetate [c]'	'sucr[c]'	's_0456'	'lys_L[v]'	'glntrna[c]'	's_0368'	'm536'	's_0492'	's_0811'	'MNXM97399[i]'
'461'	'gmp[g]'	'indoleacetate [c]'	'tag6p-D[c]'	's_0457'	'lystrna[m]'	'glp[c]'	's_0369'	'm537'	's_0495'	's_0825'	'MNXM97398[i]'
'466'	'gp4g[c]'	'myo-inositol hexakisphosphate [c]'	'tagdp-D[c]'	's_0462'	'm4macchitppdol[g]'	'glu_L[n]'	's_0371'	'm540'	's_0498'	's_0826'	'bigg_lipoate[i]'
'476'	'gsn[e]'	'itaconate [m]'	'tchola[c]'	's_0467'	'macchitppdol[g]'	'glu_L[v]'	's_0374'	'm541'	's_0501'	's_0833'	'bigg_2ahhmd[i]'
'478'	'gthox[e]'	'itaconyl-CoA [m]'	'tglp[c]'	's_0478'	'malACP[c]'	'gluala[c]'	's_0375'	'm542'	's_0504'	's_0835'	'bigg_sheme[i]'
'480'	'gthrd[m]'	'ITP [m]'	'thfglu[c]'	's_0480'	'man2mi1p_D[c]'	'glutrna[c]'	's_0381'	'm546'	's_0510'	's_0848'	'MNXM6404[i]'
'484'	'gtp[m]'	'L-1-pyrroline-3-hydroxy-5-carboxylate [c]'	'thmtp[c]'	's_0483'	'manmi1p_D[c]'	'glutrna[m]'	's_0382'	'm551'	's_0513'	's_0857'	'MNXM6400[i]'
'486'	'hcit[n]'	'L-alanine [m]'	'thrtrna[c]'	's_0485'	'melt[c]'	'glytrna[c]'	's_0384'	'm552'	's_0540'	's_0863'	'bigg_no2[i]'
'487'	'hco3[m]'	'L-alanyl-tRNA(Ala) [c]'	'trnaala[c]'	's_0489'	'mhpglu[c]'	'gp4g[c]'	's_0387'	'm554'	's_0544'	's_0866'	'MNXM7231[i]'
'500'	'hdca[e]'	'L-arginyl-tRNA(Arg) [c]'	'trnaarg[c]'	's_0490'	'mmet[c]'	'gsn[e]'	's_0388'	'm580'	's_0546'	's_0869'	'MNXM430[i]'
'504'	'hdcea[e]'	'L-asparaginyl-tRNA(Asn) [c]'	'trnaasn[c]'	's_0493'	'na1[c]'	'gthox[e]'	's_0389'	'm585'	's_0559'	's_0872'	'bigg_dlnlcg[i]'
'505'	'hexccoa[c]'	'L-asparaginyl-tRNA(Asn) [m]'	'trnaasp[c]'	's_0495'	'nad[r]'	'gthrd[e]'	's_0396'	'm589'	's_0572'	's_0875'	'bigg_lnlncgcoa[i]'
'506'	'histrna[c]'	'L-aspartyl-tRNA(Asp) [c]'	'trnacys[c]'	's_0522'	'nadh[r]'	'gthrd[v]'	's_0404'	'm591'	's_0576'	's_0878'	'MNXM91778[i]'
'510'	'histrna[m]'	'L-aspartyl-tRNA(Asp) [m]'	'trnagln[c]'	's_0546'	'ocdca[x]'	'hcit[n]'	's_0406'	'm595'	's_0585'	's_0881'	'bigg_octeACP[i]'
'520'	'hpglu[c]'	'L-cysteine [m]'	'trnaglu[c]'	's_0565'	'ohpb[c]'	'hemeA[m]'	's_0408'	'm597'	's_0597'	's_0884'	'bigg_galctn_D[i]'
'521'	'hxdcal[c]'	'L-cysteinyl-tRNA(Cys) [c]'	'trnagly[c]'	's_0574'	'oxag[c]'	'hexdp[c]'	's_0411'	'm598'	's_0607'	's_0887'	'MNXM619[i]'
'523'	'iad[c]'	'L-cysteinyl-tRNA(Cys) [m]'	'trnahis[c]'	's_0576'	'pac[c]'	'his_L[v]'	's_0414'	'm602'	's_0608'	's_0890'	'MNXM5443[i]'
'526'	'idp[m]'	'L-glucitol [c]'	'trnaile[c]'	's_0578'	'pad[c]'	'histrna[c]'	's_0417'	'm607'	's_0609'	's_0896'	'MNXM5312[i]'
'533'	'iletrna[c]'	'L-glutaminyl-tRNA(Gln) [c]'	'trnaleu[c]'	's_0579'	'pan4p[x]'	'histrna[m]'	's_0428'	'm640'	's_0611'	's_0899'	'MNXM6216[i]'
'536'	'iletrna[m]'	'L-glutamyl-tRNA(Glu) [c]'	'trnalys[c]'	's_0583'	'pap[x]'	'hpglu[c]'	's_0429'	'm644'	's_0616'	's_0902'	'MNXM1468[i]'
'538'	'ind3acnl[c]'	'L-glutamyl-tRNA(Glu) [m]'	'trnamet[c]'	's_0584'	'phetrna[m]'	'hxdcal[c]'	's_0430'	'm648'	's_0623'	's_0905'	'MNXM3236[i]'
'539'	'indpyr[c]'	'glycyl-tRNA(Gly) [c]'	'trnaphe[c]'	's_0587'	'pi[n]'	'iad[c]'	's_0431'	'm650'	's_0630'	's_0908'	'MNXM91993[i]'
'549'	'inost[e]'	'L-histidyl-tRNA(His) [c]'	'trnapro[c]'	's_0588'	'pi[r]'	'idp[m]'	's_0432'	'm653'	's_0631'	's_0911'	'bigg_2pglyc[i]'
'554'	'ins[e]'	'L-isoleucine [m]'	'trnaser[c]'	's_0589'	'ppi[n]'	'iletrna[c]'	's_0433'	'm656'	's_0634'	's_0914'	'MNXM4932[i]'
'555'	'itaccoa[m]'	'L-isoleucyl-tRNA(Ile) [c]'	'trnathr[c]'	's_0594'	'psd5p[c]'	'iletrna[m]'	's_0436'	'm659'	's_0642'	's_0917'	'MNXM5412[i]'
'559'	'itacon[m]'	'L-isoleucyl-tRNA(Ile) [m]'	'trnatrp[c]'	's_0599'	'ptd134bp_SC[c]'	'ind3acnl[c]'	's_0443'	'm660'	's_0658'	's_0920'	'MNXM3199[i]'
'562'	'itp[m]'	'L-leucine [m]'	'trnatyr[c]'	's_0606'	'raffin[c]'	'inost[e]'	's_0444'	'm667'	's_0660'	's_0923'	'MNXM5558[i]'
'563'	'k[c]'	'L-leucyl-tRNA(Leu) [c]'	'trnaval[c]'	's_0613'	's[c]'	'ins[e]'	's_0449'	'm669'	's_0661'	's_0946'	'bigg_pylald[i]'
'565'	'lac-L[c]'	'L-leucyl-tRNA(Leu) [m]'	'trptrna[c]'	's_0614'	'sheme[c]'	'itaccoa[m]'	's_0452'	'm672'	's_0670'	's_0949'	'bigg_oxag[i]'
'568'	'lald-L[m]'	'L-lysine [m]'	'tyrtrna[c]'	's_0630'	'sucr[c]'	'itacon[m]'	's_0453'	'm675'	's_0692'	's_0960'	'MNXM12555[i]'
'570'	'leutrna[c]'	'L-lysyl-tRNA(Lys) [c]'	'valtrna[c]'	's_0640'	'tag6p_D[c]'	'itp[m]'	's_0464'	'm679'	's_0703'	's_0968'	'MNXM6456[i]'
'571'	'leutrna[m]'	'L-lysyl-tRNA(Lys) [m]'	'13BDglcn[e]'	's_0643'	'tagdp_D[c]'	'k[c]'	's_0466'	'm680'	's_0704'	's_0977'	'MNXM7015[i]'
'572'	'lgt-S[m]'	'L-methionyl-tRNA(Met) [c]'	'5aop[e]'	's_0662'	'tchola[c]'	'lac_L[m]'	's_0469'	'm686'	's_0706'	's_0983'	'MNXM8734[i]'
'574'	'lystrna[c]'	'L-phenylalanyl-tRNA(Phe) [c]'	'ade[e]'	's_0673'	'tchola[v]'	'leutrna[c]'	's_0471'	'm687'	's_0713'	's_0984'	'bigg_psph1p[i]'
'586'	'lystrna[m]'	'L-phenylalanyl-tRNA(Phe) [m]'	'adn[e]'	's_0674'	'tglp[c]'	'leutrna[m]'	's_0477'	'm694'	's_0715'	's_0985'	'MNXM16717[i]'
'587'	'm4macchitppdol[g]'	'L-prolyl-tRNA(Pro) [c]'	'alltn[e]'	's_0675'	'thfglu[c]'	'lgt_S[m]'	's_0480'	'm696'	's_0717'	's_0987'	'MNXM97615[i]'
'594'	'macchitppdol[g]'	'L-prolyl-tRNA(Pro) [m]'	'alltt[e]'	's_0676'	'thmpp[m]'	'lys_L[v]'	's_0483'	'm703'	's_0719'	's_0996'	'bigg_2aobut[i]'
'595'	'malACP[c]'	'L-seryl-tRNA(Ser) [c]'	'amet[e]'	's_0687'	'thmtp[c]'	'lystrna[c]'	's_0486'	'm704'	's_0721'	's_1009'	'MNXM92282[i]'
'606'	'malcoa[m]'	'L-threonyl-tRNA(Thr) [c]'	'btn[e]'	's_0688'	'thrtrna[m]'	'lystrna[m]'	's_0489'	'm705'	's_0730'	's_1028'	'MNXM10660[i]'
'611'	'malt[e]'	'L-threonyl-tRNA(Thr) [m]'	'chol[e]'	's_0691'	'trdox[n]'	'm4macchitppdol[g]'	's_0492'	'm706'	's_0736'	's_1031'	'MNXM12216[i]'
'612'	'man[e]'	'L-tryptophan [m]'	'csn[e]'	's_0695'	'trdrd[n]'	'macchitppdol[g]'	's_0495'	'm728'	's_0749'	's_1078'	'MNXM9799[i]'
'613'	'melib[e]'	'L-tryptophanyl-tRNA(Trp) [c]'	'cytd[e]'	's_0696'	'trnaarg[m]'	'malACP[c]'	's_0498'	'm735'	's_0751'	's_1081'	'MNXM4425[i]'
'614'	'melt[c]'	'L-tryptophanyl-tRNA(Trp) [m]'	'dad-2[e]'	's_0698'	'trnaasn[m]'	'malt[e]'	's_0501'	'm738'	's_0755'	's_1082'	'MNXM6154[i]'
'630'	'mettrna[c]'	'L-tyrosyl-tRNA(Tyr) [c]'	'dcyt[e]'	's_0699'	'trnaasp[m]'	'man2mi1p_D[c]'	's_0504'	'm739'	's_0771'	's_1100'	'bigg_dhptd[i]'
'634'	'mhpglu[c]'	'L-tyrosyl-tRNA(Tyr) [m]'	'dgsn[e]'	's_0700'	'trnaglu[m]'	'man[e]'	's_0508'	'm750'	's_0772'	's_1106'	'bigg_thrnt[i]'
'644'	'mi145p[c]'	'L-valyl-tRNA(Val) [c]'	'din[e]'	's_0702'	'trnahis[m]'	'manmi1p_D[c]'	's_0510'	'm753'	's_0791'	's_1109'	'bigg_oxa[i]'
'657'	'mip2c124_SC[c]'	'malonate [c]'	'duri[e]'	's_0704'	'trnaile[m]'	'melib[e]'	's_0513'	'm757'	's_0811'	's_1110'	'bigg_itacon[i]'
'658'	'mip2c126_SC[c]'	'malonate [m]'	'fmn[e]'	's_0725'	'trnaleu[m]'	'melt[c]'	's_0540'	'm761'	's_0826'	's_1111'	'MNXM2876[i]'
'662'	'mip2c224_SC[c]'	'melibiitol [c]'	'gal[e]'	's_0726'	'trnalys[m]'	'mettrna[c]'	's_0542'	'm766'	's_0833'	's_1112'	'MNXM17065[i]'
'673'	'mip2c226_SC[c]'	'methane [m]'	'gsn[e]'	's_0727'	'trnamet[m]'	'mhpglu[c]'	's_0544'	'm779'	's_0835'	's_1118'	'bigg_crn[i]'
'674'	'mip2c324_SC[c]'	'methanethiol [c]'	'gthox[e]'	's_0728'	'trnaphe[m]'	'mmet[c]'	's_0546'	'm782'	's_0848'	's_1121'	'MNXM2021[i]'
'677'	'mip2c326_SC[c]'	'methylglucoside [c]'	'gthrd[e]'	's_0736'	'trnathr[m]'	'mmet[e]'	's_0559'	'm785'	's_0857'	's_1124'	'MNXM679[i]'
'687'	'mmet[c]'	'methylglyoxal [c]'	'inost[e]'	's_0737'	'trnatrp[m]'	'na1[c]'	's_0564'	'm786'	's_0863'	's_1127'	'MNXM22115[i]'
'688'	'mmet[e]'	'N(pi)-methyl-L-histidine [c]'	'ins[e]'	's_0739'	'trnatyr[m]'	'nad[r]'	's_0569'	'm796'	's_0866'	's_1130'	'MNXM335[i]'
'699'	'mnl1p[c]'	'N-acetyl-D-glucosamine [c]'	'malt[e]'	's_0748'	'trnaval[m]'	'nadh[r]'	's_0572'	'm798'	's_0869'	's_1133'	'MNXM8081[i]'
'706'	'mthgxl[c]'	'N-formylmethionyl-tRNA(fMet) [m]'	'man[e]'	's_0754'	'trptrna[m]'	'nmn[e]'	's_0576'	'm804'	's_0872'	's_1136'	'MNXM11891[i]'
'709'	'na1[c]'	'N-tetradecanoylglycylpeptide [c]'	'melib[e]'	's_0773'	'tyrtrna[m]'	'ocdca[x]'	's_0585'	'm805'	's_0875'	's_1139'	'MNXM3201[i]'
'712'	'nmn[e]'	'Nalpha-acetylpeptide [c]'	'mmet[e]'	's_0780'	'udpgal[g]'	'ohpb[c]'	's_0592'	'm815'	's_0878'	's_1142'	'MNXM8462[i]'
'713'	'ocdca[e]'	'NMN [c]'	'nmn[e]'	's_0783'	'ump[m]'	'oxag[c]'	's_0594'	'm818'	's_0881'	's_1145'	'MNXM173[i]'
'716'	'ocdcea[e]'	'nicotinamide mononucleotide [m]'	'pectin[e]'	's_0784'	'utp[m]'	'pac[c]'	's_0596'	'm819'	's_0884'	's_1150'	'MNXM682[i]'
'717'	'ocdcya[e]'	'O-succinyl-L-homoserine [c]'	'pepd[e]'	's_0788'	'valtrna[m]'	'pad[c]'	's_0597'	'm820'	's_0887'	's_1154'	'bigg_23doguln[i]'
'725'	'ohpb[c]'	'oligopeptide [c]'	'rib-D[e]'	's_0791'		'pan4p[x]'	's_0598'	'm821'	's_0890'	's_1183'	'metacyc_CPD3O_0[i]'
'733'	'oxag[c]'	'oxaloglutarate [c]'	'sprm[e]'	's_0792'		'pap[x]'	's_0599'	'm822'	's_0896'	's_1184'	'MNXM977[i]'
'741'	'pac[c]'	'thioredoxin disulfide [m]'	'sucr[e]'	's_0799'		'pectin[e]'	's_0603'	'm823'	's_0899'	's_1193'	'MNXM97616[i]'
'743'	'pacald[c]'	'P1,P4-bis(5''-adenosyl) tetraphosphate [c]'	'thmmp[e]'	's_0812'		'pepd[e]'	's_0604'	'm824'	's_0902'	's_1199'	'MNXM96151[i]'
'744'	'pad[c]'	'P1,P4-bis(5''-guanosyl) tetraphosphate [c]'	'thmpp[e]'	's_0826'		'phetrna[c]'	's_0607'	'm825'	's_0905'	's_1204'	'MNXM104[i]'
'752'	'pepd[e]'	'phenylacetic acid [c]'	'thymd[e]'	's_0827'		'phetrna[m]'	's_0608'	'm826'	's_0908'	's_1218'	'bigg_dms[i]'
'755'	'pheme[m]'	'phosphatidylethanolamines [m]'	'tre[e]'	's_0853'		'pi[n]'	's_0609'	'm827'	's_0911'	's_1221'	'MNXM6091[i]'
'756'	'phetrna[c]'	'phosphoenolpyruvate [m]'	'ura[e]'	's_0854'		'pi[r]'	's_0611'	'm828'	's_0914'	's_1223'	'bigg_cyan[i]'
'760'	'phetrna[m]'	'pimelic acid [c]'	'uri[e]'	's_0855'		'ppi[n]'	's_0616'	'm829'	's_0917'	's_1225'	'MNXM97401[i]'
'776'	'ppcoa[c]'	'potassium [c]'	'xtsn[e]'	's_0856'		'protrna[c]'	's_0623'	'm830'	's_0920'	's_1230'	'MNXM5989[i]'
'777'	'protrna[c]'	'protoporphyrinogen [c]'	'adp[g]'	's_0858'		'psd5p[c]'	's_0630'	'm831'	's_0923'	's_1231'	'MNXM11221[i]'
'779'	'psd5p[c]'	'protoporphyrinogen [m]'	'atp[g]'	's_0868'		'ptd134bp_SC[c]'	's_0631'	'm832'	's_0946'	's_1240'	'MNXM12117[i]'
'789'	'ptd134bp_SC[c]'	'pseudouridine 5''-phosphate [c]'	'm4macchitppdol[g]'	's_0876'		'raffin[c]'	's_0634'	'm833'	's_0949'	's_1241'	'MNXM96064[i]'
'790'	'ptrc[e]'	'R-3-hydroxylhe 3-Keto-C22-CoA [c]'	'macchitppdol[g]'	's_0885'		'rib_D[e]'	's_0637'	'm834'	's_0960'	's_1254'	'MNXM96491[i]'
'796'	'pyr[e]'	'(R)-3-hydroxypalmitoyl-[acp] [c]'	'udpgal[g]'	's_0891'		'rnam[c]'	's_0642'	'm841'	's_0968'	's_1283'	'MNXM8559[i]'
'799'	'raffin[c]'	'R-S-alanylglycine [c]'	'adn[m]'	's_0892'		's[c]'	's_0648'	'm842'	's_0977'	's_1284'	'MNXM12509[i]'
'806'	'rib-D[e]'	'raffinose [c]'	'adprib[m]'	's_0893'		'sertrna[c]'	's_0658'	'm845'	's_0983'	's_1309'	'MNXM8974[i]'
'809'	's[c]'	'thioredoxin dithiol [m]'	'argtrna[m]'	's_0895'		'sheme[c]'	's_0660'	'm853'	's_0984'	's_1315'	'MNXM8467[i]'
'812'	'sertrna[c]'	'S-adenosyl-4-methylthio-2-oxobutanoate [c]'	'asntrna[m]'	's_0902'		'sprm[e]'	's_0661'	'm855'	's_0985'	's_1321'	'MNXM8712[i]'
'813'	'spmd[e]'	'S-aminomethyldihydrolipoylprotein [m]'	'asptrna[m]'	's_0904'		'sucr[c]'	's_0670'	'm857'	's_0987'	's_1325'	'MNXM7712[i]'
'820'	'sprm[e]'	'S-methyl-L-methionine [c]'	'clpn_SC[m]'	's_0909'		'sucr[e]'	's_0689'	'm864'	's_0996'	's_1329'	'MNXM9142[i]'
'826'	'sucr[c]'	'sedoheptulose 1,7-bisphosphate [c]'	'dnad[m]'	's_0914'		'tag6p_D[c]'	's_0692'	'm868'	's_1009'	's_1368'	'MNXM8062[i]'
'833'	'sucr[e]'	'sirohydrochlorin [c]'	'fmettrna[m]'	's_0918'		'tagdp_D[c]'	's_0703'	'm869'	's_1028'	's_1371'	'MNXM8073[i]'
'837'	'tag6p-D[c]'	'sodium [c]'	'for[m]'	's_0932'		'tchola[c]'	's_0704'	'm872'	's_1031'	's_1373'	'MNXM13467[i]'
'839'	'tagdp-D[c]'	'sorbose [c]'	'glutrna[m]'	's_0966'		'tchola[v]'	's_0706'	'm873'	's_1060'	's_1382'
'840'	'tglp[c]'	'sucrose [c]'	'hemeA[m]'	's_0968'		'tglp[c]'	's_0713'	'm874'	's_1062'	's_1388'
'841'	'thfglu[c]'	'sulfate [m]'	'histrna[m]'	's_0970'		'thfglu[c]'	's_0715'	'm875'	's_1063'	's_1391'
'845'	'thmmp[e]'	'tetrahydrofolyl-(Glu)n [c]'	'idp[m]'	's_0972'		'thmmp[e]'	's_0718'	'm876'	's_1067'	's_1400'
'849'	'thmpp[e]'	'tetrahydropteroyltri-L-glutamate [c]'	'iletrna[m]'	's_0973'		'thmpp[e]'	's_0719'	'm879'	's_1078'	's_1412'
'859'	'thmtp[c]'	'thiamin triphosphate [c]'	'itaccoa[m]'	's_0978'		'thmpp[m]'	's_0721'	'm883'	's_1081'	's_1418'
'863'	'thrtrna[c]'	'thiamin diphosphate [m]'	'itacon[m]'	's_0979'		'thrtrna[c]'	's_0724'	'm885'	's_1082'	's_1424'
'864'	'thrtrna[m]'	'trans-2-decaenoyl-CoA [c]'	'itp[m]'	's_0985'		'thrtrna[m]'	's_0728'	'm898'	's_1086'	's_1425'
'865'	'thymd[e]'	'trans-2-dodecaenoyl-CoA [c]'	'lac-L[m]'	's_0986'		'thymd[e]'	's_0729'	'm908'	's_1093'	's_1430'
'866'	'trdox[m]'	'trans-4-hydroxy-L-proline [c]'	'leutrna[m]'	's_0987'		'trdox[n]'	's_0730'	'm909'	's_1100'	's_1437'
'867'	'trdox[n]'	'trans-delta2-decaenoyl-CoA [c]'	'lgt-S[m]'	's_0989'		'trdrd[n]'	's_0731'	'm918'	's_1106'	's_1441'
'868'	'trdrd[m]'	'trans-delta2-dodecaenoyl-CoA [c]'	'lystrna[m]'	's_0991'		'tre[e]'	's_0732'	'm919'	's_1109'	's_1444'
'899'	'trdrd[n]'	'trans-hexadec-2-enoyl-[acp] [c]'	'phetrna[m]'	's_0992'		'trnaala[c]'	's_0733'	'm944'	's_1110'	's_1466'
'900'	'tre[e]'	'transfer RNA [c]'	'thmpp[m]'	's_0994'		'trnaarg[c]'	's_0735'	'm945'	's_1111'	's_1473'
'E_136'	'trnaala[c]'	'tRNA(Ala) [c]'	'thrtrna[m]'	's_0996'		'trnaarg[m]'	's_0736'	'm946'	's_1112'	's_1474'
'E_137'	'trnaarg[c]'	'tRNA(Arg) [c]'	'trnaarg[m]'	's_0998'		'trnaasn[c]'	's_0737'	'm949'	's_1118'	's_1476'
'E_139'	'trnaarg[m]'	'tRNA(Asp) [c]'	'trnaasn[m]'	's_0999'		'trnaasn[m]'	's_0747'	'm950'	's_1121'	's_1477'
'E_140'	'trnaasn[c]'	'tRNA(Asp) [m]'	'trnaasp[m]'	's_1006'		'trnaasp[c]'	's_0748'	'm951'	's_1124'	's_1486'
'E_141'	'trnaasn[m]'	'tRNA(Cys) [c]'	'trnaglu[m]'	's_1007'		'trnaasp[m]'	's_0749'	'm1039'	's_1127'	's_1492'
'E_142'	'trnaasp[c]'	'tRNA(Cys) [m]'	'trnahis[m]'	's_1014'		'trnacys[c]'	's_0751'	'm1049'	's_1130'	's_1494'
'E_615'	'trnaasp[m]'	'tRNA(Gly) [c]'	'trnaile[m]'	's_1018'		'trnagln[c]'	's_0755'	'm1051'	's_1133'	's_1495'
'E_616'	'trnacys[c]'	'tRNA(His) [c]'	'trnaleu[m]'	's_1020'		'trnaglu[c]'	's_0757'	'm1052'	's_1136'	's_1498'
'E_617'	'trnagln[c]'	'tRNA(Ile) [c]'	'trnalys[m]'	's_1028'		'trnaglu[m]'	's_0758'	'm1054'	's_1139'	's_1504'
'E_618'	'trnaglu[c]'	'tRNA(Ile) [m]'	'trnamet[m]'	's_1030'		'trnagly[c]'	's_0759'	'm1055'	's_1142'	's_1526'
'E_619'	'trnaglu[m]'	'tRNA(Leu) [c]'	'trnaphe[m]'	's_1032'		'trnahis[c]'	's_0760'	'm1058'	's_1145'	's_1528'
'Cx[1]'	'trnagly[c]'	'tRNA(Leu) [m]'	'trnathr[m]'	's_1033'		'trnahis[m]'	's_0761'	'm1060'	's_1150'	's_1532'
'Cx[2]'	'trnahis[c]'	'tRNA(Lys) [c]'	'trnatrp[m]'	's_1035'		'trnaile[c]'	's_0763'	'm1064'	's_1152'	's_1534'
'Cx[3]'	'trnahis[m]'	'tRNA(Lys) [m]'	'trnatyr[m]'	's_1037'		'trnaile[m]'	's_0772'	'm1070'	's_1154'	's_1539'
	'trnaile[c]'	'tRNA(Met) [c]'	'trnaval[m]'	's_1039'		'trnaleu[c]'	's_0778'	'm1080'	's_1170'	's_1540'
	'trnaile[m]'	'tRNA(Met) [m]'	'trptrna[m]'	's_1040'		'trnaleu[m]'	's_0784'	'm1084'	's_1183'	's_1542'
	'trnaleu[c]'	'tRNA(Phe) [c]'	'tyrtrna[m]'	's_1045'		'trnalys[c]'	's_0791'	'm1085'	's_1184'	's_1546'
	'trnaleu[m]'	'tRNA(Phe) [m]'	'ump[m]'	's_1046'		'trnalys[m]'	's_0811'	'm1086'	's_1193'	's_1547'
	'trnalys[c]'	'tRNA(Pro) [c]'	'utp[m]'	's_1054'		'trnamet[c]'	's_0818'	'm1087'	's_1199'	's_1551'
	'trnalys[m]'	'tRNA(Pro) [m]'	'valtrna[m]'	's_1055'		'trnamet[m]'	's_0821'	'm1092'	's_1204'	's_1557'
	'trnamet[c]'	'tRNA(Ser) [c]'	'cbasp[n]'	's_1081'		'trnaphe[c]'	's_0822'	'm1096'	's_1218'	's_1560'
	'trnamet[m]'	'tRNA(Thr) [c]'	'cbp[n]'	's_1101'		'trnaphe[m]'	's_0824'	'm1105'	's_1221'	's_1562'
	'trnaphe[c]'	'tRNA(Thr) [m]'	'dnad[n]'	's_1110'		'trnapro[c]'	's_0826'	'm1106'	's_1223'	's_1564'
	'trnaphe[m]'	'tRNA(Trp) [c]'	'gln-L[n]'	's_1114'		'trnaser[c]'	's_0827'	'm1107'	's_1225'	's_1584'
	'trnapro[c]'	'tRNA(Tyr) [c]'	'glu-L[n]'	's_1115'		'trnathr[c]'	's_0828'	'm1108'	's_1230'	's_1586'
	'trnaser[c]'	'tRNA(Tyr) [m]'	'hcit[n]'	's_1125'		'trnathr[m]'	's_0832'	'm1109'	's_1231'	's_1588'
	'trnathr[c]'	'tRNA(Val) [c]'	'pi[n]'	's_1132'		'trnatrp[c]'	's_0833'	'm1110'	's_1236'	's_1592'
	'trnathr[m]'	'transfer RNA [m]'	'ppi[n]'	's_1134'		'trnatrp[m]'	's_0835'	'm1111'	's_1240'	's_1595'
	'trnatrp[c]'		'trdox[n]'	's_1136'		'trnatyr[c]'	's_0842'	'm1112'	's_1241'	's_1597'
	'trnatrp[m]'		'trdrd[n]'	's_1137'		'trnatyr[m]'	's_0847'	'm1114'	's_1250'	's_1599'
	'trnatyr[c]'		'nad[r]'	's_1141'		'trnaval[c]'	's_0848'	'm1115'	's_1283'	's_1601'
	'trnatyr[m]'		'nadh[r]'	's_1142'		'trnaval[m]'	's_0857'	'm1116'	's_1284'	's_1603'
	'trnaval[c]'		'pi[r]'	's_1149'		'trptrna[c]'	's_0863'	'm1118'	's_1288'	's_1605'
	'trnaval[m]'		'Lcystin[v]'	's_1168'		'trptrna[m]'	's_0866'	'm1119'	's_1295'	's_1609'
	'trptrna[c]'		'arg-L[v]'	's_1169'		'tyrtrna[c]'	's_0869'	'm1120'	's_1309'	's_1611'
	'trptrna[m]'		'asp-L[v]'	's_1170'		'tyrtrna[m]'	's_0872'	'm1121'	's_1315'	's_1613'
	'ttccoa[c]'		'glu-L[v]'	's_1172'		'udpgal[g]'	's_0875'	'm1122'	's_1321'	's_1615'
	'ttdca[e]'		'gthrd[v]'	's_1174'		'ump[m]'	's_0878'	'm1123'	's_1325'	's_1618'
	'tyrtrna[c]'		'his-L[v]'	's_1175'		'ura[e]'	's_0881'	'm1124'	's_1334'	's_1622'
	'tyrtrna[m]'		'lys-L[v]'	's_1177'		'uri[e]'	's_0884'	'm1127'	's_1336'	's_2764'
	'ura[e]'		'tchola[v]'	's_1179'		'utp[m]'	's_0887'	'm1129'	's_1338'	's_2858'
	'uri[e]'		'ocdca[x]'	's_1181'		'valtrna[c]'	's_0890'	'm1132'	's_1343'	's_2862'
	'valtrna[c]'		'pan4p[x]'	's_1182'		'valtrna[m]'	's_0896'	'm1133'	's_1348'	's_2868'
	'valtrna[m]'		'pap[x]'	's_1189'		'xtsn[e]'	's_0899'	'm1134'	's_1356'	's_2871'
	'xtsn[e]'			's_1191'			's_0902'	'm1135'	's_1358'	's_2978'
				's_1206'			's_0905'	'm1139'	's_1368'	's_2980'
				's_1212'			's_0908'	'm1147'	's_1371'	's_2982'
				's_1219'			's_0911'	'm1149'	's_1373'	's_2984'
				's_1221'			's_0914'	'm1151'	's_1374'	's_2986'
							's_0917'	'm1156'	's_1382'	's_2988'
							's_0920'	'm1157'	's_1388'	's_2990'
							's_0923'	'm1158'	's_1391'	's_2992'
							's_0946'	'm1161'	's_1400'	's_3126'
							's_0947'	'm1168'	's_1412'	's_3127'
							's_0948'	'm1172'	's_1414'	's_3343'
							's_0949'	'm1179'	's_1417'	's_3345'
							's_0960'	'm1187'	's_1418'	's_3347'
							's_0968'	'm1189'	's_1424'	's_3349'
							's_0977'	'm1191'	's_1425'	's_3351'
							's_0983'	'm1192'	's_1430'	's_3353'
							's_0984'	'm1194'	's_1434'	's_3355'
							's_0985'	'm1195'	's_1437'	's_3357'
							's_0987'	'm1196'	's_1441'	's_3477'
							's_0994'	'm1203'	's_1444'	's_3490'
							's_0996'	'm1204'	's_1450'	's_3498'
							's_1001'	'm1207'	's_1451'	's_3632'
							's_1009'	'm1210'	's_1466'	's_3633'
							's_1013'	'm1211'	's_1473'	's_3634'
							's_1028'	'm1212'	's_1474'	's_3635'
							's_1060'	'm1224'	's_1476'	's_3636'
							's_1062'	'm1228'	's_1477'	's_3637'
							's_1063'	'm1230'	's_1486'	's_3638'
							's_1064'	'm1238'	's_1492'	's_3639'
							's_1066'	'm1428'	's_1494'	's_3640'
							's_1067'	'm1239'	's_1495'	's_3641'
							's_1068'	'm1240'	's_1498'	's_3642'
							's_1069'	'm1241'	's_1499'	's_3643'
							's_1074'	'm1242'	's_1504'	's_3644'
							's_1075'	'm1243'	's_1526'	's_3645'
							's_1077'	'm1244'	's_1528'	's_3646'
							's_1078'	'm1245'	's_1532'	's_3647'
							's_1081'	'm1246'	's_1534'	's_3648'
							's_1082'	'm1247'	's_1539'	's_3649'
							's_1083'	'm1427'	's_1540'	's_3650'
							's_1086'	'm1248'	's_1542'	's_3651'
							's_1087'	'm1251'	's_1546'	's_3652'
							's_1088'	'm1252'	's_1547'	's_3653'
							's_1090'	'm1253'	's_1551'	's_3654'
							's_1092'	'm1268'	's_1557'	's_3655'
							's_1093'	'm1271'	's_1560'	's_3675'
							's_1094'	'm1272'	's_1562'	's_3676'
							's_1095'	'm1280'	's_1564'	's_3677'
							's_1099'	'm1283'	's_1572'	's_3678'
							's_1100'	'm1284'	's_1573'	's_3679'
							's_1102'	'm1291'	's_1575'	's_3680'
							's_1103'	'm1294'	's_1584'	's_3681'
							's_1106'	'm1296'	's_1586'	's_3682'
							's_1109'	'm1297'	's_1588'	's_3683'
							's_1110'	'm1301'	's_1592'
							's_1111'	'm1304'	's_1595'
							's_1112'	'm1305'	's_1597'
							's_1118'	'm1306'	's_1599'
							's_1121'	'm1307'	's_1601'
							's_1124'	'm1311'	's_1603'
							's_1127'	'm1315'	's_1605'
							's_1130'	'm1317'	's_1609'
							's_1133'	'm1319'	's_1611'
							's_1136'	'm1321'	's_1613'
							's_1139'	'm1323'	's_1615'
							's_1142'	'm1335'	's_1618'
							's_1145'	'm1337'	's_1622'
							's_1146'	'm1342'	's_2764'
							's_1147'	'm1343'
							's_1148'	'm1344'
							's_1150'	'm1345'
								'm1347'
								'm1348'
								'm1349'
								'm1350'
								'm1351'
								'm1354'
								'm1358'
								'm1360'
								'm1364'
								'm1365'
								'm1373'
								'm1384'
								'm1392'
								'm1399'
								'm1400'
								'm1402'
								'm1403'
								'm1406'
								'm1407'
								'm1408'
								'm1409'
								'm1410'
								'm1411'
								'm1412'
								'm1414'
								'm1418'
								'm1422'
								'm1423'
								'm1424'
								'm1426'
								'm1429'
								'm1431'
								'm1432'
