# Supplementary material for: Comparative Analysis of Yeast Metabolic Network Models Highlights Progress, Opportunities for Metabolic Reconstruction
Source: PLoS Comput Biol. 2015 Nov 13;11(11):e1004530. doi: 10.1371/journal.pcbi.1004530 (PMC4643975; doi:10.1371/journal.pcbi.1004530)
Supplement: S3 Table — Maximum achievable biomass flux was compared to growth rates reported by Österlund et al. using code in S1 File. (XLSX) [file pcbi.1004530.s003.xlsx]

## Sheet: FBA results
N-limited growth aerobic (nitrogen constrained)
NH3 exchange constraint	experimental growth					iFF708	iND750	iIN800	iMM904	Yeast 4	iAZ900	iMM904bs	Yeast 5	iTO977	Yeast 6	Yeast 7
0.400000	0.1					0.0715	0.0588	0.0716	0.0588	0.0715	0.0588	0.0588	0.0715	0.0715	0.0715	0.0715
0.420000	0.1					0.0751	0.0618	0.0752	0.0618	0.0751	0.0618	0.0618	0.0751	0.1751	0.0751	0.0751
0.610000	0.15					0.1091	0.0897	0.1092	0.0897	0.1091	0.0897	0.0897	0.1091	0.1091	0.1091	0.1091
0.740000	0.18					0.1323	0.1088	0.1324	0.1088	0.1323	0.1088	0.1088	0.1323	0.1323	0.1323	0.1323
0.830000	0.2					0.1484	0.1221	0.1486	0.1221	0.1484	0.1221	0.1221	0.1484	0.1484	0.1484	0.1484
0.960000	0.25					0.1609	0.1323	0.1611	0.1323	0.1609	0.1323	0.1323	0.1609	0.1609	0.1609	0.1609
1.090000	0.28					0.1949	0.1603	0.1951	0.1603	0.1949	0.1603	0.1603	0.1949	0.1949	0.1949	0.1949
1.330000	0.34					0.2378	0.1956	0.238	0.1875	0.2378	0.1956	0.1875	0.2378	0.2378	0.2378	0.2378
					Correlation	0.9939	0.9939	0.9939	0.9939	0.9939	0.9939	0.9939	0.9939	0.9939	0.9939	0.9939
C-limited growth aerobic (glucose constrained)
Glucose exchange constraint	experimental growth					iFF708	iND750	iIN800	iMM904	Yeast 4	iAZ900	iMM904bs	Yeast 5	iTO977	Yeast 6	Yeast 7
1.15	0.1					0.1103	0.0263	0.1071	0.0221	0.1883	0.0373	0.0221	0.0909	0.1065	0.1096	0.1104
1.17	0.1					0.1123	0.0267	0.109	0.0225	0.1916	0.038	0.0225	0.0924	0.1085	0.1116	0.1123
1.69	0.15					0.1621	0.0386	0.1601	0.033	0.2767	0.0548	0.033	0.1335	0.1593	0.1611	0.1622
2.26	0.2					0.2168	0.0516	0.2161	0.0445	0.3701	0.0733	0.0445	0.1786	0.215	0.2155	0.2169
2.88	0.25					0.2763	0.0658	0.2771	0.057	0.4716	0.0934	0.057	0.2275	0.2756	0.2746	0.2764
3.27	0.27					0.3137	0.0747	0.3154	0.0648	0.5355	0.1061	0.0648	0.2583	0.3138	0.3118	0.3139
3.29	0.28					0.3157	0.0752	0.3174	0.0652	0.5387	0.1067	0.0652	0.2599	0.3157	0.3137	0.3158
3.88	0.31					0.3723	0.0887	0.3753	0.0771	0.6353	0.1259	0.0771	0.3065	0.3734	0.3699	0.3724
6.2	0.33					0.5949	0.1417	0.6033	0.1239	1.0152	0.2011	0.1239	0.4898	0.6002	0.5911	0.5951
7.89	0.35					0.757	0.1803	0.7694	0.158	1.292	0.2559	0.158	0.6234	0.7654	0.7523	0.7573
13.39	0.38					1.2847	0.306	1.3099	0.269	2.1926	0.4344	0.269	1.0579	1.3032	1.2766	1.2852
					Correlation	0.8158	0.8158	0.8158	0.8158	0.8158	0.8158	0.8158	0.8158	0.8158	0.8158	0.8158
N-limited growth aerobic (nitrogen, glucose and oxygen constrained)
NH3 exchange constraint	Glucose exchange constraint	Oxygen exchange constraint	experimental growth			iFF708	iND750	iIN800	iMM904	Yeast 4	iAZ900	iMM904bs	Yeast 5	iTO977	Yeast 6	Yeast 7
0.4	5.8	2.7	0.1			0.0715	0.0588	0.0716	0.0588	0.0715	0.0588	0.0588	0.0715	0.0715	0.0384	0.0384
0.42	4.83	4.42	0.1			0.0751	0.0618	0.0752	0.0618	0.0751	0.0618	0.0618	0.0751	0.0751	0.0403	0.0403
0.61	3.5	7.8	0.15			0.1091	0.0634	0.1092	0.0596	0.1091	0.0727	0.0596	0.1091	0.1091	0.0586	0.0586
0.74	4.61	9.2	0.18			0.1323	0.0886	0.1324	0.0808	0.1323	0.1017	0.0808	0.1323	0.1323	0.0711	0.0711
0.83	5.67	8.7	0.2			0.1484	0.121	0.1486	0.1046	0.1484	0.1221	0.1046	0.1484	0.1484	0.0797	0.0797
0.96	8	8.8	0.25			0.1717	0.1412	0.1718	0.1412	0.1717	0.1412	0.1412	0.1717	0.1717	0.0922	0.0922
1.09	9.45	9.3	0.28			0.1949	0.1603	0.1951	0.1603	0.1949	0.1603	0.1603	0.1949	0.1949	0.1047	0.1047
1.33	12.68	8.2	0.34			0.2378	0.1956	0.238	0.1746	0.2378	0.1956	0.1746	0.2378	0.2378	0.1277	0.1277
					Correlation	0.9982	0.9811	0.9982	0.9692	0.9982	0.9924	0.9692	0.9982	0.9982	0.9982	0.9982
C-limited growth aerobic (glucose and oxygen constrained)
Glucose exchange constraint	Oxygen exchange constraint	experimental growth				iFF708	iND750	iIN800	iMM904	Yeast 4	iAZ900	iMM904bs	Yeast 5	iTO977	Yeast 6	Yeast 7
1.15	2.7	0.1				0.1059	0.0202	0.0976	0.0218	0.1149	0.0231	0.0218	0.08	0.0972	0.1096	0.1104
1.17	2.5	0.1				0.1005	0.0217	0.0921	0.0219	0.1236	0.0249	0.0219	0.0774	0.0917	0.1116	0.1123
1.69	4	0.15				0.1565	0.0295	0.1503	0.0327	0.1679	0.0338	0.0327	0.1181	0.1496	0.1611	0.1622
2.26	5	0.2				0.1992	0.0411	0.1947	0.0438	0.2341	0.0471	0.0438	0.1524	0.1938	0.2155	0.2169
2.88	6.5	0.25				0.2575	0.0518	0.2554	0.0564	0.2948	0.0594	0.0564	0.1962	0.2543	0.2746	0.2764
3.27	7.46	0.27				0.2947	0.0584	0.2941	0.0643	0.3326	0.067	0.0643	0.2241	0.2928	0.3118	0.3139
3.29	7.8	0.28				0.305	0.0573	0.3048	0.0651	0.3266	0.0658	0.0651	0.2301	0.3035	0.3137	0.3158
3.88	8	0.31				0.325	0.0734	0.3256	0.0755	0.4179	0.0841	0.0755	0.252	0.3241	0.3699	0.3724
6.2	7	0.33				0.3517	0.1389	0.3525	0.1103	0.826	0.1663	0.1103	0.3008	0.3512	0.5911	0.5951
7.89	6.5	0.35				0.3777	0.165	0.3785	0.1127	1.117	0.2249	0.1227	0.3365	0.377	0.7523	0.7573
13.39	3	0.38				0.4082	0.1779	0.405	0.1228	2.1152	0.4259	0.1228	0.3933	0.4044	1.1395	1.1412
					Correlation	0.9984	0.8733	0.9984	0.949	0.7565	0.7565	0.949	0.9789	0.9984	0.8427	0.8439
N-limited growth aerobic
MODIFIED MODEL
NH3 exchange constraint	experimental growth					iFF708	iND750	iIN800	iMM904	Yeast 4	iAZ900	iMM904bs	Yeast 5	iTO977	Yeast 6	Yeast 7
0.400000	0.1					0.0715	0.0588	0.0716	0.0588	0.0715	0.0588	0.0588	0.0715	0.0715	0.0715	0.0715
0.420000	0.1					0.0751	0.0618	0.0752	0.0618	0.0751	0.0618	0.0618	0.0751	0.0751	0.0751	0.0751
0.610000	0.15					0.1091	0.0634	0.1092	0.0596	0.1091	0.0727	0.0596	0.1091	0.1091	0.1091	0.1091
0.740000	0.18					0.1323	0.0886	0.1324	0.0808	0.1323	0.1017	0.0808	0.1323	0.1323	0.1323	0.1323
0.830000	0.2					0.1484	0.121	0.1486	0.1046	0.1484	0.1221	0.1046	0.1484	0.1484	0.1484	0.1484
0.960000	0.25					0.1609	0.1412	0.1718	0.1412	0.1717	0.1412	0.1412	0.1717	0.1717	0.1717	0.1717
1.090000	0.28					0.1949	0.1603	0.1951	0.1603	0.1949	0.1603	0.1603	0.1949	0.1949	0.1949	0.1949
1.330000	0.34					0.2378	0.1956	0.238	0.1746	0.2378	0.1956	0.1746	0.2378	0.2378	0.2378	0.2378
					Correlation	0.9939	0.9811	0.9982	0.9692	0.9982	0.9924	0.9692	0.9982	0.9982	0.9982	0.9982
C-limited growth aerobic (glucose and oxygen constrained,modified models)
MODIFIED MODEL						rxn not in model
GLU	O2	Glucose:Oxygen ratio	observed			iFF708	iND750	iIN800	iMM904	Yeast 4	iAZ900	iMM904bs	Yeast 5	iTO977	Yeast 6	Yeast 7
1.15	2.7	0.425926	0.1			0.1059	0.0202	0.0966	0.0218	0.1149	0.0231	0.0218	0.0799	0.0972	0.0781	0.0782
1.17	2.5	0.468	0.1			0.1005	0.0217	0.0912	0.0219	0.1236	0.0249	0.0219	0.0773	0.0917	0.0776	0.0778
1.69	4	0.4225	0.15			0.1565	0.0295	0.1486	0.0327	0.1679	0.0338	0.0327	0.1179	0.1496	0.115	0.1152
2.26	5	0.452	0.2			0.1992	0.0411	0.1927	0.0438	0.2341	0.0471	0.0438	0.1521	0.1938	0.1512	0.1515
2.88	6.5	0.443077	0.25			0.2575	0.0518	0.2526	0.0564	0.2948	0.0594	0.0564	0.1959	0.2543	0.1936	0.194
3.27	7.46	0.438338	0.27			0.2947	0.0584	0.2907	0.0643	0.3326	0.067	0.0643	0.2237	0.2928	0.2204	0.2208
3.29	7.8	0.421795	0.28			0.305	0.0573	0.301	0.0651	0.3266	0.0658	0.0651	0.2297	0.3035	0.2239	0.2244
3.88	8	0.485	0.31			0.325	0.0734	0.3225	0.0755	0.4179	0.0841	0.0755	0.2516	0.3241	0.2552	0.2557
6.2	7	0.885714	0.33			0.3517	0.1389	0.35	0.1103	0.826	0.156	0.1103	0.3002	0.3512	0.3176	0.3227
7.89	6.5	1.21385	0.35			0.3777	0.165	0.3768	0.1127	1.117	0.1646	0.1227	0.3357	0.377	0.3551	0.3593
13.39	3	4.46333	0.38			0.4082	0.1779	0.405	0.1228	2.1152	0.1585	0.1228	0.3917	0.4044	0.4236	0.4196
					Correlation	0.9984	0.8733	0.9985	0.9491	0.7565	0.8936	0.949	0.9793	0.9984	0.9659	0.967

## Sheet: previously reported
Highlighted data is from Osterlund et al (doi:10.1186/1752-0509-7-36)
N-limited growth aerobic
GLCxtI	O2xtI	NH3xtI	experimental growth	simulated growth		Correlation between reported experimental and reported iTO977 simulation
5.800000	2.700000	0.400000	0.1	0.084869		0.996588
4.830000	4.420000	0.420000	0.1	0.089113
3.500000	7.800000	0.610000	0.15	0.129426
4.610000	9.200000	0.740000	0.18	0.157009
5.300000	NaN	0.850000	0.2	0.180348
5.670000	8.700000	0.830000	0.2	0.176104
8.000000	8.800000	0.960000	0.25	0.203687
9.450000	9.300000	1.090000	0.28	0.231269
12.680000	8.200000	1.330000	0.34	0.282191
C-limited growth aerobic
GLCxtI	O2xtI	experimental growth	simulated growth
0.600000	NaN	0.0516	0.059828			0.998726
1.150000	2.700000	0.1	0.109865
1.170000	2.500000	0.1	0.104281
1.180000	NaN	0.11	0.117662
1.690000	4.000000	0.15	0.16243
2.260000	5.000000	0.2	0.206619
2.880000	6.500000	0.25	0.267197
3.270000	7.460000	0.27	0.305801
3.290000	7.800000	0.28	0.316561
3.880000	8.000000	0.31	0.337
6.200000	7.000000	0.33	0.36298
7.890000	6.500000	0.35	0.388837
13.390000	3.000000	0.38	0.415615
