# Supplementary material for: Comparative Analysis of Yeast Metabolic Network Models Highlights Progress, Opportunities for Metabolic Reconstruction
Source: PLoS Comput Biol. 2015 Nov 13;11(11):e1004530. doi: 10.1371/journal.pcbi.1004530 (PMC4643975; doi:10.1371/journal.pcbi.1004530)
Supplement: S1 File — Code used for comparative analysis of yeast metabolic network models. The FBA tests folder includes the scripts used to specify model medium, biomass definitions, and essential gene lists for FBA-based comparison of gene essentiality predictive accuracy for single and double gene deletions. These scripts can be run with the runanalysis.m script. The doubles folder includes the scripts and results of the double gene deletion simulations. The models folder includes matlab.mat files of the models. The \models_as_used subfolder includes models with any modifications used for this analysis. The scope comparison folder includes the code used to compare metabolite and gene scope for the models. (ZIP) [file pcbi.1004530.s004.zip]

Archive with 59 entries (46 files):
- S1_File/
- S1_File/doubles/
- S1_File/doubles/analyze_double_results.m
- S1_File/doubles/results/
- S1_File/doubles/results/double_analysis.mat
- S1_File/doubles/results/double_KOs.mat
- S1_File/doubles/results/SGD synthetic lethals.mat
- S1_File/doubles/testDoubles.m
- S1_File/FBA tests/
- S1_File/FBA tests/find_dead_ends_and_blocked.m
- S1_File/FBA tests/mintersect.m
- S1_File/FBA tests/results/
- S1_File/FBA tests/results/.DS_Store
- __MACOSX/
- __MACOSX/S1_File/
- __MACOSX/S1_File/FBA tests/
- __MACOSX/S1_File/FBA tests/results/
- __MACOSX/S1_File/FBA tests/results/._.DS_Store
- S1_File/FBA tests/runanalysis.m
- __MACOSX/S1_File/FBA tests/._runanalysis.m
- S1_File/FBA tests/testGrowthRate.m
- __MACOSX/S1_File/FBA tests/._testGrowthRate.m
- S1_File/FBA tests/testGrowthRateDefaultObjective.m
- S1_File/FBA tests/testYeastModel.m
- S1_File/FBA tests/testYeastModel_kuepfer.m
- S1_File/models/
- S1_File/models/backup/
- S1_File/models/backup/bio.mat
- S1_File/models/backup/bs.mat
- S1_File/models/backup/iAZ.mat
- S1_File/models/backup/iFF.mat
- S1_File/models/backup/iIN800.mat
- S1_File/models/backup/iMM.mat
- S1_File/models/backup/iND.mat
- S1_File/models/backup/iTO.mat
- S1_File/models/backup/Y4.mat
- S1_File/models/backup/Y5.mat
- S1_File/models/backup/Y6.mat
- S1_File/models/backup/Y7.mat
- S1_File/models/make_models_consistent.m
- S1_File/models/models_as_used/
- S1_File/models/models_as_used/bio_bh.mat
- S1_File/models/models_as_used/bs_bh.mat
- S1_File/models/models_as_used/iAZ_bh.mat
- S1_File/models/models_as_used/iFF_bh.mat
- S1_File/models/models_as_used/iIN800_bh.mat
- S1_File/models/models_as_used/iMM_bh.mat
- S1_File/models/models_as_used/iND_bh.mat
- S1_File/models/models_as_used/iTO_bh.mat
- S1_File/models/models_as_used/Y4_bh.mat
- S1_File/models/models_as_used/Y5_bh.mat
- S1_File/models/models_as_used/Y6_bh.mat
- S1_File/models/models_as_used/Y7_bh.mat
- S1_File/models/README.txt
- S1_File/README.txt
- __MACOSX/S1_File/._README.txt
- S1_File/scope comparison/
- S1_File/scope comparison/compare_genes.m
- S1_File/scope comparison/compare_mets.m
