# Supplementary material for: Comparative Analysis of Yeast Metabolic Network Models Highlights Progress, Opportunities for Metabolic Reconstruction
Source: PLoS Comput Biol. 2015 Nov 13;11(11):e1004530. doi: 10.1371/journal.pcbi.1004530 (PMC4643975; doi:10.1371/journal.pcbi.1004530)
Supplement: S1 File — Code used for comparative analysis of yeast metabolic network models. The FBA tests folder includes the scripts used to specify model medium, biomass definitions, and essential gene lists for FBA-based comparison of gene essentiality predictive accuracy for single and double gene deletions. These scripts can be run with the runanalysis.m script. The doubles folder includes the scripts and results of the double gene deletion simulations. The models folder includes matlab.mat files of the models. The \models_as_used subfolder includes models with any modifications used for this analysis. The scope comparison folder includes the code used to compare metabolite and gene scope for the models. (ZIP) [file pcbi.1004530.s004.zip › S1_File/doubles/analyze_double_results.m]

function [ results ] = analyze_double_results( double_KOs_results )
%ANALYZE_DOUBLE_RESULTS compares model double KO biomass flux predictions
%to SGD-annotated "synthetic lethal" gene pairs. 
%
%   This function processes the XX_double_KOs structure generated by the
%   testDoubles.m function and requires the 'SGD synthetic lethals.mat'
%   file generated as described below.

%% acknowledgments and download instructions
% thanks to Rama Balakrishnan, of SGD, for providing these instructions for
% finding synthetic lethal interactions on SGD.
%
% "Thanks for writing in. Sure, we can build this kind of query using
% YeastMine. I have provided instructions below to retrieve all gene pairs
% of genes that interact genetically and are either 'Synthetic Rescue' or
% Synthetic lethality'.
% 
% 1) Click on the Query Builder option on the tool bar of YeastMine
% homepage (yeastmine.yeastgenome.org) 2) Click on the 'Import query from
% XML' link available in the Querybuilder box on the left corner. 3) Paste
% the following XML in the text box and hit submit.
% 
% <query name="" model="genomic" view="Interaction.gene1.primaryIdentifier
% Interaction.gene1.secondaryIdentifier Interaction.gene2.primaryIdentifier
% Interaction.gene2.secondaryIdentifier Interaction.details.annotationType
% Interaction.details.experimentType Interaction.details.phenotype
% Interaction.details.type" longDescription=""
% sortOrder="Interaction.gene1.primaryIdentifier asc">
%   <constraint path="Interaction.details.experimentType" op="="
%   value="Synthetic Lethality"/>
% </query>
% 
% 4) You will now land on a Model browser page which shows the query model.
% Click on the green Show Results page and you should get a list of
% interacting genes where experiment type = 'Synthetic Lethality'
% 
% 5) To get a list of interacting genes with Synthetic rescue type, go back
% to step 3, and paste the following XML and follow step 4.
% 
% <query name="" model="genomic" view="Interaction.gene1.primaryIdentifier
% Interaction.gene1.secondaryIdentifier Interaction.gene2.primaryIdentifier
% Interaction.gene2.secondaryIdentifier Interaction.details.annotationType
% Interaction.details.experimentType Interaction.details.phenotype
% Interaction.details.type" longDescription=""
% sortOrder="Interaction.gene1.primaryIdentifier asc">
%   <constraint path="Interaction.details.experimentType" op="="
%   value="Synthetic Rescue"/>
% </query>
% "

% After following these instructions, I processed the downloaded report
% thus:
% 
% fid=fopen('SGD synthetic lethal.txt')
% 
% A = cell(0,2);
% 
% while ~feof(fid)
%     tline = fgetl(fid);
%     tline = textscan(tline,'%s','delimiter','\t');
%     %tline is
%     %{[gene1][gene2][screentype][experiment][phenotype][interaction]}
%     A(end+1,1) = tline{1}(1); 
%     A(end,2) = tline{1}(2);
% end
% 
% save('SGD synthetic lethals','A');
% 
% fclose(fid);

    load('results/SGD synthetic lethals.mat');
    
    B = double_KOs_results(:,1:2);
    C = union(A, B) ;
    
    [~,ai] = ismember(A,C) ;
    [~,bi] = ismember(B,C) ;
    [tf,loc] = ismember(ai,bi,'rows'); % so A(1,:) == B(loc(1),:)
    
    % this is a bit painful, but there are duplicates in the SGD synthetic
    % lethals list, so some of the pairs appear on the list twice (for
    % example, A(701:702,:). We want the unique doubles. So
    % double_KOs_results(unique(loc(logical(loc))),:) is the rows of
    % doubles included in the SGD list of synthetic leathals. Each row from
    % a 100% correct specific and accurate model would contain 2 gene
    % names, a prediction of a biomass flux for each single deletion, and a
    % prediction of no biomass flux for the double deletion
    
    % binarize the biomass flux predictions. Arbitrarily choose a threshold
    % of 10% of predicted WT biomass flux as "lethal".
    
    % first, bugchecking fix - some knockout predictions generated by the
    % testDoubles script may match multiple genes, so the predicted biomass
    % fluxes are not single values, but rather one for each gene. In such
    % cases, check that all biomass flux values are the same, and replace
    % the vector with the value.
    
    for column=3:5

        big = cellfun(@length, double_KOs_results(:, column)) > 1;

        error_index = find(big);

        for index = 1:length(error_index)
            if length((double_KOs_results{error_index(1), column})) > 2
                
                warning('More than two genes match at error_index %i.\n', ...
                    error_index)
            else
                % if the two matches have the same predicted biomass flux,
                % replace the matrix with the single value
                if double_KOs_results{error_index(index), column}(1) - ...
                        double_KOs_results{error_index(index), column}(2) < 0.001
                    
                    double_KOs_results{error_index(index), column} = ...
                        double_KOs_results{error_index(index), column}(1);
                    
                % and if they're different, but both nonzero, warn and take
                % the average
                else
                    warning('The biomass flux predictions differ at error_index %i.\n', ...
                        error_index);
                    
                    if double_KOs_results{error_index(index), column}(1) ...
                            < .001 | ...
                            double_KOs_results{error_index(index), ...
                            column}(1) < .001
                        error('One of the matches has zero biomass flux.');
                    else
                        double_KOs_results{error_index(index), column} = ...
                            (double_KOs_results{error_index(index), ...
                            column}(1) + ...
                            double_KOs_results{error_index(index), ...
                            column}(2)) / 2;
                    end
                end
            end
        end
    end
    
    
    model_prediction = cell2mat(double_KOs_results(:,3)) > 0.1;
    model_prediction = [model_prediction ...
        cell2mat(double_KOs_results(:,4)) > 0.1];
    model_prediction = [model_prediction ...
        cell2mat(double_KOs_results(:,5)) > 0.1];
    
    model_prediction = logical(model_prediction);
    
    % number = the number of SGD synthetic lethals that are included in the
    % model 2KO simulation (this is the reference "known" synthetic lethal
    % number)
    known_lethals = model_prediction(unique(loc(logical(loc))),:);   
    results.number_known_lethals = length(known_lethals);
    results.number_model_pairs = length(B);
    
    % true positives = for a gene pair that is included in the SGD list,
    % the model correctly predicts neither gene is essential by itself, and
    % the pair is essential
    
    results.tp = sum(ismember(known_lethals, [1 1 0], 'rows')); 
    
    % true negative = for a gene pair that is not included in the SGD list,
    % and for which the model correctly predicts neither gene is essential
    % by itself, the model correctly predicts that the pair is not
    % essential (note: if the model incorrectly predicts that either gene
    % is essential by itself, that should show up in single deletion
    % metrics, and such cases are less interesting with regard to synthetic
    % lethal predictive performance)
    
    % first build the list of pairs of genes screeened that are not
    % included in the SGD list. This is the reference list of "known" not
    % synthetic lethal
    known_not_lethal = zeros(length(B),1);
    entries = loc(logical(loc));
    known_not_lethal(entries) = 1;
    known_not_lethal = ~known_not_lethal;
    
    known_not_lethal = model_prediction(known_not_lethal,:);
    
    results.tn = sum(ismember(known_not_lethal, [1 1 1], 'rows'));
    
    % false positive double = model incorrectly predicts that neither gene
    % is essential by itself, and the pair is essential
    results.fp = sum(ismember(known_not_lethal, [1 1 0], 'rows'));
       
    % false negative double = model correctly predicts that neither gene is
    % essential by itself, but incorrectly predicts that the pair is not
    % essential
    results.fn = sum(ismember(known_lethals, [1 1 1], 'rows'));
    
    % others_error = model incorrectly predicts that one or both of the
    % genes are essential by themselves
    results.other_error = ...
        sum(ismember(model_prediction, [1 0 1], 'rows')) + ...
        sum(ismember(model_prediction, [0 1 1], 'rows')) + ...
        sum(ismember(model_prediction, [1 0 0], 'rows')) + ...
        sum(ismember(model_prediction, [0 1 0], 'rows')) + ...
        sum(ismember(model_prediction, [0 0 1], 'rows')) + ...
        sum(ismember(model_prediction, [0 0 0], 'rows'));
    
    if results.tp + results.tn + results.fp + results.fn + ...
            results.other_error ~= results.number_model_pairs
        warning('Not all model pairs accounted for in error analysis');
    end
    
    % calculate the sensitivity, specificity, positive and negative
    % predictive values, geometric mean accuracy, and Matthews' Correlation
    % Coefficient for double KO predictions
    results.sensitivity = results.tp / (results.tp + results.fn);
    results.specificity = results.tn / (results.tn + results.fp);
    results.ppv = results.tp / (results.tp + results.fp);
    results.npv = results.tn / (results.tn + results.fn);
    results.gma = sqrt(results.sensitivity * results.specificity);
    results.mcc = (results.tp * results.tn - results.fp * results.fn) / ...
        sqrt((results.tp + results.fp) * (results.tp + results.fn) * ...
        (results.tn + results.fp) * (results.tn + results.fn));
end
