# Supplementary material for: Comparative Analysis of Yeast Metabolic Network Models Highlights Progress, Opportunities for Metabolic Reconstruction
Source: PLoS Comput Biol. 2015 Nov 13;11(11):e1004530. doi: 10.1371/journal.pcbi.1004530 (PMC4643975; doi:10.1371/journal.pcbi.1004530)
Supplement: S1 File — Code used for comparative analysis of yeast metabolic network models. The FBA tests folder includes the scripts used to specify model medium, biomass definitions, and essential gene lists for FBA-based comparison of gene essentiality predictive accuracy for single and double gene deletions. These scripts can be run with the runanalysis.m script. The doubles folder includes the scripts and results of the double gene deletion simulations. The models folder includes matlab.mat files of the models. The \models_as_used subfolder includes models with any modifications used for this analysis. The scope comparison folder includes the code used to compare metabolite and gene scope for the models. (ZIP) [file pcbi.1004530.s004.zip › S1_File/doubles/testDoubles.m]

function [ double_biomass_fluxes ] = testDoubles( model )
    %TESTDOUBLES Test all double mutants for viability in a synthetic
    %complete medium
    %
    % Input:
    %   model     A COBRA Toolbox-format yeast model. Currently supports:
    %              iFF708 - doi: 10.1101/gr.234503
    %              iND750 - doi: 10.1101/gr.2250904
    %              iIN800 - doi: 10.1186/1752-0509-2-71
    %              iMM904 - doi: 10.1186/1752-0509-3-37
    %              iMM904bz - doi: 10.1038/ng.846
    %              iAZ900 - doi: 10.1186/1752-0509-4-178
    %              Yeast 4 - doi: 10.1186/1752-0509-4-145
    %              Yeast 5 - doi:10.1186/1752-0509-6-55
    %              Yeast 6 - doi:10.1093/database/bat059
    %              iTO977 - doi:10.1186/1752-0509-7-36
   
    %% set medium 
    % REFERENCE: 
    % Kennedy CJ, Boyle PM, Waks Z, Silver PA. "Systems-Level Engineering of
    % Nonfermentative Metabolism in Yeast" Genetics (2009) 183:385-397. DOI:
    % 10.1534/genetics.109.105254

    switch lower(model.description)
        case {'iff708_valid_modified.xml'} 
            model = complete_iFF(model);

        case {'ind750.xml'}
            model = complete_iND(model);

        case {'iin800.xml'}
            model = complete_iIN(model);
        
        case {'imm904'}
            model = complete_iMM(model);

        case {'iaz900.xml'}
            model = complete_iAZ(model); 

        case {'yeast_4.05'}
            model = complete_Y4(model);

        case {'yeast_5.01_model.xml'}
            model = complete_Y5(model);

        case {'yeast_6.06_cobra'}
            model = complete_Y6(model);

        case {'ito977_cobra_compatible'}
            model = complete_iTO(model);

        case {'imm904_nadcorrected'}
            % like iMM, but default biomass def also requires iron
            model = complete_iMMbs(model);

        otherwise
            error('Sorry, this model is not currently supported.')
    end
   
    %% set tolerance for KO growth
    wt_sln = optimizeCbModel(model,[],'one');
    wt_biomass_flux = wt_sln.f;
    
    %% check single KOs
    grRatio = singleGeneDeletion(model);
    
    %% check double KOs
    
    candidate_singles = unique(model.genes);
    double_biomass_fluxes=[];
    candidate_doubles = nchoosek(candidate_singles, 2);
    
    h = waitbar(0,'Checking double knockouts ...');

    for i=1:length(candidate_doubles)
        if mod(i,100) == 0
            waitbar(i/length(candidate_doubles),h);
        end
        
        clear mex;
        
        [newmodel,hasEffect,~,deletedGenes] = deleteModelGenes(model,...
            candidate_doubles(i,:));
        
        flux=optimizeCbModel(newmodel,[],'one');   
        
        % NOTE: There's an error here - if one of the genes matches two
        % model genes (such as YCR024C and YCR024C-A), the grRatio isn't an
        % integer, it's a vector with entries for each match
    
        double_biomass_fluxes = [double_biomass_fluxes; ...
        candidate_doubles(i,:) ...
        grRatio(strmatch(candidate_doubles(i,1), model.genes)) ...
        grRatio(strmatch(candidate_doubles(i,2), model.genes)) ...
        flux.f/wt_biomass_flux];
        
        %sprintf('%12i\n', length(candidate_doubles)) % for troubleshooting
        %sprintf('%12i %12.4f\n', i, flux.f) % for troubleshooting
    end
    
    close(h);

    % the double_biomass_fluxes variable is now a 5-column cell array. The
    % first two columns are the genes screened, the next two columns are
    % the respective single gene grRatios for them, and the final column is
    % the predicted biomass flux of the double KO normalized to WT growth
    % rate.

    % save('iFF_double_KOs');

end

function model = complete_iFF(model)
    % change iFF model medium to the Kennedy synthetic complete medium
    % NOTE: iFF doesn't have exchange reactions for: 4-Aminobenzoate,
    % folate, nicotinate, pyridoxine, or water
    
    % start with a clean slate: set to unconstrained excretion, no uptake)

    uptake_rxn_ids = {'ZYMSTxtI';'XANxtI';'URIxtI';'UREAxtI';'URAxtI';...
        'THYxtI';'DTxtI';'THMxtI';'SLFxtI';'SUCxtI';'SUCCxtI';...
        'C180xtI';'SPRMxtI';'SORxtI';'NAxtI';'MMETxtI';'SAMxtI';...
        'RFLAVxtI';'PYRxtI';'KxtI';'PIMExtI';'PIxtI';'PEPTxtI';...
        'C160xtI';'O2xtI';'OGTxtI';'OPEPxtI';'NMNxtI';'NH3xtI';...
        'C140xtI';'MIxtI';'MTHNxtI';'MELIxtI';'MLTxtI';'MALxtI';...
        'VALxtI';'TYRxtI';'TRPxtI';'THRxtI';'SERxtI';'PROxtI';...
        'PHExtI';'ORNxtI';'METxtI';'LYSxtI';'LEUxtI';'ILExtI';'HISxtI';...
        'GLNxtI';'GLUxtI';'GLTxtI';'CYSxtI';'ASPxtI';'ASNxtI';'ARGxtI';...
        'ALAxtI';'INSxtI';'HYXNxtI';'GSNxtI';'GNxtI';'GLALxtI';...
        'GLYxtI';'GLxtI';'GLAMxtI';'GABAxtI';'FUMxtI';'FORxtI';'ETHxtI';...
        'ERGOxtI';'DTTPxtI';'RIBxtI';'RMNxtI';'MNTxtI';'DIPEPxtI';...
        'GA6PxtI';'GLACxtI';'FRUxtI';'DUxtI';'DINxtI';'DGxtI';'DCxtI';...
        'DAxtI';'ARABxtI';'CYTSxtI';'CYTDxtI';'CO2xtI';'CITxtI';...
        'CHOxtI';'BTxtI';'BMxtI';'FUCxtI';'MANxtI';'GLCxtI';'TRExtI';...
        'ATNxtI';'PAPxtI';'ADNxtI';'ADxtI';'ACxtI';'ACALxtI';'AONAxtI';...
        'DANNAxtI';'AKGxtI';'PNTOxtI';'LACxtI';};

    excretion_rxn_ids = {'ZYMSTxtO';'XANxtO';'URIxtO';'UREAxtO';...
        'URAxtO';'THYxtO';'DTxtO';'THMxtO';'SLFxtO';'SUCxtO';'SUCCxtO';...
        'C180xtO';'SPRMxtO';'SORxtO';'NAxtO';'MMETxtO';'SAMxtO';...
        'RFLAVxtO';'PYRxtO';'KxtO';'PIMExtO';'PIxtO';'PEPTxtO';...
        'C160xtO';'O2xtO';'OGTxtO';'OPEPxtO';'NMNxtO';'NH3xtO';...
        'C140xtO';'MIxtO';'MTHNxtO';'MELIxtO';'MLTxtO';'MALxtO';...
        'VALxtO';'TYRxtO';'TRPxtO';'THRxtO';'SERxtO';'PROxtO';...
        'PHExtO';'ORNxtO';'METxtO';'LYSxtO';'LEUxtO';'ILExtO';'HISxtO';...
        'GLNxtO';'GLUxtO';'GLTxtO';'CYSxtO';'ASPxtO';'ASNxtO';'ARGxtO';...
        'ALAxtO';'INSxtO';'HYXNxtO';'GSNxtO';'GNxtO';'GLALxtO';...
        'GLYxtO';'GLxtO';'GLAMxtO';'GABAxtO';'FUMxtO';'FORxtO';'ETHxtO';...
        'ERGOxtO';'DTTPxtO';'RIBxtO';'RMNxtO';'MNTxtO';'DIPEPxtO';...
        'GA6PxtO';'GLACxtO';'FRUxtO';'DUxtO';'DINxtO';'DGxtO';'DCxtO';...
        'DAxtO';'ARABxtO';'CYTSxtO';'CYTDxtO';'CO2xtO';'CITxtO';...
        'CHOxtO';'BTxtO';'FUCxtO';'MANxtO';'GLCxtO';'TRExtO';'ATNxtO';...
        'PAPxtO';'ADNxtO';'ADxtO';'ACxtO';'ACALxtO';'AONAxtO';...
        'DANNAxtO';'AKGxtO';'PNTOxtO';'LACxtO';'BMxtO';};

    uptake_rxn_indexes = findRxnIDs(model, uptake_rxn_ids);
    excretion_rxn_indexes = findRxnIDs(model, ...
        excretion_rxn_ids);

    model.lb(uptake_rxn_indexes) = 0;
    model.ub(uptake_rxn_indexes) = 0;
    model.lb(excretion_rxn_indexes) = 0;
    model.ub(excretion_rxn_indexes) = 1000;

    constrainedUptake = {'ADxtI';'ALAxtI';'ARGxtI';'ASNxtI';'ASPxtI';...
        'BTxtI';'CYSxtI';'ERGOxtI';'GLNxtI';'GLUxtI';'GLYxtI';...
        'C160xtI';'HISxtI';'ILExtI';'MIxtI';'LEUxtI';'LYSxtI';...
        'METxtI';'C180xtI';'PHExtI';'PNTOxtI';'PROxtI';'RFLAVxtI';...
        'SERxtI';'THMxtI';'THRxtI';'TRPxtI';'TYRxtI';'URAxtI';...
        'VALxtI';'ZYMSTxtI'};
    glucoseExchange = {'GLCxtI';};
    unconstrainedUptake = {'NH3xtI';'PIxtI';'SLFxtI';'NAxtI';'KxtI';...
        'CO2xtI';'O2xtI'};
    
    constrainedUptakeRxnIndexes = findRxnIDs(model,constrainedUptake);
    glucoseExchangeIndex = findRxnIDs(model,glucoseExchange);
    unconstrainedUptakeRxnIndexes = findRxnIDs(model,unconstrainedUptake);
    model.ub(constrainedUptakeRxnIndexes) = 0.5;
    model.ub(glucoseExchangeIndex) = 20;
    model.ub(unconstrainedUptakeRxnIndexes) = 1000;
end

function model = complete_iND(model)
    % change iND model medium to the Kennedy synthetic complete medium
    % NOTE: iND doesn't have exchange reactions for: 4-Aminobenzoate,
    % folate, nicotinate, or pyridoxine.
    
    % start with a clean slate: set all exchange reactions to upper bound =
    % 1000 and lower bound = 0 (ie, unconstrained excretion, no uptake)
    exchangeRxns = findExcRxns(model);
    model.lb(exchangeRxns) = 0;
    model.ub(exchangeRxns) = 1000;
    
    constrainedUptake = {'EX_ade(e)';'EX_ala_L(e)';'EX_arg_L(e)';...
        'EX_asn_L(e)';'EX_asp_L(e)';'EX_btn(e)';'EX_cys_L(e)';...
        'EX_ergst(e)';'EX_gln_L(e)';'EX_glu_L(e)';'EX_gly(e)';...
        'EX_hdcea(e)';'EX_his_L(e)';'EX_ile_L(e)';'EX_inost(e)';...
        'EX_leu_L(e)';'EX_lys_L(e)';'EX_met_L(e)';'EX_ocdcea(e)';...
        'EX_ocdcya(e)';'EX_phe_L(e)';'EX_pnto_R(e)';'EX_pro_L(e)';...
        'EX_ribflv(e)';'EX_ser_L(e)';'EX_thm(e)';'EX_thr_L(e)';...
        'EX_trp_L(e)';'EX_tyr_L(e)';'EX_ura(e)';'EX_val_L(e)';...
        'EX_zymst(e)'};
    glucoseExchange = {'EX_glc(e)';};
    unconstrainedUptake = {'EX_h2o(e)';'EX_nh4(e)';'EX_pi(e)';...
        'EX_so4(e)';'EX_na1(e)';'EX_k(e)';'EX_co2(e)';'EX_o2(e)'};
 
    constrainedUptakeRxnIndexes = findRxnIDs(model,constrainedUptake);
    glucoseExchangeIndex = findRxnIDs(model,glucoseExchange);
    unconstrainedUptakeRxnIndexes = findRxnIDs(model,unconstrainedUptake);
    model.lb(constrainedUptakeRxnIndexes) = -0.5;
    model.lb(glucoseExchangeIndex) = -20;
    model.lb(unconstrainedUptakeRxnIndexes) = -1000;
end

function model = complete_iIN(model)
    % change iIN model medium to the Kennedy synthetic complete medium
    % NOTE: iIN doesn't have exchange reactions for: 4-Aminobenzoate,
    % folate, nicotinate, or water
    
    % start with a clean slate: set to unconstrained excretion, no uptake)

    uptake_rxn_ids = {'44DIMZYMSTxtI';'ACALxtI';'ACxtI';'ADNxtI';...
        'ADxtI';'AKGxtI';'ALAVxtI';'ALAxtI';'AMGxtI';'AONAxtI';...
        'ARABxtI';'ARGxtI';'ASNxtI';'ASPxtI';'ATNxtI';'ATTxtI';...
        'BMxtI';'BTxtI';'C100xtI';'C120xtI';'C140xtI';'C141xtI';...
        'C160xtI';'C161xtI';'C180xtI';'C181xtI';'C24xtI';'C26xtI';...
        'CARxtI';'CHOxtI';'CITxtI';'CO2xtI';'CYSxtI';'CYTDxtI';...
        'CYTSxtI';'DANNAxtI';'DAxtI';'DCxtI';'DGxtI';'DINxtI';...
        'DIPEPxtI';'DTTPxtI';'DTxtI';'DUxtI';'EPISTxtI';...
        'ERG572224xtI';'ERG722xtI';'ERGOSTxtI';'ETHxtI';...
        'FCOSTxtI';'FORxtI';'FRUxtI';'FUCxtI';'FUMxtI';'GA6PxtI';...
        'GABAxtI';'GLACxtI';'GLALxtI';'GLAMxtI';'GLCxtI';'GLNxtI';...
        'GLTxtI';'GLUxtI';'GLxtI';'GLYxtI';'GNxtI';'GROPCxtI';...
        'GROPIxtI';'GSNxtI';'HEXTI';'HISxtI';'HYXNxtI';'ILExtI';...
        'INSxtI';'KxtI';'LACxtI';'LANOSTxtI';'LEUxtI';'LYSxtI';...
        'MALxtI';'MANxtI';'MELIxtI';'METxtI';'MIxtI';'MLTxtI';...
        'MMETxtI';'MNTxtI';'MTHNxtI';'NAGxtI';'NAxtI';'NH3xtI';...
        'NMNxtI';'O2xtI';'OGTxtI';'OPEPxtI';'ORNxtI';'PAPxtI';...
        'PEPTxtI';'PHExtI';'PIMExtI';'PIxtI';'PNTOxtI';'PROxtI';...
        'PTRSCxtI';'PYRxtI';'RFLAVxtI';'RIBxtI';'RMNxtI';'SAMxtI';...
        'SERxtI';'SLFxtI';'SORxtI';'SPRMDxtI';'SPRMxtI';'SUCCxtI';...
        'SUCxtI';'THMxtI';'THRxtI';'THYxtI';'TRExtI';'TRPxtI';...
        'TYRxtI';'URAxtI';'UREAxtI';'URIxtI';'VALxtI';'VB6xtI';...
        'XANxtI';'XTSINExtI';'XYLxtI';'ZYMSTxtI';};

    excretion_rxn_ids = {'44DIMZYMSTxtO';'ACALxtO';'ACxtO';...
        'ADNxtO';'ADxtO';'AKGxtO';'ALAVxtO';'ALAxtO';'AMGxtO';...
        'AONAxtO';'ARABxtO';'ARGxtO';'ASNxtO';'ASPxtO';'ATNxtO';...
        'ATTxtO';'BMxtO';'BTxtO';'C100xtO';'C120xtO';'C140xtO';...
        'C141xtO';'C160xtO';'C161xtO';'C180xtO';'C181xtO';...
        'C24xtO';'C26xtO';'CARxtO';'CHOxtO';'CITxtO';'CO2xtO';...
        'CYSxtO';'CYTDxtO';'CYTSxtO';'DANNAxtO';'DAxtO';'DCxtO';...
        'DGxtO';'DINxtO';'DIPEPxtO';'DTTPxtO';'DTxtO';'DUxtO';...
        'EPISTxtO';'ERG572224xtO';'ERG722xtO';'ERGOSTxtO';...
        'ETHxtO';'FCOSTxtO';'FORxtO';'FRUxtO';'FUCxtO';'FUMxtO';...
        'GA6PxtO';'GABAxtO';'GLACxtO';'GLALxtO';'GLAMxtO';...
        'GLCxtO';'GLNxtO';'GLTxtO';'GLUxtO';'GLxtO';'GLYxtO';...
        'GNxtO';'GROPCxtO';'GROPIxtO';'GSNxtO';'HEXTO';'HISxtO';...
        'HYXNxtO';'ILExtO';'INSxtO';'KxtO';'LACxtO';'LANOSTxtO';...
        'LEUxtO';'LYSxtO';'MALxtO';'MANxtO';'MELIxtO';'METxtO';...
        'MIxtO';'MLTxtO';'MMETxtO';'MNTxtO';'MTHNxtO';'NAGxtO';...
        'NAxtO';'NH3xtO';'NMNxtO';'O2xtO';'OGTxtO';'OPEPxtO';...
        'ORNxtO';'PAPxtO';'PEPTxtO';'PHExtO';'PIMExtO';'PIxtO';...
        'PNTOxtO';'PROxtO';'PTRSCxtO';'PYRxtO';'RFLAVxtO';...
        'RIBxtO';'RMNxtO';'SAMxtO';'SERxtO';'SLFxtO';'SORxtO';...
        'SPRMDxtO';'SPRMxtO';'SUCCxtO';'SUCxtO';'THMxtO';'THRxtO';...
        'THYxtO';'TRExtO';'TRPxtO';'TYRxtO';'URAxtO';'UREAxtO';...
        'URIxtO';'VALxtO';'VB6xtO';'XANxtO';'XTSINExtO';'XYLxtO';...
        'ZYMSTxtO';};

    uptake_rxn_indexes = findRxnIDs(model, uptake_rxn_ids);
    excretion_rxn_indexes = findRxnIDs(model, ...
        excretion_rxn_ids);

    model.lb(uptake_rxn_indexes) = 0;
    model.ub(uptake_rxn_indexes) = 0;
    model.lb(excretion_rxn_indexes) = 0;
    model.ub(excretion_rxn_indexes) = 1000;

    constrainedUptake = {'ADxtI';'ALAxtI';'ARGxtI';'ASNxtI';'ASPxtI';...
        'BTxtI';'CYSxtI';'ERGOSTxtI';'GLNxtI';'GLUxtI';'GLYxtI';...
        'C160xtI';'HISxtI';'ILExtI';'MIxtI';'LEUxtI';'LYSxtI';...
        'METxtI';'C180xtI';'PHExtI';'PNTOxtI';'PROxtI';'VB6xtI';...
        'RFLAVxtI';'SERxtI';'THMxtI';'THRxtI';'TRPxtI';'TYRxtI';...
        'URAxtI';'VALxtI';'ZYMSTxtI'};
    glucoseExchange = {'GLCxtI';};
    unconstrainedUptake = {'NH3xtI';'PIxtI';'SLFxtI';'NAxtI';'KxtI';...
        'CO2xtI';'O2xtI'};
    
    constrainedUptakeRxnIndexes = findRxnIDs(model,constrainedUptake);
    glucoseExchangeIndex = findRxnIDs(model,glucoseExchange);
    unconstrainedUptakeRxnIndexes = findRxnIDs(model,unconstrainedUptake);
    model.ub(constrainedUptakeRxnIndexes) = 0.5;
    model.ub(glucoseExchangeIndex) = 20;
    model.ub(unconstrainedUptakeRxnIndexes) = 1000;
end

function model = complete_iMM(model)
    % change iMM model medium to the Kennedy synthetic complete medium
    % NOTE: iMM doesn't have exchange reactions for folate or pyridoxine.
    
    % start with a clean slate: set all exchange reactions to upper bound =
    % 1000 and lower bound = 0 (ie, unconstrained excretion, no uptake)
    exchangeRxns = findExcRxns(model);
    model.lb(exchangeRxns) = 0;
    model.ub(exchangeRxns) = 1000;

    constrainedUptake = {'EX_4abz(e)';'EX_ade(e)';'EX_ala-L(e)';...
       'EX_arg-L(e)';'EX_asn-L(e)';'EX_asp-L(e)';'EX_btn(e)';...
       'EX_cys-L(e)';'EX_ergst(e)';'EX_gln-L(e)';'EX_glu-L(e)';...
       'EX_gly(e)';'EX_hdcea(e)';'EX_his-L(e)';'EX_ile-L(e)';...
       'EX_inost(e)';'EX_leu-L(e)';'EX_lys-L(e)';'EX_met-L(e)';...
       'EX_nac(e)';'EX_ocdcea(e)';'EX_ocdcya(e)';'EX_phe-L(e)';...
       'EX_pnto-R(e)';'EX_pro-L(e)';'EX_ribflv(e)';'EX_ser-L(e)';...
       'EX_thm(e)';'EX_thr-L(e)';'EX_trp-L(e)';'EX_tyr-L(e)';...
       'EX_ura(e)';'EX_val-L(e)';'EX_zymst(e)'};
    glucoseExchange = {'EX_glc(e)';};
    unconstrainedUptake = {'EX_h2o(e)';'EX_nh4(e)';'EX_pi(e)';...
        'EX_so4(e)';'EX_na1(e)';'EX_k(e)';'EX_co2(e)';'EX_o2(e)'};
 
    constrainedUptakeRxnIndexes = findRxnIDs(model,constrainedUptake);
    glucoseExchangeIndex = findRxnIDs(model,glucoseExchange);
    unconstrainedUptakeRxnIndexes = findRxnIDs(model,unconstrainedUptake);
    model.lb(constrainedUptakeRxnIndexes) = -0.5;
    model.lb(glucoseExchangeIndex) = -20;
    model.lb(unconstrainedUptakeRxnIndexes) = -1000;
end

function model = complete_iAZ(model)
    % change iMM model medium to the Kennedy synthetic complete medium
    % NOTE: iMM doesn't have exchange reactions for folate or pyridoxine.
    
    % start with a clean slate: set all exchange reactions to upper bound =
    % 1000 and lower bound = 0 (ie, unconstrained excretion, no uptake)
    exchangeRxns = findExcRxns(model);
    model.lb(exchangeRxns) = 0;
    model.ub(exchangeRxns) = 1000;

    constrainedUptake = {'EX_4abz(e)';'EX_ade(e)';'EX_ala_L(e)';...
       'EX_arg_L(e)';'EX_asn_L(e)';'EX_asp_L(e)';'EX_btn(e)';...
       'EX_cys_L(e)';'EX_ergst(e)';'EX_gln_L(e)';'EX_glu_L(e)';...
       'EX_gly(e)';'EX_hdcea(e)';'EX_his_L(e)';'EX_ile_L(e)';...
       'EX_inost(e)';'EX_leu_L(e)';'EX_lys_L(e)';'EX_met_L(e)';...
       'EX_nac(e)';'EX_ocdcea(e)';'EX_ocdcya(e)';'EX_phe_L(e)';...
       'EX_pnto_R(e)';'EX_pro_L(e)';'EX_ribflv(e)';'EX_ser_L(e)';...
       'EX_thm(e)';'EX_thr_L(e)';'EX_trp_L(e)';'EX_tyr_L(e)';...
       'EX_ura(e)';'EX_val_L(e)';'EX_zymst(e)'};
    glucoseExchange = {'EX_glc(e)';};
    unconstrainedUptake = {'EX_h2o(e)';'EX_nh4(e)';'EX_pi(e)';...
        'EX_so4(e)';'EX_na1(e)';'EX_k(e)';'EX_co2(e)';'EX_o2(e)'};
 
    constrainedUptakeRxnIndexes = findRxnIDs(model,constrainedUptake);
    glucoseExchangeIndex = findRxnIDs(model,glucoseExchange);
    unconstrainedUptakeRxnIndexes = findRxnIDs(model,unconstrainedUptake);
    model.lb(constrainedUptakeRxnIndexes) = -0.5;
    model.lb(glucoseExchangeIndex) = -20;
    model.lb(unconstrainedUptakeRxnIndexes) = -1000;
end

function model = complete_Y4(model)
    % change Y4 model medium to the Kennedy synthetic complete medium
    % NOTE: Y4 doesn't have exchange reactions for folate or water.
    
    % start with a clean slate (ie, unconstrained excretion, no uptake)
    % This one is hard b/c nonstandard exchange bounds, directions.
    exchangeRxns = findExcRxns(model);
    exchange_indexes=find(exchangeRxns);

    %thanks to Shuyi Ma (of the Price lab at ISB) for this!
    b2 = sum(model.S(:,exchange_indexes),1); %-1 for exchange as reactant +1 for exchange as product
    posexch = exchange_indexes(b2 == 1); % index of exchange rxns having product
    negexch = exchange_indexes(b2 == -1); % index of exchange rxns having substrate

    model.lb(posexch) = -1000;
    model.ub(posexch) = 0;

    model.lb(negexch) = 0;
    model.ub(negexch) = 1000;

    % now allow uptake of media components
    posConstrainedUptake = {'r_1143';'r_1347';'r_1350';'r_1352';...
        'r_1356';'r_1170';'r_1359';'r_1243';'r_1371';'r_1367';'r_1303';...
        'r_1324';'r_1373';'r_1378';'r_1335';'r_1384';'r_1386';'r_1388';...
        'r_1427';'r_1439';'r_1440';'r_1389';'r_1451';'r_1390';'r_1481';...
        'r_1488';'r_1393';'r_1512';'r_1396';'r_1397';'r_1401';'r_1527';...
        'r_1402';'r_1536';};
    
    negConstrainedUptake = {'r_1121';};
    
    glucoseExchange = {'r_1293';};
    
    posUnconstrainedUptake = {'r_1157';'r_1461';'r_1507';'r_1476';...
        'r_1194';'r_1435';};
    negUnconstrainedUptake = {'r_1497';};


    posConstrainedUptakeRxnIndexes = findRxnIDs(model,...
        posConstrainedUptake);
    negConstrainedUptakeRxnIndexes = findRxnIDs(model,...
        negConstrainedUptake);
    
    glucoseExchangeIndex = findRxnIDs(model,glucoseExchange);
    
    posUnconstrainedUptakeRxnIndexes = findRxnIDs(model,...
        posUnconstrainedUptake);
    negUnconstrainedUptakeRxnIndexes = findRxnIDs(model,...
        negUnconstrainedUptake);
    
    model.ub(posConstrainedUptakeRxnIndexes) = 0.5;
    model.lb(negConstrainedUptakeRxnIndexes) = -0.5;

    model.ub(glucoseExchangeIndex) = 20;
    
    model.ub(posUnconstrainedUptakeRxnIndexes) = 1000;
    model.lb(negUnconstrainedUptakeRxnIndexes) = -1000;
end

function model = complete_Y5(model)
    % change Y5 model medium to the Kennedy synthetic complete medium
    % NOTE: Y5 doesn't have exchange reaction for folate.
    
    % start with a clean slate: set all exchange reactions to upper bound =
    % 1000 and lower bound = 0 (ie, unconstrained excretion, no uptake)
    exchangeRxns = findExcRxns(model);
    model.lb(exchangeRxns) = 0;
    model.ub(exchangeRxns) = 1000;

    constrainedUptake = {'r_1604';'r_1639';'r_1873';'r_1879';'r_1880';...
        'r_1881';'r_1671';'r_1883';'r_1757';'r_1891';'r_1889';'r_1810';...
        'r_1993';'r_1893';'r_1897';'r_1947';'r_1899';'r_1900';'r_1902';...
        'r_1967';'r_1918';'r_1918';'r_1903';'r_1548';'r_1904';'r_2028';...
        'r_2038';'r_1906';'r_2067';'r_1911';'r_1912';'r_1913';'r_2090';...
        'r_1914';'r_2106';};
    glucoseExchange = {'r_1714';};
    unconstrainedUptake = {'r_2100';'r_1654';'r_2005';'r_2060';'r_2049';...
        'r_2020';'r_1672';'r_1992';};
 
    constrainedUptakeRxnIndexes = findRxnIDs(model,constrainedUptake);
    glucoseExchangeIndex = findRxnIDs(model,glucoseExchange);
    unconstrainedUptakeRxnIndexes = findRxnIDs(model,unconstrainedUptake);
    model.lb(constrainedUptakeRxnIndexes) = -0.5;
    model.lb(glucoseExchangeIndex) = -20;
    model.lb(unconstrainedUptakeRxnIndexes) = -1000;
end

function model = complete_Y6(model)
    % change Y6 model medium to the Kennedy synthetic complete medium
    % NOTE: Y6 doesn't have exchange reaction for folate or for potassium
    
    % start with a clean slate: set all exchange reactions to upper bound =
    % 1000 and lower bound = 0 (ie, unconstrained excretion, no uptake)
    exchangeRxns = findExcRxns(model);
    model.lb(exchangeRxns) = 0;
    model.ub(exchangeRxns) = 1000;

    constrainedUptake = {'r_1604';'r_1639';'r_1873';'r_1879';'r_1880';...
        'r_1881';'r_1671';'r_1883';'r_1757';'r_1891';'r_1889';'r_1810';...
        'r_1993';'r_1893';'r_1897';'r_1947';'r_1899';'r_1900';'r_1902';...
        'r_1967';'r_1918';'r_1918';'r_1903';'r_1548';'r_1904';'r_2028';...
        'r_2038';'r_1906';'r_2067';'r_1911';'r_1912';'r_1913';'r_2090';...
        'r_1914';'r_2106';};
    glucoseExchange = {'r_1714';};
    unconstrainedUptake = {'r_2100';'r_1654';'r_2005';'r_2060';'r_2049';...
        'r_1672';'r_1992';};
 
    constrainedUptakeRxnIndexes = findRxnIDs(model,constrainedUptake);
    glucoseExchangeIndex = findRxnIDs(model,glucoseExchange);
    unconstrainedUptakeRxnIndexes = findRxnIDs(model,unconstrainedUptake);
    model.lb(constrainedUptakeRxnIndexes) = -0.5;
    model.lb(glucoseExchangeIndex) = -20;
    model.lb(unconstrainedUptakeRxnIndexes) = -1000;
end

function model = complete_iTO(model)
    % change iTO model medium to the Kennedy synthetic complete medium
    % NOTE: iIN doesn't have exchange reactions for: 4-Aminobenzoate,
    % folate, nicotinate, or water
    
    % start with a clean slate: set to unconstrained excretion, no uptake)

    uptake_rxn_ids = {'2MBACxtI';'2MBALDxtI';'44DIMZYMSTxtI';'ACALxtI';...
        'ACxtI';'ADNxtI';'ADxtI';'AKGxtI';'ALAVxtI';'ALAxtI';'AMGxtI';...
        'AONAxtI';'ARABxtI';'ARGxtI';'ASNxtI';'ASPxtI';'ATNxtI';...
        'ATTxtI';'BMxtI';'BTxtI';'C100xtI';'C120xtI';'C140xtI';...
        'C141xtI';'C160xtI';'C161xtI';'C180xtI';'C181xtI';'C24xtI';...
        'C26xtI';'CARxtI';'CHOxtI';'CITxtI';'CO2xtI';'CYSxtI';...
        'CYTDxtI';'CYTSxtI';'DANNAxtI';'DAxtI';'DCxtI';'DGxtI';...
        'DINxtI';'DIPEPxtI';'DTTPxtI';'DTxtI';'DUxtI';'EPISTxtI';...
        'ERG572224xtI';'ERG722xtI';'ERGOSTxtI';'ETHAxtI';'ETHxtI';...
        'FCOSTxtI';'FORxtI';'FRUxtI';'FUCxtI';'FUMxtI';'GA6PxtI';...
        'GABAxtI';'GLACxtI';'GLALxtI';'GLAMxtI';'GLCxtI';'GLNxtI';...
        'GLTxtI';'GLUxtI';'GLxtI';'GLYxtI';'GNxtI';'GROPCxtI';...
        'GROPIxtI';'GSNxtI';'HISxtI';'HYXNxtI';'ILExtI';'INSxtI';...
        'KxtI';'LACxtI';'LANOSTxtI';'LEUxtI';'LYSxtI';'MALxtI';...
        'MANxtI';'MELIxtI';'METxtI';'MIxtI';'MLTxtI';'MMETxtI';...
        'MNTxtI';'MTHNxtI';'NAGxtI';'NAxtI';'NH3xtI';'NMNxtI';...
        'O2xtI';'OGTxtI';'OPEPxtI';'ORNxtI';'PAPxtI';'PEPTxtI';...
        'PHExtI';'PIMExtI';'PIxtI';'PNTOxtI';'PROxtI';'PTRSCxtI';...
        'PYRxtI';'RFLAVxtI';'RIBxtI';'RMNxtI';'SAMxtI';'SERxtI';...
        'SLFxtI';'SORxtI';'SPRMDxtI';'SPRMxtI';'SUCCxtI';'SUCxtI';...
        'THMxtI';'THRxtI';'THYxtI';'TRExtI';'TRPxtI';'TYRxtI';...
        'URAxtI';'UREAxtI';'URIxtI';'VALxtI';'VB6xtI';'XANxtI';...
        'XTSINExtI';'XYLxtI';'ZYMSTxtI';'DSERxtI'};

    excretion_rxn_ids = {'2MBACxtO';'44DIMZYMSTxtO';'ACALxtO';'ACxtO';...
        'ADNxtO';'ADxtO';'AKGxtO';'ALAVxtO';'ALAxtO';'AMGxtO';...
        'AONAxtO';'ARABxtO';'ARGxtO';'ASNxtO';'ASPxtO';'ATNxtO';...
        'ATTxtO';'BMxtO';'BTxtO';'C100xtO';'C120xtO';'C140xtO';...
        'C141xtO';'C160xtO';'C161xtO';'C180xtO';'C181xtO';'C24xtO';...
        'C26xtO';'CARxtO';'CHOxtO';'CITxtO';'CO2xtO';'CYSxtO';...
        'CYTDxtO';'CYTSxtO';'DANNAxtO';'DAxtO';'DCxtO';'DGxtO';...
        'DINxtO';'DIPEPxtO';'DTTPxtO';'DTxtO';'DUxtO';'EPISTxtO';...
        'ERG572224xtO';'ERG722xtO';'ERGOSTxtO';'ETHxtO';'FCOSTxtO';...
        'FORxtO';'FRUxtO';'FUCxtO';'FUMxtO';'GA6PxtO';'GABAxtO';...
        'GLACxtO';'GLALxtO';'GLAMxtO';'GLCxtO';'GLNxtO';'GLTxtO';...
        'GLUxtO';'GLxtO';'GLYxtO';'GNxtO';'GROPCxtO';'GROPIxtO';...
        'GSNxtO';'HISxtO';'HYXNxtO';'ILExtO';'INSxtO';'KxtO';'LACxtO';...
        'LANOSTxtO';'LEUxtO';'LYSxtO';'MALxtO';'MANxtO';'MELIxtO';...
        'METxtO';'MIxtO';'MLTxtO';'MMETxtO';'MNTxtO';'MTHNxtO';...
        'NAGxtO';'NAxtO';'NH3xtO';'NMNxtO';'O2xtO';'OGTxtO';'OPEPxtO';...
        'ORNxtO';'PAPxtO';'PEPTxtO';'PHExtO';'PIMExtO';'PIxtO';...
        'PNTOxtO';'PROxtO';'PTRSCxtO';'PYRxtO';'RFLAVxtO';'RIBxtO';...
        'RMNxtO';'SAMxtO';'SERxtO';'SLFxtO';'SORxtO';'SPRMDxtO';...
        'SPRMxtO';'SUCCxtO';'SUCxtO';'THMxtO';'THRxtO';'THYxtO';...
        'TRExtO';'TRPxtO';'TYRxtO';'URAxtO';'UREAxtO';'URIxtO';...
        'VALxtO';'VB6xtO';'XANxtO';'XTSINExtO';'XYLxtO';'ZYMSTxtO';...
        'DSERxtO'};

    uptake_rxn_indexes = findRxnIDs(model, uptake_rxn_ids);
    excretion_rxn_indexes = findRxnIDs(model, ...
        excretion_rxn_ids);

    model.lb(uptake_rxn_indexes) = 0;
    model.ub(uptake_rxn_indexes) = 0;
    model.lb(excretion_rxn_indexes) = 0;
    model.ub(excretion_rxn_indexes) = 1000;

    constrainedUptake = {'ADxtI';'ALAxtI';'ARGxtI';'ASNxtI';'ASPxtI';...
        'BTxtI';'CYSxtI';'ERGOSTxtI';'GLNxtI';'GLUxtI';'GLYxtI';...
        'C160xtI';'HISxtI';'ILExtI';'MIxtI';'LEUxtI';'LYSxtI';...
        'METxtI';'C180xtI';'PHExtI';'PNTOxtI';'PROxtI';'VB6xtI';...
        'RFLAVxtI';'SERxtI';'THMxtI';'THRxtI';'TRPxtI';'TYRxtI';...
        'URAxtI';'VALxtI';'ZYMSTxtI'};
    glucoseExchange = {'GLCxtI';};
    unconstrainedUptake = {'NH3xtI';'PIxtI';'SLFxtI';'NAxtI';'KxtI';...
        'CO2xtI';'O2xtI'};
    
    constrainedUptakeRxnIndexes = findRxnIDs(model,constrainedUptake);
    glucoseExchangeIndex = findRxnIDs(model,glucoseExchange);
    unconstrainedUptakeRxnIndexes = findRxnIDs(model,unconstrainedUptake);
    model.ub(constrainedUptakeRxnIndexes) = 0.5;
    model.ub(glucoseExchangeIndex) = 20;
    model.ub(unconstrainedUptakeRxnIndexes) = 1000;
end

function model = complete_iMMbs(model)
    % change iMMbs model medium to the Kennedy synthetic complete medium
    % NOTE: iMMbs doesn't have exchange reactions for folate or pyridoxine,
    % and requires iron for growth (because it's included in the model
    % biomass definition).
    
    % start with a clean slate: set all exchange reactions to upper bound =
    % 1000 and lower bound = 0 (ie, unconstrained excretion, no uptake)
    exchangeRxns = findExcRxns(model);
    model.lb(exchangeRxns) = 0;
    model.ub(exchangeRxns) = 1000;

    constrainedUptake = {'EX_4abz(e)';'EX_ade(e)';'EX_ala_L(e)';...
       'EX_arg_L(e)';'EX_asn_L(e)';'EX_asp_L(e)';'EX_btn(e)';...
       'EX_cys_L(e)';'EX_ergst(e)';'EX_gln_L(e)';'EX_glu_L(e)';...
       'EX_gly(e)';'EX_hdcea(e)';'EX_his_L(e)';'EX_ile_L(e)';...
       'EX_inost(e)';'EX_leu_L(e)';'EX_lys_L(e)';'EX_met_L(e)';...
       'EX_nac(e)';'EX_ocdcea(e)';'EX_ocdcya(e)';'EX_phe_L(e)';...
       'EX_pnto_R(e)';'EX_pro_L(e)';'EX_ribflv(e)';'EX_ser_L(e)';...
       'EX_thm(e)';'EX_thr_L(e)';'EX_trp_L(e)';'EX_tyr_L(e)';...
       'EX_ura(e)';'EX_val_L(e)';'EX_zymst(e)'};
    glucoseExchange = {'EX_glc(e)';};
    unconstrainedUptake = {'EX_h2o(e)';'EX_nh4(e)';'EX_pi(e)';...
        'EX_so4(e)';'EX_na1(e)';'EX_k(e)';'EX_co2(e)';'EX_o2(e)';...
        'EX_fe2(e)'};
 
    constrainedUptakeRxnIndexes = findRxnIDs(model,constrainedUptake);
    glucoseExchangeIndex = findRxnIDs(model,glucoseExchange);
    unconstrainedUptakeRxnIndexes = findRxnIDs(model,unconstrainedUptake);
    model.lb(constrainedUptakeRxnIndexes) = -0.5;
    model.lb(glucoseExchangeIndex) = -20;
    model.lb(unconstrainedUptakeRxnIndexes) = -1000;
end
