# Supplementary material for: Comparative Analysis of Yeast Metabolic Network Models Highlights Progress, Opportunities for Metabolic Reconstruction
Source: PLoS Comput Biol. 2015 Nov 13;11(11):e1004530. doi: 10.1371/journal.pcbi.1004530 (PMC4643975; doi:10.1371/journal.pcbi.1004530)
Supplement: S1 File — Code used for comparative analysis of yeast metabolic network models. The FBA tests folder includes the scripts used to specify model medium, biomass definitions, and essential gene lists for FBA-based comparison of gene essentiality predictive accuracy for single and double gene deletions. These scripts can be run with the runanalysis.m script. The doubles folder includes the scripts and results of the double gene deletion simulations. The models folder includes matlab.mat files of the models. The \models_as_used subfolder includes models with any modifications used for this analysis. The scope comparison folder includes the code used to compare metabolite and gene scope for the models. (ZIP) [file pcbi.1004530.s004.zip › S1_File/FBA tests/mintersect.m]

function runIntersect = mintersect(varargin)
%MINTERSECT Multiple set intersection.
%   MINTERSECT(A,B,C,...) when A,B,C... are vectors returns the values 
%   common to all A,B,C... The result will be sorted.  A,B,C... can be cell
%   arrays of strings.  
%
%   MINTERSECT repeatedly evaluates INTERSECT on successive pairs of sets, 
%   which may not be very efficient.  For a large number of sets, this should
%   probably be reimplemented using some kind of tree algorithm.
%
%   MINTERSECT(A,B,'rows') when A,B,C... are matrices with the same
%   number of columns returns the rows common to all A,B,C...
%
%   See also INTERSECT

flag = 0;
if isempty(varargin),
    error('No inputs specified.')
else
    if isequal(varargin{end},'rows'),
        flag = 'rows';
        setArray = varargin(1:end-1);
    else
        setArray = varargin;
    end
end

runIntersect = setArray{1};
for i = 2:length(setArray),
    
    if isequal(flag,'rows'),
        runIntersect = intersect(runIntersect,setArray{i},'rows');
    elseif flag == 0,
        runIntersect = intersect(runIntersect,setArray{i});
    else 
        error('Flag not set.')
    end
    
    if isempty(runIntersect),
        return
    end
    
end
