# Supplementary material for: Comparative Analysis of Yeast Metabolic Network Models Highlights Progress, Opportunities for Metabolic Reconstruction
Source: PLoS Comput Biol. 2015 Nov 13;11(11):e1004530. doi: 10.1371/journal.pcbi.1004530 (PMC4643975; doi:10.1371/journal.pcbi.1004530)
Supplement: S1 File — Code used for comparative analysis of yeast metabolic network models. The FBA tests folder includes the scripts used to specify model medium, biomass definitions, and essential gene lists for FBA-based comparison of gene essentiality predictive accuracy for single and double gene deletions. These scripts can be run with the runanalysis.m script. The doubles folder includes the scripts and results of the double gene deletion simulations. The models folder includes matlab.mat files of the models. The \models_as_used subfolder includes models with any modifications used for this analysis. The scope comparison folder includes the code used to compare metabolite and gene scope for the models. (ZIP) [file pcbi.1004530.s004.zip › S1_File/FBA tests/testGrowthRateDefaultObjective.m]

function [results]=testGrowthRateDefaultObjective(model, limiting)

    % This function compares model predictions of biomass flux to growth
    % rates as in doi:10.1186/1752-0509-7-36. This simulation uses a
    % minimal medium with glucose as the carbon source, the model-supplied
    % objective, and predicts biomass yields under carbon or nitrogen
    % limitations aerobically (most models do not predict anaerobic growth
    % without media supplementation).
    %
    % Input:
    %   model     A COBRA Toolbox-format yeast model. Currently supports:
    %              iFF708 - doi: 10.1101/gr.234503
    %              iND750 - doi: 10.1101/gr.2250904
    %              iIN800 - doi: 10.1186/1752-0509-2-71
    %              iMM904 - doi: 10.1186/1752-0509-3-37
    %              Yeast 4 - doi: 10.1186/1752-0509-4-145
    %              iAZ900 - doi: 10.1186/1752-0509-4-178
    %              iMM904bz - doi: 10.1038/ng.846
    %              Yeast 5 - doi:10.1186/1752-0509-6-55
    %              iTO977 - doi:10.1186/1752-0509-7-36
    %              Yeast 6 - doi:10.1093/database/bat059
    %              Yeast 7 - doi:10.1089/ind.2013.0013
    %              biomodels - doi:10.1186/1752-0509-7-116, downloaded from
    %                https://www.ebi.ac.uk/biomodels-main/BMID000000141353
    %
    %   limiting  1 for a single limiting nutrient, 2 for multiple
    %              constraints
    %
    %
    % Output:
    %   results   correlation (R) between reported experimental growth
    %             rates and calculated maximum achievable biomass flux 
    %             values

    %% citation
    % please cite: Heavner, Benjamin D. and Nathan Price. �Comparing Yeast
    % Metabolic Network Reconstructions� NEED TO ADD CITATION DETAILS
  
    lower(model.description)
    
    switch lower(model.description)
        case {'iff708_valid_modified.xml'}          
            model.c(1368) = 0; % the SBML file has two objectives set
            model = minimal_iFF(model);
            Glu_EX = 'GLCxtI';
            O2_EX = 'O2xtI';
            N_EX = 'NH3xtI';
            exchangeIDs = {Glu_EX, O2_EX, N_EX};
            if limiting == 1
                N_correlation = get_N_limited_correlation(model, exchangeIDs, false)
  %              pause
                C_correlation = get_C_limited_correlation(model, exchangeIDs, false)
  %              pause
            elseif limiting == 2
                mult_N_correlation = get_multiple_N_limited_correlation(model, exchangeIDs, false)
  %              pause
                mult_C_correlation = get_multiple_C_limited_correlation(model, exchangeIDs, false)
  %              pause
            end
            
        case {'ind750.xml'}
            model = minimal_iND(model);
            Glu_EX = 'EX_glc(e)'; 
            O2_EX = 'EX_o2(e)';
            N_EX = 'EX_nh4(e)';
            exchangeIDs = {Glu_EX, O2_EX, N_EX};
            if limiting == 1
                N_correlation = get_N_limited_correlation(model, exchangeIDs, true)
 %               pause
                C_correlation = get_C_limited_correlation(model, exchangeIDs, true)
%                pause
            elseif limiting == 2
                mult_N_correlation = get_multiple_N_limited_correlation(model, exchangeIDs, true)
 %               pause
                mult_C_correlation = get_multiple_C_limited_correlation(model, exchangeIDs, true)
 %               pause
            end
            
        case {'iin800_cobra'}
            model.c(findRxnIDs(model,'GROWTH')) = 1; % set growth objective
            
            model = addExchangeRxn(model,{'m758'},-1000,0);
            model = addExchangeRxn(model,{'m928'},-1000,0);
            
            % also includes TAG and phosphatidate to enable growth
            model = minimal_iIN(model);
            Glu_EX = 'GLCxtI';
            O2_EX = 'O2xtI';
            N_EX = 'NH3xtI';
            exchangeIDs = {Glu_EX, O2_EX, N_EX};
            if limiting == 1
                N_correlation = get_N_limited_correlation(model, exchangeIDs, false)
  %              pause
                C_correlation = get_C_limited_correlation(model, exchangeIDs, false)
 %               pause
            elseif limiting == 2
                mult_N_correlation = get_multiple_N_limited_correlation(model, exchangeIDs, false)
 %               pause
                mult_C_correlation = get_multiple_C_limited_correlation(model, exchangeIDs, false)
 %               pause
            end
                
        case {'iin800.xml'}
            model = minimal_iIN2(model);
%            model = set_iIN_iFF_biomass(model);
            Glu_EX = 'GLCxtI';
            O2_EX = 'O2xtI';
            N_EX = 'NH3xtI';
            exchangeIDs = {Glu_EX, O2_EX, N_EX};
            if limiting == 1
                N_correlation = get_N_limited_correlation(model, exchangeIDs, false)
  %              pause
                C_correlation = get_C_limited_correlation(model, exchangeIDs, false)
 %               pause
            elseif limiting == 2
                mult_N_correlation = get_multiple_N_limited_correlation(model, exchangeIDs, false)
 %               pause
                mult_C_correlation = get_multiple_C_limited_correlation(model, exchangeIDs, false)
 %               pause
            end
            
        case {'imm904'} % should have - constraints
            model = minimal_iMM(model);
 %           model = set_iMM_iFF_biomass(model);
            Glu_EX = 'EX_glc(e)'; 
            O2_EX = 'EX_o2(e)';
            N_EX = 'EX_nh4(e)';
            exchangeIDs = {Glu_EX, O2_EX, N_EX};
            if limiting == 1
                N_correlation = get_N_limited_correlation(model, exchangeIDs, true)
  %              pause
                C_correlation = get_C_limited_correlation(model, exchangeIDs, true)
 %               pause
            elseif limiting == 2
                mult_N_correlation = get_multiple_N_limited_correlation(model, exchangeIDs, true)
  %              pause
                mult_C_correlation = get_multiple_C_limited_correlation(model, exchangeIDs, true)
   %             pause
            end
            
        case {'yeast_4.05'} % nonstandard exchange bounds
            model = minimal_Y4(model);
%            model = set_Y4_iFF_biomass(model);
            Glu_EX = 'r_1293';
            O2_EX = 'r_1435';
            N_EX = 'r_1157';
            exchangeIDs = {Glu_EX, O2_EX, N_EX};
            if limiting == 1
                N_correlation = get_N_limited_correlation(model, exchangeIDs, false)
  %              pause
                C_correlation = get_C_limited_correlation(model, exchangeIDs, false)
 %               pause
            elseif limiting == 2
                mult_N_correlation = get_multiple_N_limited_correlation(model, exchangeIDs, false)
 %               pause
                mult_C_correlation = get_multiple_C_limited_correlation(model, exchangeIDs, false)
  %              pause
            end
            
        case {'iaz900.xml'}
           model = minimal_iAZ(model);
%           model = set_iAZ_iFF_biomass(model);
            Glu_EX = 'EX_glc(e)'; 
            O2_EX = 'EX_o2(e)';
            N_EX = 'EX_nh4(e)';
            exchangeIDs = {Glu_EX, O2_EX, N_EX};
            if limiting == 1
                N_correlation = get_N_limited_correlation(model, exchangeIDs, true)
 %               pause
                C_correlation = get_C_limited_correlation(model, exchangeIDs, true)
%                pause
            elseif limiting == 2
                mult_N_correlation = get_multiple_N_limited_correlation(model, exchangeIDs, true)
 %               pause
                mult_C_correlation = get_multiple_C_limited_correlation(model, exchangeIDs, true)
 %               pause
            end
           
        case {'imm904_nadcorrected'} % should have - constraints
            model = minimal_iMMbz(model);
%            model = set_iMM_NAD_iFF_biomass(model);
            Glu_EX = 'EX_glc(e)'; 
            O2_EX = 'EX_o2(e)';
            N_EX = 'EX_nh4(e)';
            exchangeIDs = {Glu_EX, O2_EX, N_EX};
            if limiting == 1
                N_correlation = get_N_limited_correlation(model, exchangeIDs, true)
   %             pause
                C_correlation = get_C_limited_correlation(model, exchangeIDs, true)
  %              pause
            elseif limiting == 2
                mult_N_correlation = get_multiple_N_limited_correlation(model, exchangeIDs, true)
 %               pause
                mult_C_correlation = get_multiple_C_limited_correlation(model, exchangeIDs, true)
 %               pause
            end
            
        case {'yeast_5.01_model.xml'}
            model = minimal_Y5(model);
%            model = set_Y5_iFF_biomass(model);
            Glu_EX = 'r_1714';
            O2_EX = 'r_1992';
            N_EX = 'r_1654';
            exchangeIDs = {Glu_EX, O2_EX, N_EX};
            if limiting == 1
                N_correlation = get_N_limited_correlation(model, exchangeIDs, true)
  %              pause
                C_correlation = get_C_limited_correlation(model, exchangeIDs, true)
  %              pause
            elseif limiting == 2
                mult_N_correlation = get_multiple_N_limited_correlation(model, exchangeIDs, true)
  %              pause
                mult_C_correlation = get_multiple_C_limited_correlation(model, exchangeIDs, true)
 %               pause
            end
            
        case {'ito977_cobra_compatible'}
            model = minimal_iTO(model);
%            model = set_iTO_iFF_biomass(model);
            Glu_EX = 'GLCxtI';
            O2_EX = 'O2xtI';
            N_EX = 'NH3xtI';
            exchangeIDs = {Glu_EX, O2_EX, N_EX};
            if limiting == 1
                N_correlation = get_N_limited_correlation(model, exchangeIDs, false)
   %             pause
                C_correlation = get_C_limited_correlation(model, exchangeIDs, false)
   %             pause
            elseif limiting == 2
                mult_N_correlation = get_multiple_N_limited_correlation(model, exchangeIDs, false)
   %             pause
                mult_C_correlation = get_multiple_C_limited_correlation(model, exchangeIDs, false)
   %             pause
            end
             
        case {'yeast_6.06_cobra'}
            model = minimal_Y6(model);
%            model = set_Y6_iFF_biomass(model);
            Glu_EX = 'r_1714';
            O2_EX = 'r_1992';
            N_EX = 'r_1654';
            exchangeIDs = {Glu_EX, O2_EX, N_EX};
            if limiting == 1
                N_correlation = get_N_limited_correlation(model, exchangeIDs, true)
   %             pause
                C_correlation = get_C_limited_correlation(model, exchangeIDs, true)
   %             pause
            elseif limiting == 2
                mult_N_correlation = get_multiple_N_limited_correlation(model, exchangeIDs, true)
   %             pause
                mult_C_correlation = get_multiple_C_limited_correlation(model, exchangeIDs, true)
    %            pause
            end

        case {'yeast_7.00_cobra'}
            model = minimal_Y6(model);
%            model = set_Y7_iFF_biomass(model);
            Glu_EX = 'r_1714';
            O2_EX = 'r_1992';
            N_EX = 'r_1654';
            exchangeIDs = {Glu_EX, O2_EX, N_EX};
            if limiting == 1
                N_correlation = get_N_limited_correlation(model, exchangeIDs, true)
    %            pause
                C_correlation = get_C_limited_correlation(model, exchangeIDs, true)
    %            pause
            elseif limiting == 2
                mult_N_correlation = get_multiple_N_limited_correlation(model, exchangeIDs, true)
    %            pause
                mult_C_correlation = get_multiple_C_limited_correlation(model, exchangeIDs, true)
    %            pause
            end
            
        case {'bmid000000141353'}
            
            % first for growth, leave defaults of all uptakes allowed. Add
            % amino acids - the supplemental data says the model can't make
            % the following: L-tyrosine (met bigg_tyr_L_bm), L-lysine (met
            % bigg_lys_L_bm), L-isoleucine (met bigg_ile_L_bm), L-arginine
            % (met bigg_arg_L_bm), L-histidine (met bigg_his_L_bm),
            % L-methionine (met bigg_met_L_bm), and L-tryptophan
            % (bigg_trp_L_bm). (note, BY4743 has mutants in his3, leu2, and
            % ura, and something with lys2 and met15)


            % add L-tyrosine by allowing the bigg_tyr_L_out rxn to be
            % reversible
            model.lb(findRxnIDs(model,'bigg_tyr_L_out')) = -1000;

            % add L-lysine by allowing the met bigg_lys_L_out rxn to be
            % reversible
            model.lb(findRxnIDs(model,'bigg_lys_L_out')) = -1000;

            % add L-isoleucine by allowing the met bigg_ile_L_out rxn to be
            % reversible
            model.lb(findRxnIDs(model,'bigg_ile_L_out')) = -1000;

            % add L-arginine by allowing the met bigg_arg_L_out rxn to be
            % reversible
            model.lb(findRxnIDs(model,'bigg_arg_L_out')) = -1000;

            % add L-histidine by allowing the met bigg_his_L_out rxn to be
            % reversible
            model.lb(findRxnIDs(model,'bigg_his_L_out')) = -1000;

            % add L-methionine by allowing the met bigg_met_L_out rxn to be
            % reversible
            model.lb(findRxnIDs(model,'bigg_met_L_out')) = -1000;

            % add L-tryptophan by allowing the met bigg_trp_L_out rxn to be
            % reversible
            model.lb(findRxnIDs(model,'bigg_trp_L_out')) = -1000;
            
            % modify model gene annotation
            model.genes  = regexprep(model.genes,'_i','');
            model.genes  = regexprep(model.genes,'_\d','');
            metaCyc_genes = ~cellfun('isempty',regexp(model.genes,'MetaCyc'));
            model.genes(metaCyc_genes) = {' '};
            
            model = minimal_bio(model);
%            model = set_bio_iFF_biomass(model);
            Glu_EX = 'MNXM105_in';
            O2_EX = 'MNXM4_in';
            N_EX = 'MNXM15_in';
            exchangeIDs = {Glu_EX, O2_EX, N_EX};
            N_correlation = get_N_limited_correlation(model, exchangeIDs, true)
     %       pause
            C_correlation = get_C_limited_correlation(model, exchangeIDs, true)
    %        pause
    
        otherwise
            error('Sorry, this model is not currently supported.')
            
    end
end

%% get correlations
function correlation = get_N_limited_correlation(model, exhangeIDs, signchange)
% signchange is a logical; if TRUE, use negative bounds for exchange
% constriants

N_limited_aerobic_constraints = ...
        [5.8 2.7 .4; 
        4.83 4.42 .42;
        3.50 7.80 .61;
        4.61 9.20 .74;
        5.67 8.70 .83;
        8 8.80 .90;
        9.45 9.30 1.09;
        12.68 8.2 1.33];
    
    if signchange
        N_limited_aerobic_constraints = N_limited_aerobic_constraints * -1;
    end
    
    N_limited_observed = [.1 .1 .15 .18 .2 .25 .28 .34];
    N_limited_simulated = [];

    for index=1:length(N_limited_aerobic_constraints)
%        model.ub(findRxnIDs(model, exhangeIDs(1))) = N_limited_aerobic_constraints(index,1);
%        model.lb(findRxnIDs(model, exhangeIDs(1))) = N_limited_aerobic_constraints(index,1);

%        model.ub(findRxnIDs(model, exhangeIDs(2))) = N_limited_aerobic_constraints(index,2);
%        model.lb(findRxnIDs(model, exhangeIDs(2))) = N_limited_aerobic_constraints(index,2);

        model.ub(findRxnIDs(model, exhangeIDs(3))) = N_limited_aerobic_constraints(index,3);
        model.lb(findRxnIDs(model, exhangeIDs(3))) = N_limited_aerobic_constraints(index,3);

        sln = optimizeCbModel(model);
        N_limited_simulated(index) = sln.f;
        
    end

    N_correlation = corrcoef(N_limited_observed, N_limited_simulated);
    scatter(N_limited_observed, N_limited_simulated);
    correlation = N_correlation(1,2);
end

function correlation = get_C_limited_correlation(model, exhangeIDs, signchange)
% signchange is a logical; if TRUE, use negative bounds for exchange
% constriants

C_limited_aerobic_constraints = ...
    [1.15 2.7;
    1.17 2.5;
    1.69 4;
    2.26 5;
    2.88 6.5;
    3.27 7.46;
    3.29 7.8;
    3.88 8;
    6.20 7;
    7.89 6.5;
    13.39 3];
    
    if signchange
        C_limited_aerobic_constraints = C_limited_aerobic_constraints * -1;
    end

C_limited_observed = [.1 .1 .15 .2 .25 .27 .28 .31 .33 .35 .38];
C_limited_simulated = [];

    for index=1:length(C_limited_aerobic_constraints)
        model.ub(findRxnIDs(model, exhangeIDs(1))) = C_limited_aerobic_constraints(index,1);
        model.lb(findRxnIDs(model, exhangeIDs(1))) = C_limited_aerobic_constraints(index,1);

%        model.ub(findRxnIDs(model, exhangeIDs(2))) = C_limited_aerobic_constraints(index,2);
%        model.lb(findRxnIDs(model, exhangeIDs(2))) = C_limited_aerobic_constraints(index,2);

        sln = optimizeCbModel(model);
        C_limited_simulated(index) = sln.f;
    end

    C_correlation = corrcoef(C_limited_observed, C_limited_simulated);
    scatter(C_limited_observed, C_limited_simulated);
    correlation = C_correlation(1,2);
end

function correlation = get_multiple_N_limited_correlation(model, exhangeIDs, signchange)
% signchange is a logical; if TRUE, use negative bounds for exchange
% constriants

N_limited_aerobic_constraints = ...
        [5.8 2.7 .4; 
        4.83 4.42 .42;
        3.50 7.80 .61;
        4.61 9.20 .74;
        5.67 8.70 .83;
        8 8.80 .90;
        9.45 9.30 1.09;
        12.68 8.2 1.33];
    
    if signchange
        N_limited_aerobic_constraints = N_limited_aerobic_constraints * -1;
    end
    
    N_limited_observed = [.1 .1 .15 .18 .2 .25 .28 .34];
    N_limited_simulated = [];

    for index=1:length(N_limited_aerobic_constraints)
       model.ub(findRxnIDs(model, exhangeIDs(1))) = N_limited_aerobic_constraints(index,1);
       model.lb(findRxnIDs(model, exhangeIDs(1))) = N_limited_aerobic_constraints(index,1);

       model.ub(findRxnIDs(model, exhangeIDs(2))) = N_limited_aerobic_constraints(index,2);
       model.lb(findRxnIDs(model, exhangeIDs(2))) = N_limited_aerobic_constraints(index,2);

        model.ub(findRxnIDs(model, exhangeIDs(3))) = N_limited_aerobic_constraints(index,3);
        model.lb(findRxnIDs(model, exhangeIDs(3))) = N_limited_aerobic_constraints(index,3);

        sln = optimizeCbModel(model);
        N_limited_simulated(index) = sln.f;
        
    end

    N_correlation = corrcoef(N_limited_observed, N_limited_simulated);
    scatter(N_limited_observed, N_limited_simulated);
    correlation = N_correlation(1,2);
end

function correlation = get_multiple_C_limited_correlation(model, exhangeIDs, signchange)
% signchange is a logical; if TRUE, use negative bounds for exchange
% constriants

C_limited_aerobic_constraints = ...
    [1.15 2.7;
    1.17 2.5;
    1.69 4;
    2.26 5;
    2.88 6.5;
    3.27 7.46;
    3.29 7.8;
    3.88 8;
    6.20 7;
    7.89 6.5;
    13.39 3];
    
    if signchange
        C_limited_aerobic_constraints = C_limited_aerobic_constraints * -1;
    end

C_limited_observed = [.1 .1 .15 .2 .25 .27 .28 .31 .33 .35 .38];
C_limited_simulated = [];

    for index=1:length(C_limited_aerobic_constraints)
        model.ub(findRxnIDs(model, exhangeIDs(1))) = C_limited_aerobic_constraints(index,1);
        model.lb(findRxnIDs(model, exhangeIDs(1))) = C_limited_aerobic_constraints(index,1);

       model.ub(findRxnIDs(model, exhangeIDs(2))) = C_limited_aerobic_constraints(index,2);
       model.lb(findRxnIDs(model, exhangeIDs(2))) = C_limited_aerobic_constraints(index,2);

        sln = optimizeCbModel(model);
        C_limited_simulated(index) = sln.f;
    end

    C_correlation = corrcoef(C_limited_observed, C_limited_simulated);
    scatter(C_limited_observed, C_limited_simulated);
    correlation = C_correlation(1,2);
end

%% functions to set minimal medium
function model = minimal_iFF(model)
    % change iFF model media to minimal - ammonium, glucose, oxygen,
    % phosphate, sulphate
    
    % start with a clean slate: set to unconstrained excretion, no uptake)

    uptake_rxn_ids = {'ZYMSTxtI';'XANxtI';'URIxtI';'UREAxtI';'URAxtI';...
        'THYxtI';'DTxtI';'THMxtI';'SLFxtI';'SUCxtI';'SUCCxtI';...
        'C180xtI';'SPRMxtI';'SORxtI';'NAxtI';'MMETxtI';'SAMxtI';...
        'RFLAVxtI';'PYRxtI';'KxtI';'PIMExtI';'PIxtI';'PEPTxtI';...
        'C160xtI';'O2xtI';'OGTxtI';'OPEPxtI';'NMNxtI';'NH3xtI';...
        'C140xtI';'MIxtI';'MTHNxtI';'MELIxtI';'MLTxtI';'MALxtI';...
        'VALxtI';'TYRxtI';'TRPxtI';'THRxtI';'SERxtI';'PROxtI';...
        'PHExtI';'ORNxtI';'METxtI';'LYSxtI';'LEUxtI';'ILExtI';'HISxtI';...
        'GLNxtI';'GLUxtI';'GLTxtI';'CYSxtI';'ASPxtI';'ASNxtI';'ARGxtI';...
        'ALAxtI';'INSxtI';'HYXNxtI';'GSNxtI';'GNxtI';'GLALxtI';...
        'GLYxtI';'GLxtI';'GLAMxtI';'GABAxtI';'FUMxtI';'FORxtI';'ETHxtI';...
        'ERGOxtI';'DTTPxtI';'RIBxtI';'RMNxtI';'MNTxtI';'DIPEPxtI';...
        'GA6PxtI';'GLACxtI';'FRUxtI';'DUxtI';'DINxtI';'DGxtI';'DCxtI';...
        'DAxtI';'ARABxtI';'CYTSxtI';'CYTDxtI';'CO2xtI';'CITxtI';...
        'CHOxtI';'BTxtI';'BMxtI';'FUCxtI';'MANxtI';'GLCxtI';'TRExtI';...
        'ATNxtI';'PAPxtI';'ADNxtI';'ADxtI';'ACxtI';'ACALxtI';'AONAxtI';...
        'DANNAxtI';'AKGxtI';'PNTOxtI';'LACxtI';};

    excretion_rxn_ids = {'ZYMSTxtO';'XANxtO';'URIxtO';'UREAxtO';...
        'URAxtO';'THYxtO';'DTxtO';'THMxtO';'SLFxtO';'SUCxtO';'SUCCxtO';...
        'C180xtO';'SPRMxtO';'SORxtO';'NAxtO';'MMETxtO';'SAMxtO';...
        'RFLAVxtO';'PYRxtO';'KxtO';'PIMExtO';'PIxtO';'PEPTxtO';...
        'C160xtO';'O2xtO';'OGTxtO';'OPEPxtO';'NMNxtO';'NH3xtO';...
        'C140xtO';'MIxtO';'MTHNxtO';'MELIxtO';'MLTxtO';'MALxtO';...
        'VALxtO';'TYRxtO';'TRPxtO';'THRxtO';'SERxtO';'PROxtO';...
        'PHExtO';'ORNxtO';'METxtO';'LYSxtO';'LEUxtO';'ILExtO';'HISxtO';...
        'GLNxtO';'GLUxtO';'GLTxtO';'CYSxtO';'ASPxtO';'ASNxtO';'ARGxtO';...
        'ALAxtO';'INSxtO';'HYXNxtO';'GSNxtO';'GNxtO';'GLALxtO';...
        'GLYxtO';'GLxtO';'GLAMxtO';'GABAxtO';'FUMxtO';'FORxtO';'ETHxtO';...
        'ERGOxtO';'DTTPxtO';'RIBxtO';'RMNxtO';'MNTxtO';'DIPEPxtO';...
        'GA6PxtO';'GLACxtO';'FRUxtO';'DUxtO';'DINxtO';'DGxtO';'DCxtO';...
        'DAxtO';'ARABxtO';'CYTSxtO';'CYTDxtO';'CO2xtO';'CITxtO';...
        'CHOxtO';'BTxtO';'FUCxtO';'MANxtO';'GLCxtO';'TRExtO';'ATNxtO';...
        'PAPxtO';'ADNxtO';'ADxtO';'ACxtO';'ACALxtO';'AONAxtO';...
        'DANNAxtO';'AKGxtO';'PNTOxtO';'LACxtO';'BMxtO';};

    uptake_rxn_indexes = findRxnIDs(model, uptake_rxn_ids);
    excretion_rxn_indexes = findRxnIDs(model, ...
        excretion_rxn_ids);

    model.lb(uptake_rxn_indexes) = 0;
    model.ub(uptake_rxn_indexes) = 0;
    model.lb(excretion_rxn_indexes) = 0;
    model.ub(excretion_rxn_indexes) = 1000;

    desiredExchanges = {...
        'NH3xtI';  ... % 'ammonium exchange';
        'PIxtI'; ... % 'phosphate exchange';
        'SLFxtI'; ... % 'sulphate exchange'; 
        %'NAxtI'; 
        %'KxtI'; 
        'O2xtI';... % 'oxygen exchange'; 
        };
    glucoseExchange = {...
        'GLCxtI'; ... % D-glucose exchange'
        };
    uptakeRxnIndexes = findRxnIDs(model,desiredExchanges);
    glucoseExchangeIndex = findRxnIDs(model,glucoseExchange);
    if length(uptakeRxnIndexes) ~= 4;
        error('Not all exchange reactions were found.')
    end
    model.ub(uptakeRxnIndexes) = 1000;
    model.ub(glucoseExchangeIndex) = 10;
end

function model = minimal_iND(model)
    % change iND model media to minimal - ammonium, glucose, oxygen,
    % phosphate, sulphate
    
    % start with a clean slate: set all exchange reactions to upper bound =
    % 1000 and lower bound = 0 (ie, unconstrained excretion, no uptake)
    exchangeRxns = findExcRxns(model);
    model.lb(exchangeRxns) = 0;
    model.ub(exchangeRxns) = 1000;
    desiredExchanges = {...
        'EX_nh4(e)'; ... % 'ammonium exchange';
        'EX_o2(e)'; ... % 'oxygen exchange'; 
        'EX_pi(e)'; ... % 'phosphate exchange';
        'EX_so4(e)'; ... % 'sulphate exchange'; 
        };
    glucoseExchange = {...
        'EX_glc(e)'; ... % D-glucose exchange'
        };
    uptakeRxnIndexes = findRxnIDs(model,desiredExchanges);
    glucoseExchangeIndex = findRxnIDs(model,glucoseExchange);
    if length(uptakeRxnIndexes) ~= 4;
        error('Not all exchange reactions were found.')
    end
    model.lb(uptakeRxnIndexes)=-1000;
    model.lb(glucoseExchangeIndex)=-10;
end

function model = minimal_iMM(model)
    % change iMM model media to minimal - ammonium, glucose, oxygen,
    % phosphate, sulphate
    
    % start with a clean slate: set all exchange reactions to upper bound =
    % 1000 and lower bound = 0 (ie, unconstrained excretion, no uptake)
    exchangeRxns = findExcRxns(model);
    model.lb(exchangeRxns) = 0;
    model.ub(exchangeRxns) = 1000;
    desiredExchanges = {...
        'EX_nh4(e)'; ... % 'ammonium exchange';
        'EX_o2(e)'; ... % 'oxygen exchange'; 
        'EX_pi(e)'; ... % 'phosphate exchange';
        'EX_so4(e)'; ... % 'sulphate exchange';
        };
    glucoseExchange = {...
        'EX_glc(e)'; ... % D-glucose exchange'
        };
    uptakeRxnIndexes = findRxnIDs(model,desiredExchanges);
    glucoseExchangeIndex = findRxnIDs(model,glucoseExchange);
    if length(uptakeRxnIndexes) ~= 4;
        error('Not all exchange reactions were found.')
    end
    model.lb(uptakeRxnIndexes)=-1000;
    model.lb(glucoseExchangeIndex)=-10;
end
   
function model = minimal_iMMbz(model)
    % change iMM model media to minimal - ammonium, glucose, oxygen,
    % phosphate, sulphate
    
    % iMMbz version also requires Fe2 to enable heme biosynthesis
    
    % start with a clean slate: set all exchange reactions to upper bound =
    % 1000 and lower bound = 0 (ie, unconstrained excretion, no uptake)
    exchangeRxns = findExcRxns(model);
    model.lb(exchangeRxns) = 0;
    model.ub(exchangeRxns) = 1000;
    desiredExchanges = {...
        'EX_nh4(e)'; ... % 'ammonium exchange';
        'EX_o2(e)'; ... % 'oxygen exchange'; 
        'EX_pi(e)'; ... % 'phosphate exchange';
        'EX_so4(e)'; ... % 'sulphate exchange'; 
        'EX_fe2(e)'; ... % 'Fe2 exchange';
        };
    glucoseExchange = {...
        'EX_glc(e)'; ... % D-glucose exchange'
        };
    uptakeRxnIndexes = findRxnIDs(model,desiredExchanges);
    glucoseExchangeIndex = findRxnIDs(model,glucoseExchange);
    if length(uptakeRxnIndexes) ~= 5;
        error('Not all exchange reactions were found.')
    end
    model.lb(uptakeRxnIndexes)=-1000;
    model.lb(glucoseExchangeIndex)=-10;
end

function model = minimal_iAZ(model)
    % change iAZ model media to minimal - ammonium, glucose, oxygen,
    % phosphate, sulphate
                
    % start with a clean slate: set all exchange reactions to upper bound =
    % 1000 and lower bound = 0 (ie, unconstrained excretion, no uptake)
    exchangeRxns = findExcRxns(model);
    model.lb(exchangeRxns) = 0;
    model.ub(exchangeRxns) = 1000;
    desiredExchanges = {...
        'EX_nh4(e)'; ... % 'ammonium exchange';
        'EX_o2(e)'; ... % 'oxygen exchange'; 
        'EX_pi(e)'; ... % 'phosphate exchange';
        'EX_so4(e)'; ... % 'sulphate exchange'; 
        };
    glucoseExchange = {...
        'EX_glc(e)'; ... % D-glucose exchange'
        };
    uptakeRxnIndexes = findRxnIDs(model,desiredExchanges);
    glucoseExchangeIndex = findRxnIDs(model,glucoseExchange);
    if length(uptakeRxnIndexes) ~= 4;
        error('Not all exchange reactions were found.')
    end
    model.lb(uptakeRxnIndexes)=-1000;
    model.lb(glucoseExchangeIndex)=-10;
end

function model = minimal_Y4(model)
    % change Y4 model media to minimal - ammonium, glucose, oxygen,
    % phosphate, sulphate
    
    % This one is hard b/c nonstandard exchange bounds, directions.

    % start with a clean slate (ie, unconstrained excretion, no uptake)
    exchangeRxns = findExcRxns(model);
    exchange_indexes=find(exchangeRxns);

    %thanks to Shuyi Ma (of the Price lab at ISB) for this!
    b2 = sum(model.S(:,exchange_indexes),1); %-1 for exchange as reactant +1 for exchange as product
    posexch = exchange_indexes(b2 == 1); % index of exchange rxns having product
    negexch = exchange_indexes(b2 == -1); % index of exchange rxns having substrate

    model.lb(posexch) = -1000;
    model.ub(posexch) = 0;

    model.lb(negexch) = 0;
    model.ub(negexch) = 1000;

    % now allow uptake of media components
    desiredPosExchanges = {...
        'r_1157'; ... % 'ammonia exchange';
        'r_1435'; ... % 'oxygen exchange';
        'r_1461'; ... % 'phosphate exchange';
        'r_1507'; ... % 'sulfate uniport ';
        };
    glucosePosExchange = {...
        'r_1293'; ... % 'glucose transport' - should be ub=10 (was 0 10)
        };

    desiredPosExchangesIndexes = findRxnIDs(model,desiredPosExchanges);
    glucosePosExchangeIndex = findRxnIDs(model,glucosePosExchange);
    if length(desiredPosExchangesIndexes) ~= 4;
        error('Not all exchange reactions were found.')
    end
    model.ub(desiredPosExchangesIndexes)=1000;
    model.ub(glucosePosExchangeIndex)=10;
end

function model = minimal_Y5(model)
    % change Y5 model media to minimal - ammonium, glucose, oxygen,
    % phosphate, sulphate
                
    % start with a clean slate: set all exchange reactions to upper bound =
    % 1000 and lower bound = 0 (ie, unconstrained excretion, no uptake)
    exchangeRxns = findExcRxns(model);
    model.lb(exchangeRxns) = 0;
    model.ub(exchangeRxns) = 1000;
    desiredExchanges = {...
        'r_1654'; ... % 'ammonium exchange';
        'r_1992'; ... % 'oxygen exchange'; 
        'r_2005'; ... % 'phosphate exchange';
        'r_2060'; ... % 'sulphate exchange'; 
        };
    glucoseExchange = {...
        'r_1714'; ... % 'D-glucose exchange'
        };
    uptakeRxnIndexes = findRxnIDs(model,desiredExchanges);
    glucoseExchangeIndex = findRxnIDs(model,glucoseExchange);
    if length(uptakeRxnIndexes) ~= 4;
        error('Not all exchange reactions were found.')
    end
    model.lb(uptakeRxnIndexes)=-1000;
    model.lb(glucoseExchangeIndex)=-10;
end

function model = minimal_Y6(model)
    % change Y6 model media to minimal - ammonium, glucose, oxygen,
    % phosphate, sulphate
    
    % start with a clean slate: set all exchange reactions to
    % upper bound = 1000 and lower bound = 0 (ie, unconstrained
    % excretion, no uptake)
    exchangeRxns = findExcRxns(model);
    model.lb(exchangeRxns) = 0;
    model.ub(exchangeRxns) = 1000;
    desiredExchanges = {...
        'r_1654'; ... % 'ammonium exchange';
        'r_1992'; ... % 'oxygen exchange'; 
        'r_2005'; ... % 'phosphate exchange';
        'r_2060'; ... % 'sulphate exchange';
        %'r_1861'; ... % iron for test of expanded biomass def;
        };
    glucoseExchange = {...
        'r_1714'; ... % D-glucose exchange'
        };
    uptakeRxnIndexes = findRxnIDs(model,desiredExchanges);
    glucoseExchangeIndex = findRxnIDs(model,glucoseExchange);
    if length(uptakeRxnIndexes) ~= 4;%5;
        error('Not all exchange reactions were found.')
    end
    model.lb(uptakeRxnIndexes)=-1000;
    model.lb(glucoseExchangeIndex)=-10;
end
    
function model = minimal_iIN(model)
    % change iIN model media to minimal - ammonium, glucose, oxygen,
    % phosphate, sulphate
    
    % start with a clean slate: set all exchange reactions to
    % unconstrained excretion, no uptake.
    
    % iIN also requires TAG and phosphatidate to enable growth
    
    uptake_rxn_ids = {'44DIMZYMSTxtI';'ACALxtI';'ACxtI';'ADNxtI';...
        'ADxtI';'AKGxtI';'ALAVxtI';'ALAxtI';'AMGxtI';'AONAxtI';...
        'ARABxtI';'ARGxtI';'ASNxtI';'ASPxtI';'ATNxtI';'ATTxtI';...
        'BMxtI';'BTxtI';'C100xtI';'C120xtI';'C140xtI';'C141xtI';...
        'C160xtI';'C161xtI';'C180xtI';'C181xtI';'C24xtI';'C26xtI';...
        'CARxtI';'CHOxtI';'CITxtI';'CO2xtI';'CYSxtI';'CYTDxtI';...
        'CYTSxtI';'DANNAxtI';'DAxtI';'DCxtI';'DGxtI';'DINxtI';...
        'DIPEPxtI';'DTTPxtI';'DTxtI';'DUxtI';'EPISTxtI';...
        'ERG572224xtI';'ERG722xtI';'ERGOSTxtI';'ETHxtI';...
        'FCOSTxtI';'FORxtI';'FRUxtI';'FUCxtI';'FUMxtI';'GA6PxtI';...
        'GABAxtI';'GLACxtI';'GLALxtI';'GLAMxtI';'GLCxtI';'GLNxtI';...
        'GLTxtI';'GLUxtI';'GLxtI';'GLYxtI';'GNxtI';'GROPCxtI';...
        'GROPIxtI';'GSNxtI';'HEXTI';'HISxtI';'HYXNxtI';'ILExtI';...
        'INSxtI';'KxtI';'LACxtI';'LANOSTxtI';'LEUxtI';'LYSxtI';...
        'MALxtI';'MANxtI';'MELIxtI';'METxtI';'MIxtI';'MLTxtI';...
        'MMETxtI';'MNTxtI';'MTHNxtI';'NAGxtI';'NAxtI';'NH3xtI';...
        'NMNxtI';'O2xtI';'OGTxtI';'OPEPxtI';'ORNxtI';'PAPxtI';...
        'PEPTxtI';'PHExtI';'PIMExtI';'PIxtI';'PNTOxtI';'PROxtI';...
        'PTRSCxtI';'PYRxtI';'RFLAVxtI';'RIBxtI';'RMNxtI';'SAMxtI';...
        'SERxtI';'SLFxtI';'SORxtI';'SPRMDxtI';'SPRMxtI';'SUCCxtI';...
        'SUCxtI';'THMxtI';'THRxtI';'THYxtI';'TRExtI';'TRPxtI';...
        'TYRxtI';'URAxtI';'UREAxtI';'URIxtI';'VALxtI';'VB6xtI';...
        'XANxtI';'XTSINExtI';'XYLxtI';'ZYMSTxtI';};

    excretion_rxn_ids = {'44DIMZYMSTxtO';'ACALxtO';'ACxtO';...
        'ADNxtO';'ADxtO';'AKGxtO';'ALAVxtO';'ALAxtO';'AMGxtO';...
        'AONAxtO';'ARABxtO';'ARGxtO';'ASNxtO';'ASPxtO';'ATNxtO';...
        'ATTxtO';'BMxtO';'BTxtO';'C100xtO';'C120xtO';'C140xtO';...
        'C141xtO';'C160xtO';'C161xtO';'C180xtO';'C181xtO';...
        'C24xtO';'C26xtO';'CARxtO';'CHOxtO';'CITxtO';'CO2xtO';...
        'CYSxtO';'CYTDxtO';'CYTSxtO';'DANNAxtO';'DAxtO';'DCxtO';...
        'DGxtO';'DINxtO';'DIPEPxtO';'DTTPxtO';'DTxtO';'DUxtO';...
        'EPISTxtO';'ERG572224xtO';'ERG722xtO';'ERGOSTxtO';...
        'ETHxtO';'FCOSTxtO';'FORxtO';'FRUxtO';'FUCxtO';'FUMxtO';...
        'GA6PxtO';'GABAxtO';'GLACxtO';'GLALxtO';'GLAMxtO';...
        'GLCxtO';'GLNxtO';'GLTxtO';'GLUxtO';'GLxtO';'GLYxtO';...
        'GNxtO';'GROPCxtO';'GROPIxtO';'GSNxtO';'HEXTO';'HISxtO';...
        'HYXNxtO';'ILExtO';'INSxtO';'KxtO';'LACxtO';'LANOSTxtO';...
        'LEUxtO';'LYSxtO';'MALxtO';'MANxtO';'MELIxtO';'METxtO';...
        'MIxtO';'MLTxtO';'MMETxtO';'MNTxtO';'MTHNxtO';'NAGxtO';...
        'NAxtO';'NH3xtO';'NMNxtO';'O2xtO';'OGTxtO';'OPEPxtO';...
        'ORNxtO';'PAPxtO';'PEPTxtO';'PHExtO';'PIMExtO';'PIxtO';...
        'PNTOxtO';'PROxtO';'PTRSCxtO';'PYRxtO';'RFLAVxtO';...
        'RIBxtO';'RMNxtO';'SAMxtO';'SERxtO';'SLFxtO';'SORxtO';...
        'SPRMDxtO';'SPRMxtO';'SUCCxtO';'SUCxtO';'THMxtO';'THRxtO';...
        'THYxtO';'TRExtO';'TRPxtO';'TYRxtO';'URAxtO';'UREAxtO';...
        'URIxtO';'VALxtO';'VB6xtO';'XANxtO';'XTSINExtO';'XYLxtO';...
        'ZYMSTxtO';};

        uptake_rxn_indexes = findRxnIDs(model,uptake_rxn_ids);
        excretion_rxn_indexes = findRxnIDs(model,excretion_rxn_ids);
        
        model.lb(uptake_rxn_indexes)=0;
        model.ub(uptake_rxn_indexes)=0;
        
        model.lb(excretion_rxn_indexes)=0;
        model.ub(excretion_rxn_indexes)=1000;
        
    % now allow uptake of media components
    desiredExchanges = {...
        'NH3xtI'; ... % 'ammonia exchange';
        'O2xtI'; ... % 'oxygen exchange';
        'PIxtI'; ... % 'phosphate exchange';
        'SLFxtI'; ... % 'sulfate uniport ';       
        };
    glucoseExchange = {...
        'GLCxtI'; ... % 'glucose transport' - should be ub=10 (was 0 10)
        };

    desiredExchangesIndexes = findRxnIDs(model,desiredExchanges);
    glucoseExchangeIndex = findRxnIDs(model,glucoseExchange);
    if length(desiredExchangesIndexes) ~= length(desiredExchanges);
        error('Not all exchange reactions were found.')
    end
    model.ub(desiredExchangesIndexes)=1000;
    model.ub(glucoseExchangeIndex)=10;
end

function model = minimal_iIN2(model)
    % change iIN model media to minimal - ammonium, glucose, oxygen,
    % phosphate, sulphate
    
    % start with a clean slate: set all exchange reactions to
    % unconstrained excretion, no uptake.
       
    uptake_rxn_ids = {'44DIMZYMSTxtI';'ACALxtI';'ACxtI';'ADNxtI';...
        'ADxtI';'AKGxtI';'ALAVxtI';'ALAxtI';'AMGxtI';'AONAxtI';...
        'ARABxtI';'ARGxtI';'ASNxtI';'ASPxtI';'ATNxtI';'ATTxtI';...
        'BMxtI';'BTxtI';'C100xtI';'C120xtI';'C140xtI';'C141xtI';...
        'C160xtI';'C161xtI';'C180xtI';'C181xtI';'C24xtI';'C26xtI';...
        'CARxtI';'CHOxtI';'CITxtI';'CO2xtI';'CYSxtI';'CYTDxtI';...
        'CYTSxtI';'DANNAxtI';'DAxtI';'DCxtI';'DGxtI';'DINxtI';...
        'DIPEPxtI';'DTTPxtI';'DTxtI';'DUxtI';'EPISTxtI';...
        'ERG572224xtI';'ERG722xtI';'ERGOSTxtI';'ETHxtI';...
        'FCOSTxtI';'FORxtI';'FRUxtI';'FUCxtI';'FUMxtI';'GA6PxtI';...
        'GABAxtI';'GLACxtI';'GLALxtI';'GLAMxtI';'GLCxtI';'GLNxtI';...
        'GLTxtI';'GLUxtI';'GLxtI';'GLYxtI';'GNxtI';'GROPCxtI';...
        'GROPIxtI';'GSNxtI';'HEXTI';'HISxtI';'HYXNxtI';'ILExtI';...
        'INSxtI';'KxtI';'LACxtI';'LANOSTxtI';'LEUxtI';'LYSxtI';...
        'MALxtI';'MANxtI';'MELIxtI';'METxtI';'MIxtI';'MLTxtI';...
        'MMETxtI';'MNTxtI';'MTHNxtI';'NAGxtI';'NAxtI';'NH3xtI';...
        'NMNxtI';'O2xtI';'OGTxtI';'OPEPxtI';'ORNxtI';'PAPxtI';...
        'PEPTxtI';'PHExtI';'PIMExtI';'PIxtI';'PNTOxtI';'PROxtI';...
        'PTRSCxtI';'PYRxtI';'RFLAVxtI';'RIBxtI';'RMNxtI';'SAMxtI';...
        'SERxtI';'SLFxtI';'SORxtI';'SPRMDxtI';'SPRMxtI';'SUCCxtI';...
        'SUCxtI';'THMxtI';'THRxtI';'THYxtI';'TRExtI';'TRPxtI';...
        'TYRxtI';'URAxtI';'UREAxtI';'URIxtI';'VALxtI';'VB6xtI';...
        'XANxtI';'XTSINExtI';'XYLxtI';'ZYMSTxtI';};

    excretion_rxn_ids = {'44DIMZYMSTxtO';'ACALxtO';'ACxtO';...
        'ADNxtO';'ADxtO';'AKGxtO';'ALAVxtO';'ALAxtO';'AMGxtO';...
        'AONAxtO';'ARABxtO';'ARGxtO';'ASNxtO';'ASPxtO';'ATNxtO';...
        'ATTxtO';'BMxtO';'BTxtO';'C100xtO';'C120xtO';'C140xtO';...
        'C141xtO';'C160xtO';'C161xtO';'C180xtO';'C181xtO';...
        'C24xtO';'C26xtO';'CARxtO';'CHOxtO';'CITxtO';'CO2xtO';...
        'CYSxtO';'CYTDxtO';'CYTSxtO';'DANNAxtO';'DAxtO';'DCxtO';...
        'DGxtO';'DINxtO';'DIPEPxtO';'DTTPxtO';'DTxtO';'DUxtO';...
        'EPISTxtO';'ERG572224xtO';'ERG722xtO';'ERGOSTxtO';...
        'ETHxtO';'FCOSTxtO';'FORxtO';'FRUxtO';'FUCxtO';'FUMxtO';...
        'GA6PxtO';'GABAxtO';'GLACxtO';'GLALxtO';'GLAMxtO';...
        'GLCxtO';'GLNxtO';'GLTxtO';'GLUxtO';'GLxtO';'GLYxtO';...
        'GNxtO';'GROPCxtO';'GROPIxtO';'GSNxtO';'HEXTO';'HISxtO';...
        'HYXNxtO';'ILExtO';'INSxtO';'KxtO';'LACxtO';'LANOSTxtO';...
        'LEUxtO';'LYSxtO';'MALxtO';'MANxtO';'MELIxtO';'METxtO';...
        'MIxtO';'MLTxtO';'MMETxtO';'MNTxtO';'MTHNxtO';'NAGxtO';...
        'NAxtO';'NH3xtO';'NMNxtO';'O2xtO';'OGTxtO';'OPEPxtO';...
        'ORNxtO';'PAPxtO';'PEPTxtO';'PHExtO';'PIMExtO';'PIxtO';...
        'PNTOxtO';'PROxtO';'PTRSCxtO';'PYRxtO';'RFLAVxtO';...
        'RIBxtO';'RMNxtO';'SAMxtO';'SERxtO';'SLFxtO';'SORxtO';...
        'SPRMDxtO';'SPRMxtO';'SUCCxtO';'SUCxtO';'THMxtO';'THRxtO';...
        'THYxtO';'TRExtO';'TRPxtO';'TYRxtO';'URAxtO';'UREAxtO';...
        'URIxtO';'VALxtO';'VB6xtO';'XANxtO';'XTSINExtO';'XYLxtO';...
        'ZYMSTxtO';};

        uptake_rxn_indexes = findRxnIDs(model,uptake_rxn_ids);
        excretion_rxn_indexes = findRxnIDs(model,excretion_rxn_ids);
        
        model.lb(uptake_rxn_indexes)=0;
        model.ub(uptake_rxn_indexes)=0;
        
        model.lb(excretion_rxn_indexes)=0;
        model.ub(excretion_rxn_indexes)=1000;
        
    % now allow uptake of media components
    desiredExchanges = {...
        'NH3xtI'; ... % 'ammonia exchange';
        'O2xtI'; ... % 'oxygen exchange';
        'PIxtI'; ... % 'phosphate exchange';
        'SLFxtI'; ... % 'sulfate uniport ';       
        };
    glucoseExchange = {...
        'GLCxtI'; ... % 'glucose transport' - should be ub=10 (was 0 10)
        };

    desiredExchangesIndexes = findRxnIDs(model,desiredExchanges);
    glucoseExchangeIndex = findRxnIDs(model,glucoseExchange);
    if length(desiredExchangesIndexes) ~= length(desiredExchanges);
        error('Not all exchange reactions were found.')
    end
    model.ub(desiredExchangesIndexes)=1000;
    model.ub(glucoseExchangeIndex)=10;
end

function model = minimal_iTO(model)
    % change iTO model media to minimal - ammonium, glucose, oxygen,
    % phosphate, sulphate
    
    % start with a clean slate: set all exchange reactions to
    % unconstrained excretion, no uptake.
    
    uptake_rxn_ids = {'2MBACxtI';'2MBALDxtI';'44DIMZYMSTxtI';...
        'ACALxtI';'ACxtI';'ADNxtI';'ADxtI';'AKGxtI';'ALAVxtI';'ALAxtI';...
        'AMGxtI';'AONAxtI';'ARABxtI';'ARGxtI';'ASNxtI';'ASPxtI';...
        'ATNxtI';'ATTxtI';'BMxtI';'BTxtI';'C100xtI';'C120xtI';...
        'C140xtI';'C141xtI';'C160xtI';'C161xtI';'C180xtI';'C181xtI';...
        'C24xtI';'C26xtI';'CARxtI';'CHOxtI';'CITxtI';'CO2xtI';'CYSxtI';...
        'CYTDxtI';'CYTSxtI';'DANNAxtI';'DAxtI';'DCxtI';'DGxtI';...
        'DINxtI';'DIPEPxtI';'DTTPxtI';'DTxtI';'DUxtI';'EPISTxtI';...
        'ERG572224xtI';'ERG722xtI';'ERGOSTxtI';'ETHAxtI';'ETHxtI';...
        'FCOSTxtI';'FORxtI';'FRUxtI';'FUCxtI';'FUMxtI';'GA6PxtI';...
        'GABAxtI';'GLACxtI';'GLALxtI';'GLAMxtI';'GLCxtI';'GLNxtI';...
        'GLTxtI';'GLUxtI';'GLxtI';'GLYxtI';'GNxtI';'GROPCxtI';...
        'GROPIxtI';'GSNxtI';'HEXTI';'HISxtI';'HYXNxtI';'ILExtI';...
        'INSxtI';'KxtI';'LACxtI';'LANOSTxtI';'LEUxtI';'LYSxtI';...
        'MALxtI';'MANxtI';'MELIxtI';'METxtI';'MIxtI';'MLTxtI';...
        'MMETxtI';'MNTxtI';'MTHNxtI';'NAGxtI';'NAxtI';'NH3xtI';...
        'NMNxtI';'O2xtI';'OGTxtI';'OPEPxtI';'ORNxtI';'PAPxtI';...
        'PEPTxtI';'PHExtI';'PIMExtI';'PIxtI';'PNTOxtI';'PROxtI';...
        'PTRSCxtI';'PYRxtI';'RFLAVxtI';'RIBxtI';'RMNxtI';'SAMxtI';...
        'SERxtI';'SLFxtI';'SORxtI';'SPRMDxtI';'SPRMxtI';'SUCCxtI';...
        'SUCxtI';'THMxtI';'THRxtI';'THYxtI';'TRExtI';'TRPxtI';'TYRxtI';...
        'URAxtI';'UREAxtI';'URIxtI';'VALxtI';'VB6xtI';'XANxtI';...
        'XTSINExtI';'XYLxtI';'ZYMSTxtI';'DSERxtI'};
    
    excretion_rxn_ids = {'2MBACxtO';'44DIMZYMSTxtO';'ACALxtO';'ACxtO';...
        'ADNxtO';'ADxtO';'AKGxtO';'ALAVxtO';'ALAxtO';'AMGxtO';...
        'AONAxtO';'ARABxtO';'ARGxtO';'ASNxtO';'ASPxtO';'ATNxtO';...
        'ATTxtO';'BMxtO';'BTxtO';'C100xtO';'C120xtO';'C140xtO';...
        'C141xtO';'C160xtO';'C161xtO';'C180xtO';'C181xtO';'C24xtO';...
        'C26xtO';'CARxtO';'CHOxtO';'CITxtO';'CO2xtO';'CYSxtO';...
        'CYTDxtO';'CYTSxtO';'DANNAxtO';'DAxtO';'DCxtO';'DGxtO';...
        'DINxtO';'DIPEPxtO';'DTTPxtO';'DTxtO';'DUxtO';'EPISTxtO';...
        'ERG572224xtO';'ERG722xtO';'ERGOSTxtO';'ETHxtO';'FCOSTxtO';...
        'FORxtO';'FRUxtO';'FUCxtO';'FUMxtO';'GA6PxtO';'GABAxtO';...
        'GLACxtO';'GLALxtO';'GLAMxtO';'GLCxtO';'GLNxtO';'GLTxtO';...
        'GLUxtO';'GLxtO';'GLYxtO';'GNxtO';'GROPCxtO';'GROPIxtO';...
        'GSNxtO';'HEXTO';'HISxtO';'HYXNxtO';'ILExtO';'INSxtO';'KxtO';...
        'LACxtO';'LANOSTxtO';'LEUxtO';'LYSxtO';'MALxtO';'MANxtO';...
        'MELIxtO';'METxtO';'MIxtO';'MLTxtO';'MMETxtO';'MNTxtO';...
        'MTHNxtO';'NAGxtO';'NAxtO';'NH3xtO';'NMNxtO';'O2xtO';'OGTxtO';...
        'OPEPxtO';'ORNxtO';'PAPxtO';'PEPTxtO';'PHExtO';'PIMExtO';...
        'PIxtO';'PNTOxtO';'PROxtO';'PTRSCxtO';'PYRxtO';'RFLAVxtO';...
        'RIBxtO';'RMNxtO';'SAMxtO';'SERxtO';'SLFxtO';'SORxtO';...
        'SPRMDxtO';'SPRMxtO';'SUCCxtO';'SUCxtO';'THMxtO';'THRxtO';...
        'THYxtO';'TRExtO';'TRPxtO';'TYRxtO';'URAxtO';'UREAxtO';...
        'URIxtO';'VALxtO';'VB6xtO';'XANxtO';'XTSINExtO';'XYLxtO';...
        'ZYMSTxtO';'DSERxtO'};

        uptake_rxn_indexes = findRxnIDs(model,uptake_rxn_ids);
        excretion_rxn_indexes = findRxnIDs(model,excretion_rxn_ids);
        
        model.lb(uptake_rxn_indexes)=0;
        model.ub(uptake_rxn_indexes)=0;
        
        model.lb(excretion_rxn_indexes)=0;
        model.ub(excretion_rxn_indexes)=1000;
        
    % now allow uptake of media components
    desiredExchanges = {...
        'NH3xtI'; ... % 'ammonia exchange';
        'O2xtI'; ... % 'oxygen exchange';
        'PIxtI'; ... % 'phosphate exchange';
        'SLFxtI'; ... % 'sulfate uniport ';       
        };
    glucoseExchange = {...
        'GLCxtI'; ... % 'glucose transport' - should be ub=10 (was 0 10)
        };

    desiredExchangesIndexes = findRxnIDs(model,desiredExchanges);
    glucoseExchangeIndex = findRxnIDs(model,glucoseExchange);
    if length(desiredExchangesIndexes) ~= length(desiredExchanges);
        error('Not all exchange reactions were found.')
    end
    model.ub(desiredExchangesIndexes)=1000;
    model.ub(glucoseExchangeIndex)=10;
end

function model = minimal_bio(model)
    % change bio model media to minimal - ammonium, glucose, oxygen,
    % phosphate, sulphate. Add L-tyrosine (met bigg_tyr_L_bm), L-lysine
    % (met bigg_lys_L_bm), L-isoleucine (met bigg_ile_L_bm), L-arginine
    % (met bigg_arg_L_bm), L-histidine (met bigg_his_L_bm), L-methionine
    % (met bigg_met_L_bm), and L-tryptophan (bigg_trp_L_bm) to enable
    % growth.
    
    % start with a clean slate: set uptake exchange reactions to
    % upper bound = 0 and lower bound = 0 (ie, unconstrained
    % excretion, no uptake)
 
    uptakeRxns = findRxnIDs(model, ...
        {'MNXR6704_i'; 'MNXM99_in'; 'MNXM105_in'; 'MNXM15_in'; ...
        'MNXM27_in'; 'MNXM95_in'; 'MNXM653_in'; 'MNXM128_in'; ...
        'MNXM58_in'; 'MNXM43_in'; 'MNXM9_in'; 'MNXM1_in'; 'MNXM2_in'; ...
        'MNXM13_in'; 'MNXM4_in';});

    otherRxns = setdiff(find(findExcRxns(model)), uptakeRxns);

    model.ub(uptakeRxns) = 0;
    model.ub(otherRxns) = 1000;
    model.lb(otherRxns) = 0;
    
    desiredExchanges = {...
        'MNXM15_in'; ... % 'ammonium exchange';
        'MNXM4_in'; ... % 'oxygen exchange'; 
        'MNXM9_in'; ... % 'phosphate exchange';
        'MNXM58_in'; ... % 'sulphate exchange';
        };
    glucoseExchange = {...
        'MNXM105_in'; ... % D-glucose exchange'
        };
    uptakeRxnIndexes = findRxnIDs(model,desiredExchanges);
    glucoseExchangeIndex = findRxnIDs(model,glucoseExchange);
    
    if length(uptakeRxnIndexes) ~= 4;%5;
        error('Not all exchange reactions were found.')
    end
    
    model.ub(uptakeRxnIndexes)=1000;
    model.ub(glucoseExchangeIndex)=10;
    
    % add L-tyrosine by allowing the bigg_tyr_L_out rxn to be reversible
    model.lb(findRxnIDs(model,'bigg_tyr_L_out')) = -1000;
    
    % add L-lysine by allowing the met bigg_lys_L_out rxn to be reversible
    model.lb(findRxnIDs(model,'bigg_lys_L_out')) = -1000;

    % add L-isoleucine by allowing the met bigg_ile_L_out rxn to be
    % reversible
    model.lb(findRxnIDs(model,'bigg_ile_L_out')) = -1000;

    % add L-arginine by allowing the met bigg_arg_L_out rxn to be
    % reversible
    model.lb(findRxnIDs(model,'bigg_arg_L_out')) = -1000;

    % add L-histidine by allowing the met bigg_his_L_out rxn to be
    % reversible
    model.lb(findRxnIDs(model,'bigg_his_L_out')) = -1000;
    
    % add L-methionine by allowing the met bigg_met_L_out rxn to be
    % reversible
    model.lb(findRxnIDs(model,'bigg_met_L_out')) = -1000;
    
    % add L-tryptophan by allowing the met bigg_trp_L_out rxn to be
    % reversible
    model.lb(findRxnIDs(model,'bigg_trp_L_out')) = -1000;
end
