# Supplementary material for: Comparative Analysis of Yeast Metabolic Network Models Highlights Progress, Opportunities for Metabolic Reconstruction
Source: PLoS Comput Biol. 2015 Nov 13;11(11):e1004530. doi: 10.1371/journal.pcbi.1004530 (PMC4643975; doi:10.1371/journal.pcbi.1004530)
Supplement: S1 File — Code used for comparative analysis of yeast metabolic network models. The FBA tests folder includes the scripts used to specify model medium, biomass definitions, and essential gene lists for FBA-based comparison of gene essentiality predictive accuracy for single and double gene deletions. These scripts can be run with the runanalysis.m script. The doubles folder includes the scripts and results of the double gene deletion simulations. The models folder includes matlab.mat files of the models. The \models_as_used subfolder includes models with any modifications used for this analysis. The scope comparison folder includes the code used to compare metabolite and gene scope for the models. (ZIP) [file pcbi.1004530.s004.zip › S1_File/FBA tests/testYeastModel.m]

function [results]=testYeastModel(model,varargin)

    % a formalised test-suite for validating yeast models. reliant on the
    % cobra toolbox. This function tests using a minimal medium with
    % glucose as the carbon source.
    %
    % Input:
    %   model     A COBRA Toolbox-format yeast model. Currently supports:
    %              iFF708 - doi: 10.1101/gr.234503
    %              iND750 - doi: 10.1101/gr.2250904
    %              iIN800 - doi: 10.1186/1752-0509-2-71
    %              iMM904 - doi: 10.1186/1752-0509-3-37
    %              Yeast 4 - doi: 10.1186/1752-0509-4-145
    %              iAZ900 - doi: 10.1186/1752-0509-4-178
    %              iMM904bz - doi: 10.1038/ng.846
    %              Yeast 5 - doi:10.1186/1752-0509-6-55
    %              iTO977 - doi:10.1186/1752-0509-7-36
    %              Yeast 6 - doi:10.1093/database/bat059
    %              Yeast 7 - doi:10.1089/ind.2013.0013
    %              biomodels - doi:10.1186/1752-0509-7-116, downloaded from
    %                https://www.ebi.ac.uk/biomodels-main/BMID000000141353
    %
    %   medium (optional)
    %             0 = use model-defined medium (default)
    %             1 = use minimal medium (glucose limiting)
    %             2 = use synthetic complete medium (ref
    %                    doi:10.1534/genetics.109.105254)
    %
    %   biomass (optional)
    %             0 = use model-defined biomass def (default)
    %             1 = use iFF708 biomass definition
    %
    %   blocked (optional)
    %             0 = do not find blocked reactions (default)
    %             1 = find blocked reactions (uses FVA, takes longer)
    %
    %   dead ends (optional)
    %             0 = do not find dead end metabolites (default)
    %             1 = find dead end metabolites (takes longer)
    %
    %   output (optional)
    %             0 = silent
    %             1 = default screen output
    %             2 = verbose screen output
    %
    % Output:
    %   screen output: description of model statistics and predictive
    %             accuracy compared to lists of essential genes and
    %             auxotrophs generated from the Saccharomyces Genome
    %             Database (http://www.yeastgenome.org/),
    %             doi:10.1101/gr.3992505, and other sources as indicated.
    %
    %   results   a structure containing lists of true positive, true
    %             negative, false positive, and false negative results

    % TODO: 
    %   results structure, fix blocked reactions code

    %% citation
    % based on testYeastmodel code by kieran smallbone and ben heavner,
    % doi: 10.1186/1752-0509-6-55
    %
    % please cite: Heavner, Benjamin D. and Nathan Price. �Comparing Yeast
    % Metabolic Network Reconstructions� NEED TO ADD CITATION DETAILS

    %% process input arguments
    % 5 optional inputs (6 total) at most
    numvarargs = length(varargin);
    if numvarargs > 5
        error('myfuns:testYeast:TooManyInputs', ...
            'requires at most 5 optional inputs');
    end

    % set defaults for optional inputs
    optargs = {0 0 0 0 1};

    % put defaults values into into the valuesToUse cell array, 
    % and overwrite the ones specified in varargin.
    optargs(1:numvarargs) = varargin;

    % Place optional args in memorable variable names
    [medium biomass blocked dead output] = optargs{:};
    
    switch lower(model.description)
        case {'iff708_valid_modified.xml'} 
            if output
                fprintf('\nSetting iFF708 model objective function.\n');
            end
            
            model.c(1368) = 0; % the SBML file has two objectives set
            
        case {'ind750.xml'}
            
        case {'iin800_cobra'}
            if output
                fprintf('\nSetting iIN800 model objective function.\n\n');
            end
            
            model.c(findRxnIDs(model,'GROWTH')) = 1; % set growth objective
            
            if output
                fprintf('\nAdding TAG and phosphatidate exchanges.\n\n');
            end
            
            model = addExchangeRxn(model,{'m758'},-1000,0);
            model = addExchangeRxn(model,{'m928'},-1000,0);
            
        case {'iin800.xml'}
                        
        case {'imm904'}
            
        case {'yeast_4.05'}            
            
        case {'iaz900.xml'}
           
        case {'imm904_nadcorrected'}
            
        case {'yeast_5.01_model.xml'}
            
        case {'ito977_cobra_compatible'}
             
        case {'yeast_6.06_cobra'}           

        case {'yeast_7.00_cobra'}
            
        case {'bmid000000141353'}
            if output
                fprintf('\nModifying biodb model to enable FBA.\n');
            end
            
            % first for growth, leave defaults of all uptakes allowed. Add
            % amino acids - the supplemental data says the model can't make
            % the following: L-tyrosine (met bigg_tyr_L_bm), L-lysine (met
            % bigg_lys_L_bm), L-isoleucine (met bigg_ile_L_bm), L-arginine
            % (met bigg_arg_L_bm), L-histidine (met bigg_his_L_bm),
            % L-methionine (met bigg_met_L_bm), and L-tryptophan
            % (bigg_trp_L_bm). (note, BY4743 has mutants in his3, leu2, and
            % ura, and something with lys2 and met15)


            % add L-tyrosine by allowing the bigg_tyr_L_out rxn to be
            % reversible
            model.lb(findRxnIDs(model,'bigg_tyr_L_out')) = -1000;

            % add L-lysine by allowing the met bigg_lys_L_out rxn to be
            % reversible
            model.lb(findRxnIDs(model,'bigg_lys_L_out')) = -1000;

            % add L-isoleucine by allowing the met bigg_ile_L_out rxn to be
            % reversible
            model.lb(findRxnIDs(model,'bigg_ile_L_out')) = -1000;

            % add L-arginine by allowing the met bigg_arg_L_out rxn to be
            % reversible
            model.lb(findRxnIDs(model,'bigg_arg_L_out')) = -1000;

            % add L-histidine by allowing the met bigg_his_L_out rxn to be
            % reversible
            model.lb(findRxnIDs(model,'bigg_his_L_out')) = -1000;

            % add L-methionine by allowing the met bigg_met_L_out rxn to be
            % reversible
            model.lb(findRxnIDs(model,'bigg_met_L_out')) = -1000;

            % add L-tryptophan by allowing the met bigg_trp_L_out rxn to be
            % reversible
            model.lb(findRxnIDs(model,'bigg_trp_L_out')) = -1000;
            
            % modify model gene annotation
            model.genes  = regexprep(model.genes,'_i','');
            model.genes  = regexprep(model.genes,'_\d','');
            metaCyc_genes = ~cellfun('isempty',regexp(model.genes,'MetaCyc'));
            model.genes(metaCyc_genes) = {' '};
    
        otherwise
            error('Sorry, this model is not currently supported.')
            
    end

    %% set tolerance for KO growth
    ko_tol = 1e-6;

    %% simple model statistics

    if output
        % special handling for biomodelsdb, which has different gene
        % formatting
        if strcmpi(model.description, 'bmid000000141353')
            gene_number = length(model.genes) - ...
                sum(strncmp(' ',model.genes,1));
            
            fprintf('\n%s\n\t%s\t%s\n\n\t%g\t%s\n\t%g\t%s\n\t%4g\t%s\n\t%4g\t%s\n\n',...
                'Model Description:', 'name:', model.description,...
                gene_number, 'genes', ...
                length(model.mets), 'metabolites',...
                length(model.rxns), 'reactions',...
                sum(cellfun('isempty',model.rules)), ...
                'unannotated reactions');
        else
        fprintf('\n%s\n\t%s\t%s\n\n\t%g\t%s\n\t%g\t%s\n\t%4g\t%s\n\t%4g\t%s\n\n',...
            'Model Description:', 'name:', model.description,...
            length(model.genes), 'genes', ...
            length(model.mets), 'metabolites',...
            length(model.rxns), 'reactions',...
            sum(cellfun('isempty',model.rules)), ...
            'unannotated reactions');
        end
    end

    %% dubious ORFs
        if strcmpi(model.description, 'bmid000000141353')
            dubiousORFs = setdiff(model.genes,verifiedORFs);
            if output
                fprintf('\t%4g\t(%.2f%%)\t%s\n',length(dubiousORFs),...
                    (100*length(dubiousORFs)/gene_number),'dubious ORFs');
            end

            if output == 2
                fprintf('\n\t%s\n','list ORFs included in the model but annotated as dubious by SGD:');
                for k = 1:length(dubiousORFs)
                    fprintf('\t\t%s\n',dubiousORFs{k});
                end
            end
    
        else
            dubiousORFs = setdiff(model.genes,verifiedORFs);
           if output
                fprintf('\t%4g\t(%.2f%%)\t%s\n',length(dubiousORFs),...
                    (100*length(dubiousORFs)/length(model.genes)),'dubious ORFs');
           end

           if output == 2
               fprintf('\n\t%s\n','list ORFs included in the model but annotated as dubious by SGD:');
               for k = 1:length(dubiousORFs)
                   fprintf('\t\t%s\n',dubiousORFs{k});
               end
           end
        end

    %% set medium 
    
    if medium == 1
        % minimal is: ammonia/um, glucose, oxygen, phosphate, sulphate (+
        % iron for iMMbs, which requires it for heme biosynthesis)
        %
        % note: this isn't a realistic medium (no H+ or H2O for example),
        % but models all predict biomass formation with just these
        % components, so it's useful for comparative evaluation.

        if output
            fprintf('\nMaking minimal medium...\n\n');
        end

        switch lower(model.description)
            case {'iff708_valid_modified.xml'} 
                model = minimal_iFF(model);

            case {'ind750.xml'}
                model = minimal_iND(model);
                
            case {'iin800_cobra'}
                % also includes TAG and phosphatidate to enable growth
                model = minimal_iIN(model);
                
            case {'iin800.xml'}
                 model = minimal_iIN2(model);

            case {'imm904'}
                model = minimal_iMM(model);

            case {'yeast_4.05'}
                model = minimal_Y4(model);
                
            case {'iaz900.xml'}
                model = minimal_iAZ(model);
                
            case {'imm904_nadcorrected'}
                % default biomass def also requires iron
                model = minimal_iMMbz(model);

            case {'yeast_5.01_model.xml'}
                model = minimal_Y5(model);
                
            case {'ito977_cobra_compatible'}
                model = minimal_iTO(model);
                
            case {'yeast_6.06_cobra'}
                model = minimal_Y6(model);

            case {'yeast_7.00_cobra'}
                model = minimal_Y6(model);
                
            case {'bmid000000141353'}
                % includes L-tyrosine (met bigg_tyr_L_bm), L-lysine (met
                % bigg_lys_L_bm), L-isoleucine (met bigg_ile_L_bm),
                % L-arginine (met bigg_arg_L_bm), L-histidine (met
                % bigg_his_L_bm), L-methionine (met bigg_met_L_bm), and
                % L-tryptophan (bigg_trp_L_bm) to enable growth.
                model = minimal_bio(model);
                   
            otherwise
                error('Sorry, this model is not currently supported.')
        end
    end
        
	if medium == 2

        % synthetic complete reference: Kennedy CJ, Boyle PM, Waks Z,
        % Silver PA. "Systems-Level Engineering of Nonfermentative
        % Metabolism in Yeast" Genetics (2009) 183:385-397. DOI:
        % 10.1534/genetics.109.105254

        if output
            fprintf('\nMaking synthetic complete medium...\n\n');
        end

        switch lower(model.description)
            case {'iff708_valid_modified.xml'} 
                model = complete_iFF(model);

            case {'ind750.xml'}
                model = complete_iND(model);

            case {'iin800.xml'}
                model = complete_iIN(model);

            case {'imm904'}
                model = complete_iMM(model);

            case {'iaz900.xml'}
                model = complete_iAZ(model); 

            case {'yeast_4.05'}
                model = complete_Y4(model);

            case {'yeast_5.01_model.xml'}
                model = complete_Y5(model);

            case {'yeast_6.06_cobra'}
                model = complete_Y6(model);

            case {'ito977_cobra_compatible'}
                model = complete_iTO(model);

            case {'imm904_nadcorrected'}
                % like iMM, but default biomass def also requires iron
                model = complete_iMMbs(model);
                
            case {'yeast_7.00_cobra'}
                model = complete_Y7(model);
                
            case {'bmid000000141353'}
                model = complete_bio(model);

            otherwise
                error('Sorry, this model is not currently supported.')
        end
    end
    
    if (medium ~= 1) && (medium ~= 2)
        if output
            fprintf('\nUsing model-default medium...\n\n');
        end
    end

    %% select biomass def
    % all models but the biomodels.db model can grow with the iFF biomass
    % definition, so that's an option
    
    if biomass
        if output
            fprintf('Switching biomass def...\n');
        end
        
        switch lower(model.description)
            case {'iff708_valid_modified.xml'}
                if output
                    fprintf('\tiFF708 biomass already set: no change...\n\n');
                end

            case {'ind750.xml'}
                rxn_index = findRxnIDs(model,'biomass_SC4_bal');
                model.S(find(model.S(:,rxn_index)),rxn_index) = 0;
                model=changeRxnMets(model,...
                    {'13BDglcn[c]';'ala-L[c]';'amp[c]';'arg-L[c]';...
                    'asn-L[c]';'asp-L[c]';'atp[c]';'cmp[c]';'cys-L[c]';...
                    'damp[c]';'dcmp[c]';'dgmp[c]';'dtmp[c]';'ergst[c]';...
                    'gln-L[c]';'glu-L[c]';'gly[c]';'glycogen[c]';'gmp[c]';...
                    'h2o[c]';'his-L[c]';'ile-L[c]';'leu-L[c]';'lys-L[c]';...
                    'mannan[c]';'met-L[c]';'pa_SC[c]';'pc_SC[c]';...
                    'pe_SC[c]';'phe-L[c]';'pro-L[c]';'ps_SC[c]';...
                    'ptd1ino_SC[c]';'ser-L[c]';'so4[c]';...
                    'thr-L[c]';'tre[c]';'triglyc_SC[c]';'trp-L[c]';...
                    'tyr-L[c]';'ump[c]';'val-L[c]';'zymst[c]';'adp[c]';...
                    'h[c]';'pi[c]';}, ... %mets to change
                    {'13BDglcn[c]';'ptd1ino_SC[c]';'tre[c]';'amp[c]';...
                    'atp[c]';'cmp[c]';'damp[c]';'dcmp[c]';'dgmp[c]';...
                    'dtmp[c]';'ergst[c]';'gly[c]';'glycogen[c]';'gmp[c]';...
                    'ala-L[c]';'arg-L[c]';'asn-L[c]';'asp-L[c]';'cys-L[c]';...
                    'glu-L[c]';'gln-L[c]';'his-L[c]';'ile-L[c]';'leu-L[c]';...
                    'lys-L[c]';'met-L[c]';'phe-L[c]';'pro-L[c]';'ser-L[c]';...
                    'thr-L[c]';'trp-L[c]';'tyr-L[c]';'val-L[c]';...
                    'mannan[c]';'pa_SC[c]';'pc_SC[c]';'pe_SC[c]';...
                    'ps_SC[c]';'so4[c]';'triglyc_SC[c]';'ump[c]';...
                    'zymst[c]';'adp[c]';'pi[c]';}, ... %new mets
                    {'biomass_SC4_bal';}, ... %rxn id
                    [-1.1348;-0.0053;-0.0234;-0.046;-59.276;-0.0447;...
                    -0.0036;-0.0024;-0.0024;-0.0036;-0.0007;-0.2904;...
                    -0.5185;-0.046;-0.4588;-0.1607;-0.1017;-0.2975;...
                    -0.0066;-0.3018;-0.1054;-0.0663;-0.1927;-0.2964;...
                    -0.2862;-0.0507;-0.1339;-0.1647;-0.1854;-0.1914;...
                    -0.0284;-0.102;-0.2646;-0.8079;-0.0006;-0.006;...
                    -0.0045;-0.0017;-0.02;-0.0066;-0.0599;-0.0015;...
                    59.276;59.305;]); %stoichiometric coefficients
                if output
                    fprintf('\tBiomass changed to iFF708 definition...\n\n');
                end

            case {'iin800_cobra'}
                rxn_index = findRxnIDs(model,'CBIOMASS');
                model.S(find(model.S(:,rxn_index)),rxn_index) = 0;
                model=changeRxnMets(model,...
                    {'m29';'m241';'m253';'m262';'m316';'m365';'m370';...
                    'm391';'m413';'m483';'m485';'m490';'m554';'m557';...
                    'm559';'m562';'m569';'m575';'m578';'m583';'m588';...
                    'm593';'m597';'m601';'m606';'m609';'m613';'m616';...
                    'm620';'m624';'m627';'m633';'m648';'m864';'m966';...
                    'm230';'m272';'m733';}, ... %mets to change
                    {'m29';'m38';'m241';'m253';'m262';'m316';'m365';...
                    'm370';'m391';'m413';'m429';'m483';'m485';'m490';...
                    'm554';'m557';'m559';'m562';'m569';'m575';'m578';...
                    'm583';'m588';'m593';'m597';'m601';'m606';'m609';...
                    'm613';'m616';'m620';'m624';'m627';'m648';'m757';...
                    'm761';'m762';'m766';'m864';'m928';'m966';'m984';...
                    'm230';'m272';'m733';}, ... %new mets
                    {'CBIOMASS';}, ... %rxn id
                    [-1.1348;-0.0053;-0.0234;-0.046;-59.276;-0.0447;...
                    -0.0036;-0.0024;-0.0024;-0.0036;-0.0007;-0.2904;...
                    -0.5185;-0.046;-0.4588;-0.1607;-0.1017;-0.2975;...
                    -0.0066;-0.3018;-0.1054;-0.0663;-0.1927;-0.2964;...
                    -0.2862;-0.0507;-0.1339;-0.1647;-0.1854;-0.1914;...
                    -0.0284;-0.102;-0.2646;-0.8079;-0.0006;-0.006;...
                    -0.0045;-0.0017;-0.02;-0.0066;-0.0599;-0.0015;...
                    59.276;1;59.305;]); %stoichiometric coefficients
                
            case {'iin800.xml'}
                % note: iIN800 doesn't include the species "phosphatidate",
                % so not an exact iFF biomass deff
                rxn_index = findRxnIDs(model,'CBIOMASS');
                model.S(find(model.S(:,rxn_index)),rxn_index) = 0;
                model = changeRxnMets(model, ...
                    {'1,3-beta-D-glucan [c]';...
                    'alpha,alpha-trehalose [c]';'AMP [c]';'ATP [c]';...
                    'CMP [c]';'dAMP [c]';'dCMP [c]';'dGMP [c]';...
                    'dTMP [c]';'glycine [c]';'glycogen [c]';...
                    'GMP [c]';'L-alanine [c]';'L-arginine [c]';...
                    'L-asparagine [c]';'L-aspartate [c]';...
                    'L-cysteine [c]';'L-glutamate [c]';...
                    'L-glutamine [c]';'L-histidine [c]';...
                    'L-isoleucine [c]';'L-leucine [c]';...
                    'L-lysine [c]';'L-methionine [c]';...
                    'L-phenylalanine [c]';'L-proline [c]';...
                    'L-serine [c]';'L-threonine [c]';...
                    'L-tryptophan [c]';'L-tyrosine [c]';...
                    'L-valine [c]';'lipids [c]';'mannan [c]';...
                    'sulfate [c]';'UMP [c]';'ADP [c]';'biomass [c]';...
                    'phosphate [c]'}, ... %mets to change
                    {'1,3-beta-D-glucan [c]';...
                    '1-phosphatidyl-1D-myo-inositols [c]';...
                    'alpha,alpha-trehalose [c]';'AMP [c]';'ATP [c]';...
                    'CMP [c]';'dAMP [c]';'dCMP [c]';'dGMP [c]';...
                    'dTMP [c]';'ergosterol [c]';'glycine [c]';...
                    'glycogen [c]';'GMP [c]';'L-alanine [c]';...
                    'L-arginine [c]';'L-asparagine [c]';...
                    'L-aspartate [c]';'L-cysteine [c]';...
                    'L-glutamate [c]';'L-glutamine [c]';...
                    'L-histidine [c]';'L-isoleucine [c]';...
                    'L-leucine [c]';'L-lysine [c]';'L-methionine [c]';...
                    'L-phenylalanine [c]';'L-proline [c]';...
                    'L-serine [c]';'L-threonine [c]';...
                    'L-tryptophan [c]';'L-tyrosine [c]';...
                    'L-valine [c]';'mannan [c]';...
                    'phosphatidylcholines [c]';...
                    'phosphatidylethanolamines [c]';...
                    'phosphatidylserine [c]';'sulfate [c]';...
                    'triglycerides [c]';'UMP [c]';'zymosterol [c]';...
                    'ADP [c]';'biomass [c]';'phosphate [c]'}, ... %new mets
                    {'CBIOMASS';}, ... %rxn id
                    [-1.1348;-0.0053;-0.0234;-0.046;-59.276;-0.0447;...
                    -0.0036;-0.0024;-0.0024;-0.0036;-0.0007;-0.2904;...
                    -0.5185;-0.046;-0.4588;-0.1607;-0.1017;-0.2975;...
                    -0.0066;-0.3018;-0.1054;-0.0663;-0.1927;-0.2964;...
                    -0.2862;-0.0507;-0.1339;-0.1647;-0.1854;-0.1914;...
                    -0.0284;-0.102;-0.2646;-0.8079;-0.0006;...
                    -0.0045;-0.0017;-0.02;-0.0066;-0.0599;-0.0015;...
                    59.276;1;59.305;]); %stoichiometric coefficients
                
                if output
                    fprintf('\tBiomass changed to iFF708 definition...\n\n');
                end

            case {'imm904'}
                rxn_index = findRxnIDs(model,'biomass_SC5_notrace');
                model.S(find(model.S(:,rxn_index)),rxn_index) = 0;
                model=changeRxnMets(model,...
                    {'13BDglcn[c]';'ala-L[c]';'amp[c]';'arg-L[c]';...
                    'asn-L[c]';'asp-L[c]';'atp[c]';'cmp[c]';'cys-L[c]';...
                    'damp[c]';'dcmp[c]';'dgmp[c]';'dtmp[c]';'ergst[c]';...
                    'gln-L[c]';'glu-L[c]';'gly[c]';'glycogen[c]';'gmp[c]';...
                    'h2o[c]';'his-L[c]';'ile-L[c]';'leu-L[c]';'lys-L[c]';...
                    'mannan[c]';'met-L[c]';'pa_SC[c]';'pc_SC[c]';...
                    'pe_SC[c]';'phe-L[c]';'pro-L[c]';'ps_SC[c]';...
                    'ptd1ino_SC[c]';'ribflv[c]';'ser-L[c]';'so4[c]';...
                    'thr-L[c]';'tre[c]';'triglyc_SC[c]';'trp-L[c]';...
                    'tyr-L[c]';'ump[c]';'val-L[c]';'zymst[c]';'adp[c]';...
                    'h[c]';'pi[c]';}, ... %mets to change
                    {'13BDglcn[c]';'ptd1ino_SC[c]';'tre[c]';'amp[c]';...
                    'atp[c]';'cmp[c]';'damp[c]';'dcmp[c]';'dgmp[c]';...
                    'dtmp[c]';'ergst[c]';'gly[c]';'glycogen[c]';'gmp[c]';...
                    'ala-L[c]';'arg-L[c]';'asn-L[c]';'asp-L[c]';'cys-L[c]';...
                    'glu-L[c]';'gln-L[c]';'his-L[c]';'ile-L[c]';'leu-L[c]';...
                    'lys-L[c]';'met-L[c]';'phe-L[c]';'pro-L[c]';'ser-L[c]';...
                    'thr-L[c]';'trp-L[c]';'tyr-L[c]';'val-L[c]';...
                    'mannan[c]';'pa_SC[c]';'pc_SC[c]';'pe_SC[c]';...
                    'ps_SC[c]';'so4[c]';'triglyc_SC[c]';'ump[c]';...
                    'zymst[c]';'adp[c]';'pi[c]';}, ... %new mets 
                    {'biomass_SC5_notrace';}, ... %rxn id
                    [-1.1348;-0.0053;-0.0234;-0.046;-59.276;-0.0447;...
                    -0.0036;-0.0024;-0.0024;-0.0036;-0.0007;-0.2904;...
                    -0.5185;-0.046;-0.4588;-0.1607;-0.1017;-0.2975;...
                    -0.0066;-0.3018;-0.1054;-0.0663;-0.1927;-0.2964;...
                    -0.2862;-0.0507;-0.1339;-0.1647;-0.1854;-0.1914;...
                    -0.0284;-0.102;-0.2646;-0.8079;-0.0006;-0.006;...
                    -0.0045;-0.0017;-0.02;-0.0066;-0.0599;-0.0015;...
                    59.276;59.305;]); %stoichiometric coefficients
                if output
                    fprintf('\tBiomass changed to iFF708 definition...\n\n');
                end

            case {'iaz900.xml'}
                rxn_index = findRxnIDs(model,'biomass_wild');
                model.S(find(model.S(:,rxn_index)),rxn_index) = 0;
                model=changeRxnMets(model,...
                    {'13BDglcn[c]';'16BDglcn[c]';'alatrna[c]';'amp[c]';...
                    'argtrna[c]';'asntrna[c]';'asptrna[c]';'atp[c]';...
                    'cmp[c]';'cystrna[c]';'damp[c]';'dcmp[c]';'dgmp[c]';...
                    'dtmp[c]';'glntrna[c]';'glutrna[c]';'glycogen[c]';...
                    'glytrna[c]';'gmp[c]';'h2o[c]';'histrna[c]';...
                    'iletrna[c]';'leutrna[c]';'lystrna[c]';'mannan[c]';...
                    'mettrna[c]';'pa_SC[c]';'pe_SC[c]';'phetrna[c]';...
                    'phospholipid[c]';'protrna[c]';'ps_SC[c]';...
                    'ptd1ino_SC[c]';'ribflv[c]';'sertrna[c]';'so4[c]';...
                    'sterol[c]';'thrtrna[c]';'tre[c]';'triglyc_SC[c]';...
                    'trptrna[c]';'tyrtrna[c]';'ump[c]';'valtrna[c]';...
                    'zymst[c]';'adp[c]';'h[c]';'pi[c]';'trnaala[c]';...
                    'trnaarg[c]';'trnaasn[c]';'trnaasp[c]';'trnacys[c]';...
                    'trnagln[c]';'trnaglu[c]';'trnagly[c]';'trnahis[c]';...
                    'trnaile[c]';'trnaleu[c]';'trnalys[c]';'trnamet[c]';...
                    'trnaphe[c]';'trnapro[c]';'trnaser[c]';'trnathr[c]';...
                    'trnatrp[c]';'trnatyr[c]';'trnaval[c]';}, ... %mets to change
                    {'13BDglcn[c]';'ptd1ino_SC[c]';'tre[c]';'amp[c]';...
                    'atp[c]';'cmp[c]';'damp[c]';'dcmp[c]';'dgmp[c]';...
                    'dtmp[c]';'ergst[c]';'gly[c]';'glycogen[c]';'gmp[c]';...
                    'ala_L[c]';'arg_L[c]';'asn_L[c]';'asp_L[c]';'cys_L[c]';...
                    'glu_L[c]';'gln_L[c]';'his_L[c]';'ile_L[c]';'leu_L[c]';...
                    'lys_L[c]';'met_L[c]';'phe_L[c]';'pro_L[c]';'ser_L[c]';...
                    'thr_L[c]';'trp_L[c]';'tyr_L[c]';'val_L[c]';...
                    'mannan[c]';'pa_SC[c]';'pc_SC[c]';'pe_SC[c]';...
                    'ps_SC[c]';'so4[c]';'triglyc_SC[c]';'ump[c]';...
                    'zymst[c]';'adp[c]';'pi[c]';}, ... %new mets
                    {'biomass_wild';}, ... %rxn id
                    [-1.1348;-0.0053;-0.0234;-0.046;-59.276;-0.0447;...
                    -0.0036;-0.0024;-0.0024;-0.0036;-0.0007;-0.2904;...
                    -0.5185;-0.046;-0.4588;-0.1607;-0.1017;-0.2975;...
                    -0.0066;-0.3018;-0.1054;-0.0663;-0.1927;-0.2964;...
                    -0.2862;-0.0507;-0.1339;-0.1647;-0.1854;-0.1914;...
                    -0.0284;-0.102;-0.2646;-0.8079;-0.0006;-0.006;...
                    -0.0045;-0.0017;-0.02;-0.0066;-0.0599;-0.0015;...
                    59.276;59.305;]); %stoichiometric coefficients
                if output
                    fprintf('\tBiomass changed to iFF708 definition...\n\n');
                end

            case {'yeast_4.05'}
                rxn_index = findRxnIDs(model,'r_1812');
                model.S(find(model.S(:,rxn_index)),rxn_index) = 0;
                model=changeRxnMets(model,...
                    {'s_0002';'s_0416';'s_0434';'s_0446';'s_0511';...
                    's_0564';'s_0569';'s_0593';'s_0619';'s_0740';'s_0743';...
                    's_0752';'s_0863';'s_0873';'s_0877';'s_0881';'s_0889';...
                    's_0899';'s_0907';'s_0911';'s_0920';'s_0925';'s_0929';...
                    's_0933';'s_0936';'s_0939';'s_0943';'s_0949';'s_0952';...
                    's_0955';'s_0960';'s_1000';'s_1011';'s_1283';'s_1347';...
                    's_1417';'s_0400';'s_0463';'s_1207';}, ... %mets to change
                    {'s_0002';'s_0091';'s_0416';'s_0434';'s_0446';...
                    's_0511';'s_0564';'s_0569';'s_0593';'s_0619';'s_0636';...
                    's_0740';'s_0743';'s_0752';'s_0863';'s_0873';'s_0877';...
                    's_0881';'s_0889';'s_0899';'s_0907';'s_0911';'s_0920';...
                    's_0925';'s_0929';'s_0933';'s_0936';'s_0939';'s_0943';...
                    's_0949';'s_0952';'s_0955';'s_0960';'s_1011';'s_1216';...
                    's_1229';'s_1234';'s_1220';'s_1347';'s_1399';'s_1417';...
                    's_1448';'s_0400';'s_0463';'s_1207';}, ... %new mets
                    {'r_1812';}, ... %rxn id
                    [-1.1348;-0.0053;-0.0234;-0.046;-59.276;-0.0447;...
                    -0.0036;-0.0024;-0.0024;-0.0036;-0.0007;-0.2904;...
                    -0.5185;-0.046;-0.4588;-0.1607;-0.1017;-0.2975;...
                    -0.0066;-0.3018;-0.1054;-0.0663;-0.1927;-0.2964;...
                    -0.2862;-0.0507;-0.1339;-0.1647;-0.1854;-0.1914;...
                    -0.0284;-0.102;-0.2646;-0.8079;-0.0006;-0.006;...
                    -0.0045;-0.0017;-0.02;-0.0066;-0.0599;-0.0015;...
                    59.276;1;59.305;]); %stoichiometric coefficients
                if output
                    fprintf('\tBiomass changed to iFF708 definition...\n\n');
                end

            case {'yeast_5.01_model.xml'}
                rxn_index = findRxnIDs(model,'r_2110');
                model.S(find(model.S(:,rxn_index)),rxn_index) = 0;
                model=changeRxnMets(model,...
                    {'s_0002';'s_0423';'s_0434';'s_0526';'s_0584';...
                    's_0589';'s_0615';'s_0649';'s_0773';'s_0782';'s_0803';...
                    's_0955';'s_0965';'s_0969';'s_0973';'s_0981';'s_0991';...
                    's_0999';'s_1003';'s_1006';'s_1016';'s_1021';'s_1025';...
                    's_1029';'s_1032';'s_1035';'s_1039';'s_1045';'s_1048';...
                    's_1051';'s_1056';'s_1096';'s_1107';'s_1405';'s_1467';...
                    's_1520';'s_1545';'s_0394';'s_0450';'s_0794';...
                    's_1322';}, ... %mets to change
                    {'s_0002';'s_0089';'s_1520';'s_0423';'s_0434';...
                    's_0526';'s_0584';'s_0589';'s_0615';'s_0649';'s_0666';...
                    's_1003';'s_0773';'s_0782';'s_0955';'s_0965';'s_0969';...
                    's_0973';'s_0981';'s_0991';'s_0999';'s_1006';'s_1016';...
                    's_1021';'s_1025';'s_1029';'s_1032';'s_1035';'s_1039';...
                    's_1045';'s_1048';'s_1051';'s_1056';'s_1107';'s_1331';...
                    's_1346';'s_1351';'s_1337';'s_1467';'s_1524';'s_1545';...
                    's_1569';'s_0394';'s_0450';'s_1322';}, ... %new mets
                    {'r_2110';}, ... %rxn id
                    [-1.1348;-0.0053;-0.0234;-0.046;-59.276;-0.0447;...
                    -0.0036;-0.0024;-0.0024;-0.0036;-0.0007;-0.2904;...
                    -0.5185;-0.046;-0.4588;-0.1607;-0.1017;-0.2975;...
                    -0.0066;-0.3018;-0.1054;-0.0663;-0.1927;-0.2964;...
                    -0.2862;-0.0507;-0.1339;-0.1647;-0.1854;-0.1914;...
                    -0.0284;-0.102;-0.2646;-0.8079;-0.0006;-0.006;...
                    -0.0045;-0.0017;-0.02;-0.0066;-0.0599;-0.0015;...
                    59.276;1;59.305;]); %stoichiometric coefficients
                if output
                    fprintf('\tBiomass changed to iFF708 definition...\n\n');
                end

            case {'yeast_6.06_cobra'}
                % clear the current biomass def
                rxn_index = findRxnIDs(model,'r_2133');
                model.S(find(model.S(:,rxn_index)),rxn_index) = 0;
                model=changeRxnMets(model,...
                    {'s_0002';'s_0423';'s_0434';'s_0526';'s_0584';...
                    's_0589';'s_0615';'s_0649';'s_0773';'s_0782';'s_0803';...
                    's_0955';'s_0965';'s_0969';'s_0973';'s_0981';'s_0991';...
                    's_0999';'s_1003';'s_1006';'s_1016';'s_1021';'s_1025';...
                    's_1029';'s_1032';'s_1035';'s_1039';'s_1045';'s_1048';...
                    's_1051';'s_1056';'s_1096';'s_1107';'s_1405';'s_1467';...
                    's_1520';'s_1545';'s_0394';'s_0450';'s_0794';...
                    's_1322';}, ... %mets to change
                    {'s_0002';'s_0089';'s_1520';'s_0423';'s_0434';...
                    's_0526';'s_0584';'s_0589';'s_0615';'s_0649';'s_0666';...
                    's_1003';'s_0773';'s_0782';'s_0955';'s_0965';'s_0969';...
                    's_0973';'s_0981';'s_0991';'s_0999';'s_1006';'s_1016';...
                    's_1021';'s_1025';'s_1029';'s_1032';'s_1035';'s_1039';...
                    's_1045';'s_1048';'s_1051';'s_1056';'s_1107';'s_1331';...
                    's_1346';'s_1351';'s_1337';'s_1467';'s_1524';'s_1545';...
                    's_1569';'s_0394';'s_0450';'s_1322';}, ... %new mets
                    {'r_2133';}, ... %rxn id
                    [-1.1348;-0.0053;-0.0234;-0.046;-59.276;-0.0447;...
                    -0.0036;-0.0024;-0.0024;-0.0036;-0.0007;-0.2904;...
                    -0.5185;-0.046;-0.4588;-0.1607;-0.1017;-0.2975;...
                    -0.0066;-0.3018;-0.1054;-0.0663;-0.1927;-0.2964;...
                    -0.2862;-0.0507;-0.1339;-0.1647;-0.1854;-0.1914;...
                    -0.0284;-0.102;-0.2646;-0.8079;-0.0006;-0.006;...
                    -0.0045;-0.0017;-0.02;-0.0066;-0.0599;-0.0015;...
                    59.276;1;59.305;]); %stoichiometric coefficients
                if output
                    fprintf('\tBiomass changed to iFF708 definition...\n\n');
                end

            case {'imm904_nadcorrected'}
                rxn_index = findRxnIDs(model,'biomass_SC5_notrace');
                model.S(find(model.S(:,rxn_index)),rxn_index) = 0;
                model=changeRxnMets(model,...
                    {'13BDglcn[c]';'ala_L[c]';'amp[c]';'arg_L[c]';...
                    'asn_L[c]';'asp_L[c]';'atp[c]';'camp[c]';...
                    'chitin[c]';'cmp[c]';'coa[c]';'cys_L[c]';...
                    'damp[c]';'dcmp[c]';'dgmp[c]';'dtmp[c]';'ergst[c]';...
                    'fad[c]';'gln_L[c]';'glu_L[c]';'gly[c]';...
                    'glycogen[c]';'gmp[c]';'gthrd[c]';'h2o[c]';...
                    'his_L[c]';'ile_L[c]';'leu_L[c]';'lys_L[c]';...
                    'mannan[c]';'met_L[c]';'nad[c]';'pa_SC[c]';...
                    'pc_SC[c]';'pe_SC[c]';'phe_L[c]';'pheme[m]';...
                    'pro_L[c]';'ps_SC[c]';'ptd1ino_SC[c]';'q6[m]';...
                    'ribflv[c]';'ser_L[c]';'so4[c]';'thf[c]';...
                    'thmtp[c]';'thr_L[c]';'tre[c]';'triglyc_SC[c]';'trp_L[c]';...
                    'tyr_L[c]';'ump[c]';'val_L[c]';'zymst[c]';'adp[c]';...
                    'h[c]';'pi[c]';}, ... %mets to change
                    {'13BDglcn[c]';'ptd1ino_SC[c]';'tre[c]';'amp[c]';...
                    'atp[c]';'cmp[c]';'damp[c]';'dcmp[c]';'dgmp[c]';...
                    'dtmp[c]';'ergst[c]';'gly[c]';'glycogen[c]';'gmp[c]';...
                    'ala_L[c]';'arg_L[c]';'asn_L[c]';'asp_L[c]';'cys_L[c]';...
                    'glu_L[c]';'gln_L[c]';'his_L[c]';'ile_L[c]';'leu_L[c]';...
                    'lys_L[c]';'met_L[c]';'phe_L[c]';'pro_L[c]';'ser_L[c]';...
                    'thr_L[c]';'trp_L[c]';'tyr_L[c]';'val_L[c]';...
                    'mannan[c]';'pa_SC[c]';'pc_SC[c]';'pe_SC[c]';...
                    'ps_SC[c]';'so4[c]';'triglyc_SC[c]';'ump[c]';...
                    'zymst[c]';'adp[c]';'pi[c]';}, ... %new mets 
                    {'biomass_published';}, ... %rxn id
                    [-1.1348;-0.0053;-0.0234;-0.046;-59.276;-0.0447;...
                    -0.0036;-0.0024;-0.0024;-0.0036;-0.0007;-0.2904;...
                    -0.5185;-0.046;-0.4588;-0.1607;-0.1017;-0.2975;...
                    -0.0066;-0.3018;-0.1054;-0.0663;-0.1927;-0.2964;...
                    -0.2862;-0.0507;-0.1339;-0.1647;-0.1854;-0.1914;...
                    -0.0284;-0.102;-0.2646;-0.8079;-0.0006;-0.006;...
                    -0.0045;-0.0017;-0.02;-0.0066;-0.0599;-0.0015;...
                    59.276;59.305;]); %stoichiometric coefficients
                if output
                    fprintf('\tBiomass changed to iFF708 definition...\n\n');
                end
                
            case {'ito977_cobra_compatible'}
                rxn_index = findRxnIDs(model,'CBIOMASS');
                model.S(find(model.S(:,rxn_index)),rxn_index) = 0;
                model=changeRxnMets(model,...
                    {'m160';'m584';'m339';'m340';'m358';'m618';'m621';...
                    'm624';'m627';'m682';'m683';'m415';'m440';'m442';...
                    'm444';'m447';'m451';'m457';'m458';'m461';'m466';...
                    'm469';'m471';'m473';'m476';'m478';'m481';'m483';...
                    'm485';'m487';'m489';'m732';'m816';'m562';'m724';...
                    'm335';'m600';'m768';}, ... %mets to change
                    {'m160';'m174';'m584';'m339';'m340';'m358';'m618';...
                    'm621';'m624';'m627';'m662';'m682';'m683';'m415';...
                    'm440';'m442';'m444';'m447';'m451';'m457';'m458';...
                    'm461';'m466';'m469';'m471';'m473';'m476';'m478';...
                    'm481';'m483';'m485';'m487';'m489';'m732';'m769';...
                    'm772';'m773';'m774';'m816';'m884';'m562';'m894';...
                    'm335';'m600';'m768';}, ... %new mets
                    {'CBIOMASS';}, ... %rxn id
                    [-1.1348;-0.0053;-0.0234;-0.0460;-59.276;-0.0447;...
                    -0.0036;-0.0024;-0.0024;-0.0036;-0.0007;-0.2904;...
                    -0.5185;-0.0460;-0.4588;-0.1607;-0.1017;-0.2975;...
                    -0.0066;-0.3018;-0.1054;-0.0663;-0.1927;-0.2964;...
                    -0.2862;-0.0507;-0.1339;-0.1647;-0.1854;-0.1914;...
                    -0.0284;-0.1020;-0.2646;-0.8079;-0.0006;-0.0060;...
                    -0.0045;-0.0017;-0.0200;-0.0066;-0.0599;-0.0015;...
                    59.276;1;59.3050;]); %stoichiometric coefficients
                
            case {'yeast_7.00_cobra'}
                %note: Y7 includes the Y6 biomass def (rxn r_2133, with
                %lb=0, ub=1000), and the Y5 biomass def (r_2110, with lb=0,
                %ub=0). Both include the same lipid species, s_1096, made
                %in reaction r_2108. Below, I modify it as for Y6.

                % clear the current biomass def
                rxn_index = findRxnIDs(model,'r_2133');
                model.S(find(model.S(:,rxn_index)),rxn_index) = 0;
                model=changeRxnMets(model,...
                    {'s_0002';'s_0423';'s_0434';'s_0526';'s_0584';...
                    's_0589';'s_0615';'s_0649';'s_0773';'s_0782';'s_0803';...
                    's_0955';'s_0965';'s_0969';'s_0973';'s_0981';'s_0991';...
                    's_0999';'s_1003';'s_1006';'s_1016';'s_1021';'s_1025';...
                    's_1029';'s_1032';'s_1035';'s_1039';'s_1045';'s_1048';...
                    's_1051';'s_1056';'s_1096';'s_1107';'s_1405';'s_1467';...
                    's_1520';'s_1545';'s_0394';'s_0450';'s_0794';...
                    's_1322';}, ... %mets to change
                    {'s_0002';'s_0089';'s_1520';'s_0423';'s_0434';...
                    's_0526';'s_0584';'s_0589';'s_0615';'s_0649';'s_0666';...
                    's_1003';'s_0773';'s_0782';'s_0955';'s_0965';'s_0969';...
                    's_0973';'s_0981';'s_0991';'s_0999';'s_1006';'s_1016';...
                    's_1021';'s_1025';'s_1029';'s_1032';'s_1035';'s_1039';...
                    's_1045';'s_1048';'s_1051';'s_1056';'s_1107'; ...
                    's_2954';... %-Y7 doesn't have phosphatidate [cytoplasm] (met 1190, s_1331), use s_2954 instead
                    's_1346';'s_1351';'s_1337';'s_1467';'s_1524';'s_1545';...
                    's_1569';'s_0394';'s_0450';'s_1322';}, ... %new mets 
                    {'r_2133';}, ... %rxn id
                    [-1.1348;-0.0053;-0.0234;-0.046;-59.276;-0.0447;...
                    -0.0036;-0.0024;-0.0024;-0.0036;-0.0007;-0.2904;...
                    -0.5185;-0.046;-0.4588;-0.1607;-0.1017;-0.2975;...
                    -0.0066;-0.3018;-0.1054;-0.0663;-0.1927;-0.2964;...
                    -0.2862;-0.0507;-0.1339;-0.1647;-0.1854;-0.1914;...
                    -0.0284;-0.102;-0.2646;-0.8079;-0.0006;-0.006;...
                    -0.0045;-0.0017;-0.02;-0.0066;-0.0599;-0.0015;...
                    59.276;1;59.305;]); %stoichiometric coefficients
                
                if output
                    fprintf('\tBiomass changed to iFF708 definition...\n\n');
                end

            case {'bmid000000141353'}
                rxn_index = findRxnIDs(model,'BIOMASS_REACTION');
                model.S(find(model.S(:,rxn_index)),rxn_index) = 0;
                model=changeRxnMets(model,...
                    {'bigg_gly_bm'; 'bigg_tyr_L_bm'; 'bigg_asp_L_bm'; ...
                    'bigg_lys_L_bm'; 'bigg_thr_L_bm'; 'bigg_ile_L_bm'; ...
                    'bigg_leu_L_bm'; 'bigg_val_L_bm'; 'bigg_arg_L_bm'; ...
                    'bigg_asn_L_bm'; 'MNXM18_bm'; 'bigg_gln_L_bm'; ...
                    'bigg_pro_L_bm'; 'bigg_his_L_bm'; 'bigg_ala_L_bm'; ...
                    'bigg_ser_L_bm'; 'bigg_cys_L_bm'; 'bigg_met_L_bm'; ...
                    'bigg_phe_L_bm'; 'bigg_trp_L_bm'; 'bigg_amp_bm'; ...
                    'bigg_gmp_bm'; 'bigg_cmp_bm'; 'bigg_ump_bm'; ...
                    'bigg_damp_bm'; 'bigg_dgmp_bm'; 'bigg_dcmp_bm'; ...
                    'bigg_dtmp_bm'; 'MNXM876_bm'; 'bigg_atp_bm'; ...
                    'bigg_adp_bm'; 'bigg_pi_bm';}, ... %mets to change
                    {'MNXM2056[i]'; 'MNXM62[i]'; 'bigg_tre[i]'; ...
                    'bigg_amp_bm'; 'bigg_atp_bm'; 'bigg_cmp_bm'; ...
                    'bigg_damp_bm'; 'bigg_dcmp_bm'; 'bigg_dgmp_bm'; ...
                    'bigg_dtmp_bm'; 'bigg_ergst[i]'; 'bigg_gly_bm'; ...
                    'MNXM876_bm'; 'bigg_gmp_bm'; 'bigg_ala_L_bm'; ...
                    'bigg_arg_L_bm'; 'bigg_asn_L_bm'; 'bigg_asp_L_bm'; ...
                    'bigg_cys_L_bm'; 'MNXM18_bm'; 'bigg_gln_L_bm'; ...
                    'bigg_his_L_bm'; 'bigg_ile_L_bm'; 'bigg_leu_L_bm'; ...
                    'bigg_lys_L_bm'; 'bigg_met_L_bm'; 'bigg_phe_L_bm'; ...
                    'bigg_pro_L_bm'; 'bigg_ser_L_bm'; 'bigg_thr_L_bm'; ...
                    'bigg_trp_L_bm'; 'bigg_tyr_L_bm'; 'bigg_val_L_bm'; ...
                    'MNXM30402[i]'; 'MNXM17312[i]'; 'MNXM96041[i]'; ...
                    'bigg_ethamp[i]'; 'MNXM36806[i]'; 'bigg_so4[i]'; ...
                    'MNXM248[i]'; 'bigg_ump_bm'; 'bigg_zymst[i]'; ...
                    'bigg_adp_bm'; 'bigg_pi_bm';}, ... %new mets
                    {'BIOMASS_REACTION';}, ... %rxn id
                    [-1.1348;-0.0053;-0.0234;-0.046;-59.276;-0.0447;...
                    -0.0036;-0.0024;-0.0024;-0.0036;-0.0007;-0.2904;...
                    -0.5185;-0.046;-0.4588;-0.1607;-0.1017;-0.2975;...
                    -0.0066;-0.3018;-0.1054;-0.0663;-0.1927;-0.2964;...
                    -0.2862;-0.0507;-0.1339;-0.1647;-0.1854;-0.1914;...
                    -0.0284;-0.102;-0.2646;-0.8079;-0.0006;-0.006;...
                    -0.0045;-0.0017;-0.02;-0.0066;-0.0599;-0.0015;...
                    59.276;59.305;]); %stoichiometric coefficients
                
                if output
                    fprintf('\tBiomass changed to iFF708 definition...\n\n');
                end
                
            otherwise
                error('Sorry, this model is not currently supported.')
        end
    else
        if output
            fprintf('Using model-default biomass def...\n');
        end
    end

    %% create model with complete medium for blocked reaction analysis
    %(all exchange reactions allowed to carry flux)
    
     switch lower(model.description)
        case {'iff708_valid_modified.xml'}
            model_maximal = model;
            
            uptake_rxn_ids = {'ZYMSTxtI';'XANxtI';'URIxtI';'UREAxtI';'URAxtI';...
                'THYxtI';'DTxtI';'THMxtI';'SLFxtI';'SUCxtI';'SUCCxtI';...
                'C180xtI';'SPRMxtI';'SORxtI';'NAxtI';'MMETxtI';'SAMxtI';...
                'RFLAVxtI';'PYRxtI';'KxtI';'PIMExtI';'PIxtI';'PEPTxtI';...
                'C160xtI';'O2xtI';'OGTxtI';'OPEPxtI';'NMNxtI';'NH3xtI';...
                'C140xtI';'MIxtI';'MTHNxtI';'MELIxtI';'MLTxtI';'MALxtI';...
                'VALxtI';'TYRxtI';'TRPxtI';'THRxtI';'SERxtI';'PROxtI';...
                'PHExtI';'ORNxtI';'METxtI';'LYSxtI';'LEUxtI';'ILExtI';'HISxtI';...
                'GLNxtI';'GLUxtI';'GLTxtI';'CYSxtI';'ASPxtI';'ASNxtI';'ARGxtI';...
                'ALAxtI';'INSxtI';'HYXNxtI';'GSNxtI';'GNxtI';'GLALxtI';...
                'GLYxtI';'GLxtI';'GLAMxtI';'GABAxtI';'FUMxtI';'FORxtI';'ETHxtI';...
                'ERGOxtI';'DTTPxtI';'RIBxtI';'RMNxtI';'MNTxtI';'DIPEPxtI';...
                'GA6PxtI';'GLACxtI';'FRUxtI';'DUxtI';'DINxtI';'DGxtI';'DCxtI';...
                'DAxtI';'ARABxtI';'CYTSxtI';'CYTDxtI';'CO2xtI';'CITxtI';...
                'CHOxtI';'BTxtI';'BMxtI';'FUCxtI';'MANxtI';'GLCxtI';'TRExtI';...
                'ATNxtI';'PAPxtI';'ADNxtI';'ADxtI';'ACxtI';'ACALxtI';'AONAxtI';...
                'DANNAxtI';'AKGxtI';'PNTOxtI';'LACxtI';};

            excretion_rxn_ids = {'ZYMSTxtO';'XANxtO';'URIxtO';'UREAxtO';...
                'URAxtO';'THYxtO';'DTxtO';'THMxtO';'SLFxtO';'SUCxtO';'SUCCxtO';...
                'C180xtO';'SPRMxtO';'SORxtO';'NAxtO';'MMETxtO';'SAMxtO';...
                'RFLAVxtO';'PYRxtO';'KxtO';'PIMExtO';'PIxtO';'PEPTxtO';...
                'C160xtO';'O2xtO';'OGTxtO';'OPEPxtO';'NMNxtO';'NH3xtO';...
                'C140xtO';'MIxtO';'MTHNxtO';'MELIxtO';'MLTxtO';'MALxtO';...
                'VALxtO';'TYRxtO';'TRPxtO';'THRxtO';'SERxtO';'PROxtO';...
                'PHExtO';'ORNxtO';'METxtO';'LYSxtO';'LEUxtO';'ILExtO';'HISxtO';...
                'GLNxtO';'GLUxtO';'GLTxtO';'CYSxtO';'ASPxtO';'ASNxtO';'ARGxtO';...
                'ALAxtO';'INSxtO';'HYXNxtO';'GSNxtO';'GNxtO';'GLALxtO';...
                'GLYxtO';'GLxtO';'GLAMxtO';'GABAxtO';'FUMxtO';'FORxtO';'ETHxtO';...
                'ERGOxtO';'DTTPxtO';'RIBxtO';'RMNxtO';'MNTxtO';'DIPEPxtO';...
                'GA6PxtO';'GLACxtO';'FRUxtO';'DUxtO';'DINxtO';'DGxtO';'DCxtO';...
                'DAxtO';'ARABxtO';'CYTSxtO';'CYTDxtO';'CO2xtO';'CITxtO';...
                'CHOxtO';'BTxtO';'FUCxtO';'MANxtO';'GLCxtO';'TRExtO';'ATNxtO';...
                'PAPxtO';'ADNxtO';'ADxtO';'ACxtO';'ACALxtO';'AONAxtO';...
                'DANNAxtO';'AKGxtO';'PNTOxtO';'LACxtO';'BMxtO';};

            uptake_rxn_indexes = findRxnIDs(model_maximal, uptake_rxn_ids);
            excretion_rxn_indexes = findRxnIDs(model_maximal, ...
                excretion_rxn_ids);

            model_maximal.lb(uptake_rxn_indexes) = 0;
            model_maximal.ub(uptake_rxn_indexes) = 1000;
            model_maximal.lb(excretion_rxn_indexes) = 0;
            model_maximal.ub(excretion_rxn_indexes) = 1000;

        case {'iin800_cobra'}
            model_maximal = model;

            uptake_rxn_ids = {'44DIMZYMSTxtI';'ACALxtI';'ACxtI';'ADNxtI';...
                'ADxtI';'AKGxtI';'ALAVxtI';'ALAxtI';'AMGxtI';'AONAxtI';...
                'ARABxtI';'ARGxtI';'ASNxtI';'ASPxtI';'ATNxtI';'ATTxtI';...
                'BTxtI';'C100xtI';'C120xtI';'C140xtI';'C141xtI';...
                'C160xtI';'C161xtI';'C180xtI';'C181xtI';'C24xtI';'C26xtI';...
                'CARxtI';'CHOxtI';'CITxtI';'CO2xtI';'CYSxtI';'CYTDxtI';...
                'CYTSxtI';'DANNAxtI';'DAxtI';'DCxtI';'DGxtI';'DINxtI';...
                'DIPEPxtI';'DTTPxtI';'DTxtI';'DUxtI';'EPISTxtI';...
                'ERG572224xtI';'ERG722xtI';'ERGOSTxtI';'ETHxtI';...
                'FCOSTxtI';'FORxtI';'FRUxtI';'FUCxtI';'FUMxtI';'GA6PxtI';...
                'GABAxtI';'GLACxtI';'GLALxtI';'GLAMxtI';'GLCxtI';'GLNxtI';...
                'GLTxtI';'GLUxtI';'GLxtI';'GLYxtI';'GNxtI';'GROPCxtI';...
                'GROPIxtI';'GSNxtI';'HEXTI';'HISxtI';'HYXNxtI';'ILExtI';...
                'INSxtI';'KxtI';'LACxtI';'LANOSTxtI';'LEUxtI';'LYSxtI';...
                'MALxtI';'MANxtI';'MELIxtI';'METxtI';'MIxtI';'MLTxtI';...
                'MMETxtI';'MNTxtI';'MTHNxtI';'NAGxtI';'NAxtI';'NH3xtI';...
                'NMNxtI';'O2xtI';'OGTxtI';'OPEPxtI';'ORNxtI';'PAPxtI';...
                'PEPTxtI';'PHExtI';'PIMExtI';'PIxtI';'PNTOxtI';'PROxtI';...
                'PTRSCxtI';'PYRxtI';'RFLAVxtI';'RIBxtI';'RMNxtI';'SAMxtI';...
                'SERxtI';'SLFxtI';'SORxtI';'SPRMDxtI';'SPRMxtI';'SUCCxtI';...
                'SUCxtI';'THMxtI';'THRxtI';'THYxtI';'TRExtI';'TRPxtI';...
                'TYRxtI';'URAxtI';'UREAxtI';'URIxtI';'VALxtI';'VB6xtI';...
                'XANxtI';'XTSINExtI';'XYLxtI';'ZYMSTxtI';}; %except biomass! BMxtI

            excretion_rxn_ids = {'44DIMZYMSTxtO';'ACALxtO';'ACxtO';...
                'ADNxtO';'ADxtO';'AKGxtO';'ALAVxtO';'ALAxtO';'AMGxtO';...
                'AONAxtO';'ARABxtO';'ARGxtO';'ASNxtO';'ASPxtO';'ATNxtO';...
                'ATTxtO';'BMxtO';'BTxtO';'C100xtO';'C120xtO';'C140xtO';...
                'C141xtO';'C160xtO';'C161xtO';'C180xtO';'C181xtO';...
                'C24xtO';'C26xtO';'CARxtO';'CHOxtO';'CITxtO';'CO2xtO';...
                'CYSxtO';'CYTDxtO';'CYTSxtO';'DANNAxtO';'DAxtO';'DCxtO';...
                'DGxtO';'DINxtO';'DIPEPxtO';'DTTPxtO';'DTxtO';'DUxtO';...
                'EPISTxtO';'ERG572224xtO';'ERG722xtO';'ERGOSTxtO';...
                'ETHxtO';'FCOSTxtO';'FORxtO';'FRUxtO';'FUCxtO';'FUMxtO';...
                'GA6PxtO';'GABAxtO';'GLACxtO';'GLALxtO';'GLAMxtO';...
                'GLCxtO';'GLNxtO';'GLTxtO';'GLUxtO';'GLxtO';'GLYxtO';...
                'GNxtO';'GROPCxtO';'GROPIxtO';'GSNxtO';'HEXTO';'HISxtO';...
                'HYXNxtO';'ILExtO';'INSxtO';'KxtO';'LACxtO';'LANOSTxtO';...
                'LEUxtO';'LYSxtO';'MALxtO';'MANxtO';'MELIxtO';'METxtO';...
                'MIxtO';'MLTxtO';'MMETxtO';'MNTxtO';'MTHNxtO';'NAGxtO';...
                'NAxtO';'NH3xtO';'NMNxtO';'O2xtO';'OGTxtO';'OPEPxtO';...
                'ORNxtO';'PAPxtO';'PEPTxtO';'PHExtO';'PIMExtO';'PIxtO';...
                'PNTOxtO';'PROxtO';'PTRSCxtO';'PYRxtO';'RFLAVxtO';...
                'RIBxtO';'RMNxtO';'SAMxtO';'SERxtO';'SLFxtO';'SORxtO';...
                'SPRMDxtO';'SPRMxtO';'SUCCxtO';'SUCxtO';'THMxtO';'THRxtO';...
                'THYxtO';'TRExtO';'TRPxtO';'TYRxtO';'URAxtO';'UREAxtO';...
                'URIxtO';'VALxtO';'VB6xtO';'XANxtO';'XTSINExtO';'XYLxtO';...
                'ZYMSTxtO';};

            uptake_rxn_indexes = findRxnIDs(model_maximal, uptake_rxn_ids);
            excretion_rxn_indexes = findRxnIDs(model_maximal, ...
                excretion_rxn_ids);

            model_maximal.lb(uptake_rxn_indexes) = 0;
            model_maximal.ub(uptake_rxn_indexes) = 1000;
            model_maximal.lb(excretion_rxn_indexes) = 0;
            model_maximal.ub(excretion_rxn_indexes) = 1000;
    
        case {'iin800.xml'}
            model_maximal = model;

            uptake_rxn_ids = {'44DIMZYMSTxtI';'ACALxtI';'ACxtI';'ADNxtI';...
                'ADxtI';'AKGxtI';'ALAVxtI';'ALAxtI';'AMGxtI';'AONAxtI';...
                'ARABxtI';'ARGxtI';'ASNxtI';'ASPxtI';'ATNxtI';'ATTxtI';...
                'BTxtI';'C100xtI';'C120xtI';'C140xtI';'C141xtI';...
                'C160xtI';'C161xtI';'C180xtI';'C181xtI';'C24xtI';'C26xtI';...
                'CARxtI';'CHOxtI';'CITxtI';'CO2xtI';'CYSxtI';'CYTDxtI';...
                'CYTSxtI';'DANNAxtI';'DAxtI';'DCxtI';'DGxtI';'DINxtI';...
                'DIPEPxtI';'DTTPxtI';'DTxtI';'DUxtI';'EPISTxtI';...
                'ERG572224xtI';'ERG722xtI';'ERGOSTxtI';'ETHxtI';...
                'FCOSTxtI';'FORxtI';'FRUxtI';'FUCxtI';'FUMxtI';'GA6PxtI';...
                'GABAxtI';'GLACxtI';'GLALxtI';'GLAMxtI';'GLCxtI';'GLNxtI';...
                'GLTxtI';'GLUxtI';'GLxtI';'GLYxtI';'GNxtI';'GROPCxtI';...
                'GROPIxtI';'GSNxtI';'HEXTI';'HISxtI';'HYXNxtI';'ILExtI';...
                'INSxtI';'KxtI';'LACxtI';'LANOSTxtI';'LEUxtI';'LYSxtI';...
                'MALxtI';'MANxtI';'MELIxtI';'METxtI';'MIxtI';'MLTxtI';...
                'MMETxtI';'MNTxtI';'MTHNxtI';'NAGxtI';'NAxtI';'NH3xtI';...
                'NMNxtI';'O2xtI';'OGTxtI';'OPEPxtI';'ORNxtI';'PAPxtI';...
                'PEPTxtI';'PHExtI';'PIMExtI';'PIxtI';'PNTOxtI';'PROxtI';...
                'PTRSCxtI';'PYRxtI';'RFLAVxtI';'RIBxtI';'RMNxtI';'SAMxtI';...
                'SERxtI';'SLFxtI';'SORxtI';'SPRMDxtI';'SPRMxtI';'SUCCxtI';...
                'SUCxtI';'THMxtI';'THRxtI';'THYxtI';'TRExtI';'TRPxtI';...
                'TYRxtI';'URAxtI';'UREAxtI';'URIxtI';'VALxtI';'VB6xtI';...
                'XANxtI';'XTSINExtI';'XYLxtI';'ZYMSTxtI';}; %except biomass! BMxtI

            excretion_rxn_ids = {'44DIMZYMSTxtO';'ACALxtO';'ACxtO';...
                'ADNxtO';'ADxtO';'AKGxtO';'ALAVxtO';'ALAxtO';'AMGxtO';...
                'AONAxtO';'ARABxtO';'ARGxtO';'ASNxtO';'ASPxtO';'ATNxtO';...
                'ATTxtO';'BMxtO';'BTxtO';'C100xtO';'C120xtO';'C140xtO';...
                'C141xtO';'C160xtO';'C161xtO';'C180xtO';'C181xtO';...
                'C24xtO';'C26xtO';'CARxtO';'CHOxtO';'CITxtO';'CO2xtO';...
                'CYSxtO';'CYTDxtO';'CYTSxtO';'DANNAxtO';'DAxtO';'DCxtO';...
                'DGxtO';'DINxtO';'DIPEPxtO';'DTTPxtO';'DTxtO';'DUxtO';...
                'EPISTxtO';'ERG572224xtO';'ERG722xtO';'ERGOSTxtO';...
                'ETHxtO';'FCOSTxtO';'FORxtO';'FRUxtO';'FUCxtO';'FUMxtO';...
                'GA6PxtO';'GABAxtO';'GLACxtO';'GLALxtO';'GLAMxtO';...
                'GLCxtO';'GLNxtO';'GLTxtO';'GLUxtO';'GLxtO';'GLYxtO';...
                'GNxtO';'GROPCxtO';'GROPIxtO';'GSNxtO';'HEXTO';'HISxtO';...
                'HYXNxtO';'ILExtO';'INSxtO';'KxtO';'LACxtO';'LANOSTxtO';...
                'LEUxtO';'LYSxtO';'MALxtO';'MANxtO';'MELIxtO';'METxtO';...
                'MIxtO';'MLTxtO';'MMETxtO';'MNTxtO';'MTHNxtO';'NAGxtO';...
                'NAxtO';'NH3xtO';'NMNxtO';'O2xtO';'OGTxtO';'OPEPxtO';...
                'ORNxtO';'PAPxtO';'PEPTxtO';'PHExtO';'PIMExtO';'PIxtO';...
                'PNTOxtO';'PROxtO';'PTRSCxtO';'PYRxtO';'RFLAVxtO';...
                'RIBxtO';'RMNxtO';'SAMxtO';'SERxtO';'SLFxtO';'SORxtO';...
                'SPRMDxtO';'SPRMxtO';'SUCCxtO';'SUCxtO';'THMxtO';'THRxtO';...
                'THYxtO';'TRExtO';'TRPxtO';'TYRxtO';'URAxtO';'UREAxtO';...
                'URIxtO';'VALxtO';'VB6xtO';'XANxtO';'XTSINExtO';'XYLxtO';...
                'ZYMSTxtO';};

            uptake_rxn_indexes = findRxnIDs(model_maximal, uptake_rxn_ids);
            excretion_rxn_indexes = findRxnIDs(model_maximal, ...
                excretion_rxn_ids);

            model_maximal.lb(uptake_rxn_indexes) = 0;
            model_maximal.ub(uptake_rxn_indexes) = 1000;
            model_maximal.lb(excretion_rxn_indexes) = 0;
            model_maximal.ub(excretion_rxn_indexes) = 1000;
                        
        case {'ito977_cobra_compatible'}
            model_maximal = model;
            
            uptake_rxn_ids = {'2MBACxtI';'2MBALDxtI';'44DIMZYMSTxtI';...
                'ACALxtI';'ACxtI';'ADNxtI';'ADxtI';'AKGxtI';'ALAVxtI';'ALAxtI';...
                'AMGxtI';'AONAxtI';'ARABxtI';'ARGxtI';'ASNxtI';'ASPxtI';...
                'ATNxtI';'ATTxtI';...
                %'BMxtI';... Don't allow biomass uptake
                'BTxtI';'C100xtI';'C120xtI';...
                'C140xtI';'C141xtI';'C160xtI';'C161xtI';'C180xtI';'C181xtI';...
                'C24xtI';'C26xtI';'CARxtI';'CHOxtI';'CITxtI';'CO2xtI';'CYSxtI';...
                'CYTDxtI';'CYTSxtI';'DANNAxtI';'DAxtI';'DCxtI';'DGxtI';...
                'DINxtI';'DIPEPxtI';'DTTPxtI';'DTxtI';'DUxtI';'EPISTxtI';...
                'ERG572224xtI';'ERG722xtI';'ERGOSTxtI';'ETHAxtI';'ETHxtI';...
                'FCOSTxtI';'FORxtI';'FRUxtI';'FUCxtI';'FUMxtI';'GA6PxtI';...
                'GABAxtI';'GLACxtI';'GLALxtI';'GLAMxtI';'GLCxtI';'GLNxtI';...
                'GLTxtI';'GLUxtI';'GLxtI';'GLYxtI';'GNxtI';'GROPCxtI';...
                'GROPIxtI';'GSNxtI';'HEXTI';'HISxtI';'HYXNxtI';'ILExtI';...
                'INSxtI';'KxtI';'LACxtI';'LANOSTxtI';'LEUxtI';'LYSxtI';...
                'MALxtI';'MANxtI';'MELIxtI';'METxtI';'MIxtI';'MLTxtI';...
                'MMETxtI';'MNTxtI';'MTHNxtI';'NAGxtI';'NAxtI';'NH3xtI';...
                'NMNxtI';'O2xtI';'OGTxtI';'OPEPxtI';'ORNxtI';'PAPxtI';...
                'PEPTxtI';'PHExtI';'PIMExtI';'PIxtI';'PNTOxtI';'PROxtI';...
                'PTRSCxtI';'PYRxtI';'RFLAVxtI';'RIBxtI';'RMNxtI';'SAMxtI';...
                'SERxtI';'SLFxtI';'SORxtI';'SPRMDxtI';'SPRMxtI';'SUCCxtI';...
                'SUCxtI';'THMxtI';'THRxtI';'THYxtI';'TRExtI';'TRPxtI';'TYRxtI';...
                'URAxtI';'UREAxtI';'URIxtI';'VALxtI';'VB6xtI';'XANxtI';...
                'XTSINExtI';'XYLxtI';'ZYMSTxtI';'DSERxtI'};

            excretion_rxn_ids = {'2MBACxtO';'44DIMZYMSTxtO';'ACALxtO';'ACxtO';...
                'ADNxtO';'ADxtO';'AKGxtO';'ALAVxtO';'ALAxtO';'AMGxtO';...
                'AONAxtO';'ARABxtO';'ARGxtO';'ASNxtO';'ASPxtO';'ATNxtO';...
                'ATTxtO';'BMxtO';'BTxtO';'C100xtO';'C120xtO';'C140xtO';...
                'C141xtO';'C160xtO';'C161xtO';'C180xtO';'C181xtO';'C24xtO';...
                'C26xtO';'CARxtO';'CHOxtO';'CITxtO';'CO2xtO';'CYSxtO';...
                'CYTDxtO';'CYTSxtO';'DANNAxtO';'DAxtO';'DCxtO';'DGxtO';...
                'DINxtO';'DIPEPxtO';'DTTPxtO';'DTxtO';'DUxtO';'EPISTxtO';...
                'ERG572224xtO';'ERG722xtO';'ERGOSTxtO';'ETHxtO';'FCOSTxtO';...
                'FORxtO';'FRUxtO';'FUCxtO';'FUMxtO';'GA6PxtO';'GABAxtO';...
                'GLACxtO';'GLALxtO';'GLAMxtO';'GLCxtO';'GLNxtO';'GLTxtO';...
                'GLUxtO';'GLxtO';'GLYxtO';'GNxtO';'GROPCxtO';'GROPIxtO';...
                'GSNxtO';'HEXTO';'HISxtO';'HYXNxtO';'ILExtO';'INSxtO';'KxtO';...
                'LACxtO';'LANOSTxtO';'LEUxtO';'LYSxtO';'MALxtO';'MANxtO';...
                'MELIxtO';'METxtO';'MIxtO';'MLTxtO';'MMETxtO';'MNTxtO';...
                'MTHNxtO';'NAGxtO';'NAxtO';'NH3xtO';'NMNxtO';'O2xtO';'OGTxtO';...
                'OPEPxtO';'ORNxtO';'PAPxtO';'PEPTxtO';'PHExtO';'PIMExtO';...
                'PIxtO';'PNTOxtO';'PROxtO';'PTRSCxtO';'PYRxtO';'RFLAVxtO';...
                'RIBxtO';'RMNxtO';'SAMxtO';'SERxtO';'SLFxtO';'SORxtO';...
                'SPRMDxtO';'SPRMxtO';'SUCCxtO';'SUCxtO';'THMxtO';'THRxtO';...
                'THYxtO';'TRExtO';'TRPxtO';'TYRxtO';'URAxtO';'UREAxtO';...
                'URIxtO';'VALxtO';'VB6xtO';'XANxtO';'XTSINExtO';'XYLxtO';...
                'ZYMSTxtO';'DSERxtO'};
            uptake_rxn_indexes = findRxnIDs(model_maximal, uptake_rxn_ids);
            excretion_rxn_indexes = findRxnIDs(model_maximal, ...
                excretion_rxn_ids);

            model_maximal.lb(uptake_rxn_indexes) = 0;
            model_maximal.ub(uptake_rxn_indexes) = 1000;
            model_maximal.lb(excretion_rxn_indexes) = 0;
            model_maximal.ub(excretion_rxn_indexes) = 1000;
            
        otherwise
            exchangeRxns = findExcRxns(model);

            model_maximal = model;
            model_maximal.lb(exchangeRxns) = -1000;
            model_maximal.ub(exchangeRxns) = 1000;
     end
       
    %% describe medium
    if output
        fprintf('\nCurrent growth medium composition:\n');
    end
    
    switch lower(model.description)
        case {'iff708_valid_modified.xml'} 
            uptake_rxn_ids = {'ZYMSTxtI';'XANxtI';'URIxtI';'UREAxtI';...
                'URAxtI';'THYxtI';'DTxtI';'THMxtI';'SLFxtI';'SUCxtI';...
                'SUCCxtI';'C180xtI';'SPRMxtI';'SORxtI';'NAxtI';...
                'MMETxtI';'SAMxtI';'RFLAVxtI';'PYRxtI';'KxtI';...
                'PIMExtI';'PIxtI';'PEPTxtI';'C160xtI';'O2xtI';'OGTxtI';...
                'OPEPxtI';'NMNxtI';'NH3xtI';'C140xtI';'MIxtI';...
                'MTHNxtI';'MELIxtI';'MLTxtI';'MALxtI';'VALxtI';...
                'TYRxtI';'TRPxtI';'THRxtI';'SERxtI';'PROxtI';...
                'PHExtI';'ORNxtI';'METxtI';'LYSxtI';'LEUxtI';...
                'ILExtI';'HISxtI';'GLNxtI';'GLUxtI';'GLTxtI';'CYSxtI';...
                'ASPxtI';'ASNxtI';'ARGxtI';'ALAxtI';'INSxtI';'HYXNxtI';...
                'GSNxtI';'GNxtI';'GLALxtI';'GLYxtI';'GLxtI';'GLAMxtI';...
                'GABAxtI';'FUMxtI';'FORxtI';'ETHxtI';'ERGOxtI';...
                'DTTPxtI';'RIBxtI';'RMNxtI';'MNTxtI';'DIPEPxtI';...
                'GA6PxtI';'GLACxtI';'FRUxtI';'DUxtI';'DINxtI';'DGxtI';...
                'DCxtI';'DAxtI';'ARABxtI';'CYTSxtI';'CYTDxtI';...
                'CO2xtI';'CITxtI';'CHOxtI';'BTxtI';'BMxtI';'FUCxtI';...
                'MANxtI';'GLCxtI';'TRExtI';'ATNxtI';'PAPxtI';'ADNxtI';...
                'ADxtI';'ACxtI';'ACALxtI';'AONAxtI';'DANNAxtI';...
                'AKGxtI';'PNTOxtI';'LACxtI';};
            uptake_rxn_indexes = findRxnIDs(model, uptake_rxn_ids);

            media_indexes = uptake_rxn_indexes(find(model.ub(uptake_rxn_indexes)));

            disp([model.rxns(media_indexes) model.rxnNames(media_indexes) ...
            num2cell(model.lb(media_indexes)) num2cell(model.ub(media_indexes))]);

        case {'ind750.xml'}
            exchangeRxns = findExcRxns(model);
            media_indexes = intersect(find(exchangeRxns), find(model.lb ~=0));
            disp([model.rxns(media_indexes) model.rxnNames(media_indexes) ...
            num2cell(model.lb(media_indexes)) num2cell(model.ub(media_indexes))]);

        case {'iin800_cobra'}
            uptake_rxn_ids = {'44DIMZYMSTxtI';'ACALxtI';'ACxtI';'ADNxtI';...
            'ADxtI';'AKGxtI';'ALAVxtI';'ALAxtI';'AMGxtI';'AONAxtI';...
            'ARABxtI';'ARGxtI';'ASNxtI';'ASPxtI';'ATNxtI';'ATTxtI';...
            'BMxtI';'BTxtI';'C100xtI';'C120xtI';'C140xtI';'C141xtI';...
            'C160xtI';'C161xtI';'C180xtI';'C181xtI';'C24xtI';'C26xtI';...
            'CARxtI';'CHOxtI';'CITxtI';'CO2xtI';'CYSxtI';'CYTDxtI';...
            'CYTSxtI';'DANNAxtI';'DAxtI';'DCxtI';'DGxtI';'DINxtI';...
            'DIPEPxtI';'DTTPxtI';'DTxtI';'DUxtI';'EPISTxtI';...
            'ERG572224xtI';'ERG722xtI';'ERGOSTxtI';'ETHxtI';...
            'FCOSTxtI';'FORxtI';'FRUxtI';'FUCxtI';'FUMxtI';'GA6PxtI';...
            'GABAxtI';'GLACxtI';'GLALxtI';'GLAMxtI';'GLCxtI';'GLNxtI';...
            'GLTxtI';'GLUxtI';'GLxtI';'GLYxtI';'GNxtI';'GROPCxtI';...
            'GROPIxtI';'GSNxtI';'HEXTI';'HISxtI';'HYXNxtI';'ILExtI';...
            'INSxtI';'KxtI';'LACxtI';'LANOSTxtI';'LEUxtI';'LYSxtI';...
            'MALxtI';'MANxtI';'MELIxtI';'METxtI';'MIxtI';'MLTxtI';...
            'MMETxtI';'MNTxtI';'MTHNxtI';'NAGxtI';'NAxtI';'NH3xtI';...
            'NMNxtI';'O2xtI';'OGTxtI';'OPEPxtI';'ORNxtI';'PAPxtI';...
            'PEPTxtI';'PHExtI';'PIMExtI';'PIxtI';'PNTOxtI';'PROxtI';...
            'PTRSCxtI';'PYRxtI';'RFLAVxtI';'RIBxtI';'RMNxtI';'SAMxtI';...
            'SERxtI';'SLFxtI';'SORxtI';'SPRMDxtI';'SPRMxtI';'SUCCxtI';...
            'SUCxtI';'THMxtI';'THRxtI';'THYxtI';'TRExtI';'TRPxtI';...
            'TYRxtI';'URAxtI';'UREAxtI';'URIxtI';'VALxtI';'VB6xtI';...
            'XANxtI';'XTSINExtI';'XYLxtI';'ZYMSTxtI';...
            'Ex_m758';'Ex_m928'; ... % the TAG and phosphatidate reactions added
            };
        
            uptake_rxn_indexes = findRxnIDs(model, uptake_rxn_ids);

            media_indexes = uptake_rxn_indexes(find(model.ub(uptake_rxn_indexes)));
            media_indexes = [media_indexes; ...
                uptake_rxn_indexes(find(model.lb(uptake_rxn_indexes)))];

            disp([model.rxns(media_indexes) model.rxnNames(media_indexes) ...
            num2cell(model.lb(media_indexes)) num2cell(model.ub(media_indexes))]);

        case {'iin800.xml'}
            uptake_rxn_ids = {'44DIMZYMSTxtI';'ACALxtI';'ACxtI';'ADNxtI';...
            'ADxtI';'AKGxtI';'ALAVxtI';'ALAxtI';'AMGxtI';'AONAxtI';...
            'ARABxtI';'ARGxtI';'ASNxtI';'ASPxtI';'ATNxtI';'ATTxtI';...
            'BMxtI';'BTxtI';'C100xtI';'C120xtI';'C140xtI';'C141xtI';...
            'C160xtI';'C161xtI';'C180xtI';'C181xtI';'C24xtI';'C26xtI';...
            'CARxtI';'CHOxtI';'CITxtI';'CO2xtI';'CYSxtI';'CYTDxtI';...
            'CYTSxtI';'DANNAxtI';'DAxtI';'DCxtI';'DGxtI';'DINxtI';...
            'DIPEPxtI';'DTTPxtI';'DTxtI';'DUxtI';'EPISTxtI';...
            'ERG572224xtI';'ERG722xtI';'ERGOSTxtI';'ETHxtI';...
            'FCOSTxtI';'FORxtI';'FRUxtI';'FUCxtI';'FUMxtI';'GA6PxtI';...
            'GABAxtI';'GLACxtI';'GLALxtI';'GLAMxtI';'GLCxtI';'GLNxtI';...
            'GLTxtI';'GLUxtI';'GLxtI';'GLYxtI';'GNxtI';'GROPCxtI';...
            'GROPIxtI';'GSNxtI';'HEXTI';'HISxtI';'HYXNxtI';'ILExtI';...
            'INSxtI';'KxtI';'LACxtI';'LANOSTxtI';'LEUxtI';'LYSxtI';...
            'MALxtI';'MANxtI';'MELIxtI';'METxtI';'MIxtI';'MLTxtI';...
            'MMETxtI';'MNTxtI';'MTHNxtI';'NAGxtI';'NAxtI';'NH3xtI';...
            'NMNxtI';'O2xtI';'OGTxtI';'OPEPxtI';'ORNxtI';'PAPxtI';...
            'PEPTxtI';'PHExtI';'PIMExtI';'PIxtI';'PNTOxtI';'PROxtI';...
            'PTRSCxtI';'PYRxtI';'RFLAVxtI';'RIBxtI';'RMNxtI';'SAMxtI';...
            'SERxtI';'SLFxtI';'SORxtI';'SPRMDxtI';'SPRMxtI';'SUCCxtI';...
            'SUCxtI';'THMxtI';'THRxtI';'THYxtI';'TRExtI';'TRPxtI';...
            'TYRxtI';'URAxtI';'UREAxtI';'URIxtI';'VALxtI';'VB6xtI';...
            'XANxtI';'XTSINExtI';'XYLxtI';'ZYMSTxtI';};
        
            uptake_rxn_indexes = findRxnIDs(model, uptake_rxn_ids);

            media_indexes = uptake_rxn_indexes(find(model.ub(uptake_rxn_indexes)));
            media_indexes = [media_indexes; ...
                uptake_rxn_indexes(find(model.lb(uptake_rxn_indexes)))];

            disp([model.rxns(media_indexes) model.rxnNames(media_indexes) ...
            num2cell(model.lb(media_indexes)) num2cell(model.ub(media_indexes))]);
        
        case {'imm904'}
            exchangeRxns = findExcRxns(model);
            media_indexes = intersect(find(exchangeRxns), find(model.lb ~=0));
            disp([model.rxns(media_indexes) model.rxnNames(media_indexes) ...
            num2cell(model.lb(media_indexes)) num2cell(model.ub(media_indexes))]);

        case {'iaz900.xml'}
            exchangeRxns = findExcRxns(model);
            media_indexes = intersect(find(exchangeRxns), find(model.lb ~=0));
            disp([model.rxns(media_indexes) model.rxnNames(media_indexes) ...
            num2cell(model.lb(media_indexes)) num2cell(model.ub(media_indexes))]);

        case {'yeast_4.05'}
            %first, refind exchange reactions in case we're not doing minimal
            %media
            exchangeRxns = findExcRxns(model);
            exchange_indexes=find(exchangeRxns);

            %thanks to Shuyi Ma (of the Price lab at ISB) for this!
            b2 = sum(model.S(:,exchange_indexes),1); %-1 for exchange as reactant +1 for exchange as product
            posexch = exchange_indexes(b2 == 1); % index of exchange rxns having product
            negexch = exchange_indexes(b2 == -1); % index of exchange rxns having substrate
            
            source = intersect(posexch, find(model.ub > 0));
            source = [source; intersect(negexch, find(model.lb < 0))];
                
            % sink = intersect(negexch, find(model.ub > 0));
            % sink = [sink; intersect(negexch, find(model.lb < 0))];
                   
            disp([model.rxns(source) model.rxnNames(source) ...
            num2cell(model.lb(source)) num2cell(model.ub(source))]);

        case {'yeast_5.01_model.xml'}
            exchangeRxns = findExcRxns(model);
            media_indexes = intersect(find(exchangeRxns), find(model.lb ~=0));
            disp([model.rxns(media_indexes) model.rxnNames(media_indexes) ...
            num2cell(model.lb(media_indexes)) num2cell(model.ub(media_indexes))]);

        case {'yeast_6.06_cobra'}
            exchangeRxns = findExcRxns(model);
            media_indexes = intersect(find(exchangeRxns), find(model.lb ~=0));
            disp([model.rxns(media_indexes) model.rxnNames(media_indexes) ...
            num2cell(model.lb(media_indexes)) num2cell(model.ub(media_indexes))]);
 
        case {'yeast_7.00_cobra'}
            exchangeRxns = findExcRxns(model);
            media_indexes = intersect(find(exchangeRxns), find(model.lb ~=0));
            disp([model.rxns(media_indexes) model.rxnNames(media_indexes) ...
            num2cell(model.lb(media_indexes)) num2cell(model.ub(media_indexes))]);
 
        case {'imm904_nadcorrected'}
            exchangeRxns = findExcRxns(model);
            media_indexes = intersect(find(exchangeRxns), find(model.lb ~=0));
            disp([model.rxns(media_indexes) model.rxnNames(media_indexes) ...
            num2cell(model.lb(media_indexes)) num2cell(model.ub(media_indexes))]);
        
        case {'ito977_cobra_compatible'}
            uptake_rxn_ids = {'2MBACxtI';'2MBALDxtI';'44DIMZYMSTxtI';...
            'ACALxtI';'ACxtI';'ADNxtI';'ADxtI';'AKGxtI';'ALAVxtI';'ALAxtI';...
            'AMGxtI';'AONAxtI';'ARABxtI';'ARGxtI';'ASNxtI';'ASPxtI';...
            'ATNxtI';'ATTxtI';'BMxtI';'BTxtI';'C100xtI';'C120xtI';...
            'C140xtI';'C141xtI';'C160xtI';'C161xtI';'C180xtI';'C181xtI';...
            'C24xtI';'C26xtI';'CARxtI';'CHOxtI';'CITxtI';'CO2xtI';'CYSxtI';...
            'CYTDxtI';'CYTSxtI';'DANNAxtI';'DAxtI';'DCxtI';'DGxtI';...
            'DINxtI';'DIPEPxtI';'DTTPxtI';'DTxtI';'DUxtI';'EPISTxtI';...
            'ERG572224xtI';'ERG722xtI';'ERGOSTxtI';'ETHAxtI';'ETHxtI';...
            'FCOSTxtI';'FORxtI';'FRUxtI';'FUCxtI';'FUMxtI';'GA6PxtI';...
            'GABAxtI';'GLACxtI';'GLALxtI';'GLAMxtI';'GLCxtI';'GLNxtI';...
            'GLTxtI';'GLUxtI';'GLxtI';'GLYxtI';'GNxtI';'GROPCxtI';...
            'GROPIxtI';'GSNxtI';'HEXTI';'HISxtI';'HYXNxtI';'ILExtI';...
            'INSxtI';'KxtI';'LACxtI';'LANOSTxtI';'LEUxtI';'LYSxtI';...
            'MALxtI';'MANxtI';'MELIxtI';'METxtI';'MIxtI';'MLTxtI';...
            'MMETxtI';'MNTxtI';'MTHNxtI';'NAGxtI';'NAxtI';'NH3xtI';...
            'NMNxtI';'O2xtI';'OGTxtI';'OPEPxtI';'ORNxtI';'PAPxtI';...
            'PEPTxtI';'PHExtI';'PIMExtI';'PIxtI';'PNTOxtI';'PROxtI';...
            'PTRSCxtI';'PYRxtI';'RFLAVxtI';'RIBxtI';'RMNxtI';'SAMxtI';...
            'SERxtI';'SLFxtI';'SORxtI';'SPRMDxtI';'SPRMxtI';'SUCCxtI';...
            'SUCxtI';'THMxtI';'THRxtI';'THYxtI';'TRExtI';'TRPxtI';'TYRxtI';...
            'URAxtI';'UREAxtI';'URIxtI';'VALxtI';'VB6xtI';'XANxtI';...
            'XTSINExtI';'XYLxtI';'ZYMSTxtI';'DSERxtI'};
    
            uptake_rxn_indexes = findRxnIDs(model, uptake_rxn_ids);

            media_indexes = uptake_rxn_indexes(find(model.ub(uptake_rxn_indexes)));
            media_indexes = [media_indexes; ...
                uptake_rxn_indexes(find(model.lb(uptake_rxn_indexes)))];

            disp([model.rxns(media_indexes) model.rxnNames(media_indexes) ...
            num2cell(model.lb(media_indexes)) num2cell(model.ub(media_indexes))]);
        
       case {'bmid000000141353'} 
            uptakeRxns = findRxnIDs(model, ...
                {'MNXR6704_i'; 'MNXM99_in'; 'MNXM105_in'; ...
                'MNXM15_in'; 'MNXM27_in'; 'MNXM95_in'; 'MNXM653_in'; ...
                'MNXM128_in'; 'MNXM58_in'; 'MNXM43_in'; 'MNXM9_in'; ...
                'MNXM1_in'; 'MNXM2_in'; 'MNXM13_in'; 'MNXM4_in';});

            otherRxns = setdiff(find(findExcRxns(model)), uptakeRxns);
                        
            media_indexes = [uptakeRxns(model.ub(uptakeRxns)>0); ...
                otherRxns(model.lb(otherRxns)<0)];
            
            disp([model.rxns(media_indexes) model.rxnNames(media_indexes) ...
            num2cell(model.lb(media_indexes)) num2cell(model.ub(media_indexes))]);

        
        otherwise
            error('Sorry, this model is not currently supported.')
    end
    
    %% find blocked reactions (cannot carry any flux per FVA) -- function moved

    if blocked
        if output
            fprintf('\n%s\n','Checking for blocked reactions...');
        end
        
        blockedReactions = findBlockedReaction_ks(model_maximal);

        if output
            fprintf('\n%.0f\t(%.2f%%)\t%s\n',length(blockedReactions),...
                (100*length(blockedReactions)/length(model_maximal.rxns)),...
                'blocked reactions');
        end

        if output == 2
            fprintf('\n\t%s\n','list of blocked reactions:');
            for k = 1:length(blockedReactions)
                fprintf('\t\t%s\n',blockedReactions{k});
            end
        end
    end
    
    %% find dead end metabolites -- function moved
    
    if dead
        
        if output 
            fprintf('\n%s\n','Checking for dead end metabolites...');
        end

        deadEnds = detectDeadEnds(model);

        if output 
            fprintf('\t%s%d%s%.2f%s\n','Number of dead end metabolites: ', ...
                length(deadEnds), ' (', ...
                length(deadEnds)/length(model.mets)*100, '%)');
        end

        if output == 2
            fprintf('\n\t%s\n','list of dead end metabolites:');
            for k = 1:length(deadEnds)
                fprintf('\t\t%s\n',deadEnds{k});
            end
        end
    end

    %% gene knockout analysis
    % compare gene essentiality predictions in minimal media with glucose
    % as sole carbon source against a list of "essential" genes. The
    % problem with this is that the "essential" genes are defined from the
    % stanford yeast knock-out collection, which was screened in complex
    % media supplemented with amino acids required by genetic markers, so
    % it's not an ideal reference gene list. However, we can compare all
    % models against it, so it's useful for comparative purposes. The
    % reference lists of genes are at the end of this function.

    % combine inviable with auxotrophy list if using a minimal medium or
    % the model default medium
    if medium == 2
        inviableORFsAll = inviableORFs;
    else
        inviableORFsAll = union(inviableORFs,auxotrophicORFs);
    end
            
    exp_inviable = intersect(model.genes,inviableORFsAll);
    exp_inviable = intersect(exp_inviable,verifiedORFs);

    exp_viable = setdiff(model.genes,inviableORFsAll);
    exp_viable = intersect(exp_viable,verifiedORFs);
    
    grRatio = singleGeneDeletion(model);
    
    mod_viable  = model.genes(grRatio >= ko_tol);
    mod_viable = intersect(mod_viable,verifiedORFs);
%    mod_inviable = model.genes(grRatio < ko_tol | isnan(grRatio)); % use if FBA failure = inviable
    mod_inviable = model.genes(grRatio < ko_tol );
    mod_inviable = intersect(mod_inviable,verifiedORFs);

    tp = intersect(exp_viable,mod_viable); n_tp = length(tp);
    tn = intersect(exp_inviable,mod_inviable); n_tn = length(tn);
    fp = intersect(exp_inviable,mod_viable); n_fp = length(fp);
    fn = intersect(exp_viable,mod_inviable); n_fn = length(fn);

    results.tp = tp;
    results.tn = tn;
    results.fp = fp;
    results.fn = fn;

    if output
        fprintf('\nknockout analysis (positive = viable):');
        fprintf('\n\ttp: %i\n',n_tp);
        fprintf('\ttn: %i\n',n_tn);
        fprintf('\tfp: %i\n',n_fp);
        fprintf('\tfn: %i\n\n',n_fn);
    end

    n_genes = length(intersect(model.genes,verifiedORFs));

    sensitivity = (100*n_tp/(n_tp+n_fn));
    specificity = (100*n_tn/(n_tn+n_fp));
    positivePredictive = (100*n_tp/(n_tp+n_fp));
    negativePredictive = (100*n_tn/(n_fn+n_tn));
    mcc = (n_tp * n_tn - n_fp * n_fn)/...
        sqrt((n_tp + n_fp)*(n_tp + n_fn)*(n_tn + n_fp)*(n_tn + n_fn));
    geoMean = (sensitivity * specificity)^.5;

    if output
        fprintf('\t%.2f%%\t%s\n\t%.2f%%\t%s\n\t%.2f%%\t%s\n\t%.2f%%\t%s\n\n\t%.2f%%\t%s\t%s\n\t%.2f\t%s\n\t\t\t%s\n\n',...
            sensitivity,'sensitivity = recall = tp/(tp+fn)',...
            specificity,'specificity = tn/(tn+fp)',...
            positivePredictive,'positive predictive value = precision = tp/(tp+fp)',...
            negativePredictive,'negative predictive value = tn/(fn+tn)',...
            geoMean, 'Geometric mean accuracy', ...
            '(sensitivity * specificity)^.5', ...
            mcc, 'Matthews correlation coefficient',...
            '(tp*tn-fp*fn)/sqrt((tp+fp)*(tp+fn)*(tn_fp)*(tn+fn))');
    end
    
    if output == 2
        fprintf('\tlist of ko false positives:\n');
        for k = 1:n_fp
            fprintf('\t\t%s\n',fp{k});
        end

        fprintf('\n\tlist of ko false negatives:\n');
        for k = 1:n_fn
            fprintf('\t\t%s\n',fn{k});
        end
        disp(' ');
    end

%     %% testing auxotrophy
%     % For simulations using minimal medium or model default medium, compare
%     % predictions with predicitions when all exchange fluxes are
%     % unconstrained (a simulated complex medium) The reference lists of
%     % genes are at the end of this function.
% 
%     if medium ~=2
%         auxotrophs = intersect(model.genes,auxotrophicORFs);
%         auxotrophs = intersect(auxotrophs,verifiedORFs);
%         n_aux = length(auxotrophs);
% 
%         if strcmpi(model.description, 'iTO977_cobra_compatible')
%             % for iTO, need to skip YCR098C when all exchange reactions allowed
%             % b/c that simulation hangs matlab.
%             geneList = model.genes(~strcmp(model_maximal.genes,'YCR098C'));
%             grRatio = singleGeneDeletion(model_maximal,'FBA',geneList);
%         else
%             grRatio = singleGeneDeletion(model_maximal);
%         end
%           
% %        grRatio = singleGeneDeletion(model_maximal);
% 
%         aux_fail = intersect(auxotrophs,mod_viable);
% 
%         aux_viable  = model.genes(grRatio >= ko_tol);
%         aux_viable = intersect(aux_viable,auxotrophs);
%         aux_viable = setdiff(aux_viable,aux_fail);
%         aux_inviable = model.genes(grRatio < ko_tol);
%         aux_inviable = intersect(aux_inviable,auxotrophs);
%         aux_inviable = setdiff(aux_inviable,aux_fail);
% 
%         if output
%             fprintf('auxotrophy analysis:\n');
%             fprintf('\t%g\t%s\n\t%g\t[%.2f %%]\t%s\n\t%g\t[%.2f %%]\t%s\n\t%g\t[%.2f %%]\t%s\n\n',...
%                 n_aux,'genes',...
%                 length(aux_viable),(100*length(aux_viable)/n_aux),...
%                 'correctly predicted',...
%                 length(aux_fail),(100*length(aux_fail)/n_aux),...
%                 'viable in minimal medium',...
%                 length(aux_inviable),(100*length(aux_inviable)/n_aux),...
%                 'inviable in maximal medium');
%         end
% 
%         if output == 2
%             fprintf('\tlist of auxotrophs viable in minimal medium:\n');
%             for k = 1:length(aux_fail)
%                 fprintf('\t\t%s\n',aux_fail{k});
%             end
% 
%             fprintf('\n\tlist of auxotrophs inviable in maximal medium:\n');
%             for k = 1:length(aux_inviable)
%                 fprintf('\t\t%s\n',aux_inviable{k});
%             end
%         end
% 
%         if output
%             fprintf('==\n\n');
%         end
%     end

end

%% required functions

function blockedReactions = findBlockedReaction_ks(model)
    % findBlockedReaction determines those reactions which cannot carry any
    % flux in the given simulation conditions.
    %
    % BlockedReaction = findBlockedReaction(model)
    %
    % INPUT
    %  model              COBRA model structure
    %
    % OUTPUT
    %  blockedReactions   List of blocked reactions
    %
    %
    % Ines Thiele 02/09
    % kieran: 15 aug 11
    % James Eddy: 19 Feb 13

    tol = 1e-10;
    [minMax(:,1),minMax(:,2)] = fluxVariability(model,0); %this has unpredictable errors...
    blocked = abs(minMax(:,1)) < tol & abs(minMax(:,2)) < tol;
    blockedReactions = model.rxns(blocked);
end

%% minimal medium
function model = minimal_iFF(model)
    % change iFF model media to minimal - ammonium, glucose, oxygen,
    % phosphate, sulphate
    
    % start with a clean slate: set to unconstrained excretion, no uptake)

    uptake_rxn_ids = {'ZYMSTxtI';'XANxtI';'URIxtI';'UREAxtI';'URAxtI';...
        'THYxtI';'DTxtI';'THMxtI';'SLFxtI';'SUCxtI';'SUCCxtI';...
        'C180xtI';'SPRMxtI';'SORxtI';'NAxtI';'MMETxtI';'SAMxtI';...
        'RFLAVxtI';'PYRxtI';'KxtI';'PIMExtI';'PIxtI';'PEPTxtI';...
        'C160xtI';'O2xtI';'OGTxtI';'OPEPxtI';'NMNxtI';'NH3xtI';...
        'C140xtI';'MIxtI';'MTHNxtI';'MELIxtI';'MLTxtI';'MALxtI';...
        'VALxtI';'TYRxtI';'TRPxtI';'THRxtI';'SERxtI';'PROxtI';...
        'PHExtI';'ORNxtI';'METxtI';'LYSxtI';'LEUxtI';'ILExtI';'HISxtI';...
        'GLNxtI';'GLUxtI';'GLTxtI';'CYSxtI';'ASPxtI';'ASNxtI';'ARGxtI';...
        'ALAxtI';'INSxtI';'HYXNxtI';'GSNxtI';'GNxtI';'GLALxtI';...
        'GLYxtI';'GLxtI';'GLAMxtI';'GABAxtI';'FUMxtI';'FORxtI';'ETHxtI';...
        'ERGOxtI';'DTTPxtI';'RIBxtI';'RMNxtI';'MNTxtI';'DIPEPxtI';...
        'GA6PxtI';'GLACxtI';'FRUxtI';'DUxtI';'DINxtI';'DGxtI';'DCxtI';...
        'DAxtI';'ARABxtI';'CYTSxtI';'CYTDxtI';'CO2xtI';'CITxtI';...
        'CHOxtI';'BTxtI';'BMxtI';'FUCxtI';'MANxtI';'GLCxtI';'TRExtI';...
        'ATNxtI';'PAPxtI';'ADNxtI';'ADxtI';'ACxtI';'ACALxtI';'AONAxtI';...
        'DANNAxtI';'AKGxtI';'PNTOxtI';'LACxtI';};

    excretion_rxn_ids = {'ZYMSTxtO';'XANxtO';'URIxtO';'UREAxtO';...
        'URAxtO';'THYxtO';'DTxtO';'THMxtO';'SLFxtO';'SUCxtO';'SUCCxtO';...
        'C180xtO';'SPRMxtO';'SORxtO';'NAxtO';'MMETxtO';'SAMxtO';...
        'RFLAVxtO';'PYRxtO';'KxtO';'PIMExtO';'PIxtO';'PEPTxtO';...
        'C160xtO';'O2xtO';'OGTxtO';'OPEPxtO';'NMNxtO';'NH3xtO';...
        'C140xtO';'MIxtO';'MTHNxtO';'MELIxtO';'MLTxtO';'MALxtO';...
        'VALxtO';'TYRxtO';'TRPxtO';'THRxtO';'SERxtO';'PROxtO';...
        'PHExtO';'ORNxtO';'METxtO';'LYSxtO';'LEUxtO';'ILExtO';'HISxtO';...
        'GLNxtO';'GLUxtO';'GLTxtO';'CYSxtO';'ASPxtO';'ASNxtO';'ARGxtO';...
        'ALAxtO';'INSxtO';'HYXNxtO';'GSNxtO';'GNxtO';'GLALxtO';...
        'GLYxtO';'GLxtO';'GLAMxtO';'GABAxtO';'FUMxtO';'FORxtO';'ETHxtO';...
        'ERGOxtO';'DTTPxtO';'RIBxtO';'RMNxtO';'MNTxtO';'DIPEPxtO';...
        'GA6PxtO';'GLACxtO';'FRUxtO';'DUxtO';'DINxtO';'DGxtO';'DCxtO';...
        'DAxtO';'ARABxtO';'CYTSxtO';'CYTDxtO';'CO2xtO';'CITxtO';...
        'CHOxtO';'BTxtO';'FUCxtO';'MANxtO';'GLCxtO';'TRExtO';'ATNxtO';...
        'PAPxtO';'ADNxtO';'ADxtO';'ACxtO';'ACALxtO';'AONAxtO';...
        'DANNAxtO';'AKGxtO';'PNTOxtO';'LACxtO';'BMxtO';};

    uptake_rxn_indexes = findRxnIDs(model, uptake_rxn_ids);
    excretion_rxn_indexes = findRxnIDs(model, ...
        excretion_rxn_ids);

    model.lb(uptake_rxn_indexes) = 0;
    model.ub(uptake_rxn_indexes) = 0;
    model.lb(excretion_rxn_indexes) = 0;
    model.ub(excretion_rxn_indexes) = 1000;

    desiredExchanges = {...
        'NH3xtI';  ... % 'ammonium exchange';
        'PIxtI'; ... % 'phosphate exchange';
        'SLFxtI'; ... % 'sulphate exchange'; 
        %'NAxtI'; 
        %'KxtI'; 
        'O2xtI';... % 'oxygen exchange'; 
        };
    glucoseExchange = {...
        'GLCxtI'; ... % D-glucose exchange'
        };
    uptakeRxnIndexes = findRxnIDs(model,desiredExchanges);
    glucoseExchangeIndex = findRxnIDs(model,glucoseExchange);
    if length(uptakeRxnIndexes) ~= 4;
        error('Not all exchange reactions were found.')
    end
    model.ub(uptakeRxnIndexes) = 1000;
    model.ub(glucoseExchangeIndex) = 10;
end

function model = minimal_iND(model)
    % change iND model media to minimal - ammonium, glucose, oxygen,
    % phosphate, sulphate
    
    % start with a clean slate: set all exchange reactions to upper bound =
    % 1000 and lower bound = 0 (ie, unconstrained excretion, no uptake)
    exchangeRxns = findExcRxns(model);
    model.lb(exchangeRxns) = 0;
    model.ub(exchangeRxns) = 1000;
    desiredExchanges = {...
        'EX_nh4(e)'; ... % 'ammonium exchange';
        'EX_o2(e)'; ... % 'oxygen exchange'; 
        'EX_pi(e)'; ... % 'phosphate exchange';
        'EX_so4(e)'; ... % 'sulphate exchange'; 
        };
    glucoseExchange = {...
        'EX_glc(e)'; ... % D-glucose exchange'
        };
    uptakeRxnIndexes = findRxnIDs(model,desiredExchanges);
    glucoseExchangeIndex = findRxnIDs(model,glucoseExchange);
    if length(uptakeRxnIndexes) ~= 4;
        error('Not all exchange reactions were found.')
    end
    model.lb(uptakeRxnIndexes)=-1000;
    model.lb(glucoseExchangeIndex)=-10;
end

function model = minimal_iMM(model)
    % change iMM model media to minimal - ammonium, glucose, oxygen,
    % phosphate, sulphate
    
    % start with a clean slate: set all exchange reactions to upper bound =
    % 1000 and lower bound = 0 (ie, unconstrained excretion, no uptake)
    exchangeRxns = findExcRxns(model);
    model.lb(exchangeRxns) = 0;
    model.ub(exchangeRxns) = 1000;
    desiredExchanges = {...
        'EX_nh4(e)'; ... % 'ammonium exchange';
        'EX_o2(e)'; ... % 'oxygen exchange'; 
        'EX_pi(e)'; ... % 'phosphate exchange';
        'EX_so4(e)'; ... % 'sulphate exchange';
        };
    glucoseExchange = {...
        'EX_glc(e)'; ... % D-glucose exchange'
        };
    uptakeRxnIndexes = findRxnIDs(model,desiredExchanges);
    glucoseExchangeIndex = findRxnIDs(model,glucoseExchange);
    if length(uptakeRxnIndexes) ~= 4;
        error('Not all exchange reactions were found.')
    end
    model.lb(uptakeRxnIndexes)=-1000;
    model.lb(glucoseExchangeIndex)=-10;
end
   
function model = minimal_iMMbz(model)
    % change iMM model media to minimal - ammonium, glucose, oxygen,
    % phosphate, sulphate
    
    % iMMbz version also requires Fe2 to enable heme biosynthesis
    
    % start with a clean slate: set all exchange reactions to upper bound =
    % 1000 and lower bound = 0 (ie, unconstrained excretion, no uptake)
    exchangeRxns = findExcRxns(model);
    model.lb(exchangeRxns) = 0;
    model.ub(exchangeRxns) = 1000;
    desiredExchanges = {...
        'EX_nh4(e)'; ... % 'ammonium exchange';
        'EX_o2(e)'; ... % 'oxygen exchange'; 
        'EX_pi(e)'; ... % 'phosphate exchange';
        'EX_so4(e)'; ... % 'sulphate exchange'; 
        'EX_fe2(e)'; ... % 'Fe2 exchange';
        };
    glucoseExchange = {...
        'EX_glc(e)'; ... % D-glucose exchange'
        };
    uptakeRxnIndexes = findRxnIDs(model,desiredExchanges);
    glucoseExchangeIndex = findRxnIDs(model,glucoseExchange);
    if length(uptakeRxnIndexes) ~= 5;
        error('Not all exchange reactions were found.')
    end
    model.lb(uptakeRxnIndexes)=-1000;
    model.lb(glucoseExchangeIndex)=-10;
end

function model = minimal_iAZ(model)
    % change iAZ model media to minimal - ammonium, glucose, oxygen,
    % phosphate, sulphate
                
    % start with a clean slate: set all exchange reactions to upper bound =
    % 1000 and lower bound = 0 (ie, unconstrained excretion, no uptake)
    exchangeRxns = findExcRxns(model);
    model.lb(exchangeRxns) = 0;
    model.ub(exchangeRxns) = 1000;
    desiredExchanges = {...
        'EX_nh4(e)'; ... % 'ammonium exchange';
        'EX_o2(e)'; ... % 'oxygen exchange'; 
        'EX_pi(e)'; ... % 'phosphate exchange';
        'EX_so4(e)'; ... % 'sulphate exchange'; 
        };
    glucoseExchange = {...
        'EX_glc(e)'; ... % D-glucose exchange'
        };
    uptakeRxnIndexes = findRxnIDs(model,desiredExchanges);
    glucoseExchangeIndex = findRxnIDs(model,glucoseExchange);
    if length(uptakeRxnIndexes) ~= 4;
        error('Not all exchange reactions were found.')
    end
    model.lb(uptakeRxnIndexes)=-1000;
    model.lb(glucoseExchangeIndex)=-10;
end

function model = minimal_Y4(model)
    % change Y4 model media to minimal - ammonium, glucose, oxygen,
    % phosphate, sulphate
    
    % This one is hard b/c nonstandard exchange bounds, directions.

    % start with a clean slate (ie, unconstrained excretion, no uptake)
    exchangeRxns = findExcRxns(model);
    exchange_indexes=find(exchangeRxns);

    %thanks to Shuyi Ma (of the Price lab at ISB) for this!
    b2 = sum(model.S(:,exchange_indexes),1); %-1 for exchange as reactant +1 for exchange as product
    posexch = exchange_indexes(b2 == 1); % index of exchange rxns having product
    negexch = exchange_indexes(b2 == -1); % index of exchange rxns having substrate

    model.lb(posexch) = -1000;
    model.ub(posexch) = 0;

    model.lb(negexch) = 0;
    model.ub(negexch) = 1000;

    % now allow uptake of media components
    desiredPosExchanges = {...
        'r_1157'; ... % 'ammonia exchange';
        'r_1435'; ... % 'oxygen exchange';
        'r_1461'; ... % 'phosphate exchange';
        'r_1507'; ... % 'sulfate uniport ';
        };
    glucosePosExchange = {...
        'r_1293'; ... % 'glucose transport' - should be ub=10 (was 0 10)
        };

    desiredPosExchangesIndexes = findRxnIDs(model,desiredPosExchanges);
    glucosePosExchangeIndex = findRxnIDs(model,glucosePosExchange);
    if length(desiredPosExchangesIndexes) ~= 4;
        error('Not all exchange reactions were found.')
    end
    model.ub(desiredPosExchangesIndexes)=1000;
    model.ub(glucosePosExchangeIndex)=10;
end

function model = minimal_Y5(model)
    % change Y5 model media to minimal - ammonium, glucose, oxygen,
    % phosphate, sulphate
                
    % start with a clean slate: set all exchange reactions to upper bound =
    % 1000 and lower bound = 0 (ie, unconstrained excretion, no uptake)
    exchangeRxns = findExcRxns(model);
    model.lb(exchangeRxns) = 0;
    model.ub(exchangeRxns) = 1000;
    desiredExchanges = {...
        'r_1654'; ... % 'ammonium exchange';
        'r_1992'; ... % 'oxygen exchange'; 
        'r_2005'; ... % 'phosphate exchange';
        'r_2060'; ... % 'sulphate exchange'; 
        };
    glucoseExchange = {...
        'r_1714'; ... % 'D-glucose exchange'
        };
    uptakeRxnIndexes = findRxnIDs(model,desiredExchanges);
    glucoseExchangeIndex = findRxnIDs(model,glucoseExchange);
    if length(uptakeRxnIndexes) ~= 4;
        error('Not all exchange reactions were found.')
    end
    model.lb(uptakeRxnIndexes)=-1000;
    model.lb(glucoseExchangeIndex)=-10;
end

function model = minimal_Y6(model)
    % change Y6 model media to minimal - ammonium, glucose, oxygen,
    % phosphate, sulphate
    
    % start with a clean slate: set all exchange reactions to
    % upper bound = 1000 and lower bound = 0 (ie, unconstrained
    % excretion, no uptake)
    exchangeRxns = findExcRxns(model);
    model.lb(exchangeRxns) = 0;
    model.ub(exchangeRxns) = 1000;
    desiredExchanges = {...
        'r_1654'; ... % 'ammonium exchange';
        'r_1992'; ... % 'oxygen exchange'; 
        'r_2005'; ... % 'phosphate exchange';
        'r_2060'; ... % 'sulphate exchange';
        %'r_1861'; ... % iron for test of expanded biomass def;
        };
    glucoseExchange = {...
        'r_1714'; ... % D-glucose exchange'
        };
    uptakeRxnIndexes = findRxnIDs(model,desiredExchanges);
    glucoseExchangeIndex = findRxnIDs(model,glucoseExchange);
    if length(uptakeRxnIndexes) ~= 4;%5;
        error('Not all exchange reactions were found.')
    end
    model.lb(uptakeRxnIndexes)=-1000;
    model.lb(glucoseExchangeIndex)=-10;
end
    
function model = minimal_iIN(model)
    % change iIN model media to minimal - ammonium, glucose, oxygen,
    % phosphate, sulphate
    
    % start with a clean slate: set all exchange reactions to
    % unconstrained excretion, no uptake.
    
    % iIN also requires TAG and phosphatidate to enable growth
    
    uptake_rxn_ids = {'44DIMZYMSTxtI';'ACALxtI';'ACxtI';'ADNxtI';...
        'ADxtI';'AKGxtI';'ALAVxtI';'ALAxtI';'AMGxtI';'AONAxtI';...
        'ARABxtI';'ARGxtI';'ASNxtI';'ASPxtI';'ATNxtI';'ATTxtI';...
        'BMxtI';'BTxtI';'C100xtI';'C120xtI';'C140xtI';'C141xtI';...
        'C160xtI';'C161xtI';'C180xtI';'C181xtI';'C24xtI';'C26xtI';...
        'CARxtI';'CHOxtI';'CITxtI';'CO2xtI';'CYSxtI';'CYTDxtI';...
        'CYTSxtI';'DANNAxtI';'DAxtI';'DCxtI';'DGxtI';'DINxtI';...
        'DIPEPxtI';'DTTPxtI';'DTxtI';'DUxtI';'EPISTxtI';...
        'ERG572224xtI';'ERG722xtI';'ERGOSTxtI';'ETHxtI';...
        'FCOSTxtI';'FORxtI';'FRUxtI';'FUCxtI';'FUMxtI';'GA6PxtI';...
        'GABAxtI';'GLACxtI';'GLALxtI';'GLAMxtI';'GLCxtI';'GLNxtI';...
        'GLTxtI';'GLUxtI';'GLxtI';'GLYxtI';'GNxtI';'GROPCxtI';...
        'GROPIxtI';'GSNxtI';'HEXTI';'HISxtI';'HYXNxtI';'ILExtI';...
        'INSxtI';'KxtI';'LACxtI';'LANOSTxtI';'LEUxtI';'LYSxtI';...
        'MALxtI';'MANxtI';'MELIxtI';'METxtI';'MIxtI';'MLTxtI';...
        'MMETxtI';'MNTxtI';'MTHNxtI';'NAGxtI';'NAxtI';'NH3xtI';...
        'NMNxtI';'O2xtI';'OGTxtI';'OPEPxtI';'ORNxtI';'PAPxtI';...
        'PEPTxtI';'PHExtI';'PIMExtI';'PIxtI';'PNTOxtI';'PROxtI';...
        'PTRSCxtI';'PYRxtI';'RFLAVxtI';'RIBxtI';'RMNxtI';'SAMxtI';...
        'SERxtI';'SLFxtI';'SORxtI';'SPRMDxtI';'SPRMxtI';'SUCCxtI';...
        'SUCxtI';'THMxtI';'THRxtI';'THYxtI';'TRExtI';'TRPxtI';...
        'TYRxtI';'URAxtI';'UREAxtI';'URIxtI';'VALxtI';'VB6xtI';...
        'XANxtI';'XTSINExtI';'XYLxtI';'ZYMSTxtI';};

    excretion_rxn_ids = {'44DIMZYMSTxtO';'ACALxtO';'ACxtO';...
        'ADNxtO';'ADxtO';'AKGxtO';'ALAVxtO';'ALAxtO';'AMGxtO';...
        'AONAxtO';'ARABxtO';'ARGxtO';'ASNxtO';'ASPxtO';'ATNxtO';...
        'ATTxtO';'BMxtO';'BTxtO';'C100xtO';'C120xtO';'C140xtO';...
        'C141xtO';'C160xtO';'C161xtO';'C180xtO';'C181xtO';...
        'C24xtO';'C26xtO';'CARxtO';'CHOxtO';'CITxtO';'CO2xtO';...
        'CYSxtO';'CYTDxtO';'CYTSxtO';'DANNAxtO';'DAxtO';'DCxtO';...
        'DGxtO';'DINxtO';'DIPEPxtO';'DTTPxtO';'DTxtO';'DUxtO';...
        'EPISTxtO';'ERG572224xtO';'ERG722xtO';'ERGOSTxtO';...
        'ETHxtO';'FCOSTxtO';'FORxtO';'FRUxtO';'FUCxtO';'FUMxtO';...
        'GA6PxtO';'GABAxtO';'GLACxtO';'GLALxtO';'GLAMxtO';...
        'GLCxtO';'GLNxtO';'GLTxtO';'GLUxtO';'GLxtO';'GLYxtO';...
        'GNxtO';'GROPCxtO';'GROPIxtO';'GSNxtO';'HEXTO';'HISxtO';...
        'HYXNxtO';'ILExtO';'INSxtO';'KxtO';'LACxtO';'LANOSTxtO';...
        'LEUxtO';'LYSxtO';'MALxtO';'MANxtO';'MELIxtO';'METxtO';...
        'MIxtO';'MLTxtO';'MMETxtO';'MNTxtO';'MTHNxtO';'NAGxtO';...
        'NAxtO';'NH3xtO';'NMNxtO';'O2xtO';'OGTxtO';'OPEPxtO';...
        'ORNxtO';'PAPxtO';'PEPTxtO';'PHExtO';'PIMExtO';'PIxtO';...
        'PNTOxtO';'PROxtO';'PTRSCxtO';'PYRxtO';'RFLAVxtO';...
        'RIBxtO';'RMNxtO';'SAMxtO';'SERxtO';'SLFxtO';'SORxtO';...
        'SPRMDxtO';'SPRMxtO';'SUCCxtO';'SUCxtO';'THMxtO';'THRxtO';...
        'THYxtO';'TRExtO';'TRPxtO';'TYRxtO';'URAxtO';'UREAxtO';...
        'URIxtO';'VALxtO';'VB6xtO';'XANxtO';'XTSINExtO';'XYLxtO';...
        'ZYMSTxtO';};

        uptake_rxn_indexes = findRxnIDs(model,uptake_rxn_ids);
        excretion_rxn_indexes = findRxnIDs(model,excretion_rxn_ids);
        
        model.lb(uptake_rxn_indexes)=0;
        model.ub(uptake_rxn_indexes)=0;
        
        model.lb(excretion_rxn_indexes)=0;
        model.ub(excretion_rxn_indexes)=1000;
        
    % now allow uptake of media components
    desiredExchanges = {...
        'NH3xtI'; ... % 'ammonia exchange';
        'O2xtI'; ... % 'oxygen exchange';
        'PIxtI'; ... % 'phosphate exchange';
        'SLFxtI'; ... % 'sulfate uniport ';       
        };
    glucoseExchange = {...
        'GLCxtI'; ... % 'glucose transport' - should be ub=10 (was 0 10)
        };

    desiredExchangesIndexes = findRxnIDs(model,desiredExchanges);
    glucoseExchangeIndex = findRxnIDs(model,glucoseExchange);
    if length(desiredExchangesIndexes) ~= length(desiredExchanges);
        error('Not all exchange reactions were found.')
    end
    model.ub(desiredExchangesIndexes)=1000;
    model.ub(glucoseExchangeIndex)=10;
end

function model = minimal_iIN2(model)
    % change iIN model media to minimal - ammonium, glucose, oxygen,
    % phosphate, sulphate
    
    % start with a clean slate: set all exchange reactions to
    % unconstrained excretion, no uptake.
       
    uptake_rxn_ids = {'44DIMZYMSTxtI';'ACALxtI';'ACxtI';'ADNxtI';...
        'ADxtI';'AKGxtI';'ALAVxtI';'ALAxtI';'AMGxtI';'AONAxtI';...
        'ARABxtI';'ARGxtI';'ASNxtI';'ASPxtI';'ATNxtI';'ATTxtI';...
        'BMxtI';'BTxtI';'C100xtI';'C120xtI';'C140xtI';'C141xtI';...
        'C160xtI';'C161xtI';'C180xtI';'C181xtI';'C24xtI';'C26xtI';...
        'CARxtI';'CHOxtI';'CITxtI';'CO2xtI';'CYSxtI';'CYTDxtI';...
        'CYTSxtI';'DANNAxtI';'DAxtI';'DCxtI';'DGxtI';'DINxtI';...
        'DIPEPxtI';'DTTPxtI';'DTxtI';'DUxtI';'EPISTxtI';...
        'ERG572224xtI';'ERG722xtI';'ERGOSTxtI';'ETHxtI';...
        'FCOSTxtI';'FORxtI';'FRUxtI';'FUCxtI';'FUMxtI';'GA6PxtI';...
        'GABAxtI';'GLACxtI';'GLALxtI';'GLAMxtI';'GLCxtI';'GLNxtI';...
        'GLTxtI';'GLUxtI';'GLxtI';'GLYxtI';'GNxtI';'GROPCxtI';...
        'GROPIxtI';'GSNxtI';'HEXTI';'HISxtI';'HYXNxtI';'ILExtI';...
        'INSxtI';'KxtI';'LACxtI';'LANOSTxtI';'LEUxtI';'LYSxtI';...
        'MALxtI';'MANxtI';'MELIxtI';'METxtI';'MIxtI';'MLTxtI';...
        'MMETxtI';'MNTxtI';'MTHNxtI';'NAGxtI';'NAxtI';'NH3xtI';...
        'NMNxtI';'O2xtI';'OGTxtI';'OPEPxtI';'ORNxtI';'PAPxtI';...
        'PEPTxtI';'PHExtI';'PIMExtI';'PIxtI';'PNTOxtI';'PROxtI';...
        'PTRSCxtI';'PYRxtI';'RFLAVxtI';'RIBxtI';'RMNxtI';'SAMxtI';...
        'SERxtI';'SLFxtI';'SORxtI';'SPRMDxtI';'SPRMxtI';'SUCCxtI';...
        'SUCxtI';'THMxtI';'THRxtI';'THYxtI';'TRExtI';'TRPxtI';...
        'TYRxtI';'URAxtI';'UREAxtI';'URIxtI';'VALxtI';'VB6xtI';...
        'XANxtI';'XTSINExtI';'XYLxtI';'ZYMSTxtI';};

    excretion_rxn_ids = {'44DIMZYMSTxtO';'ACALxtO';'ACxtO';...
        'ADNxtO';'ADxtO';'AKGxtO';'ALAVxtO';'ALAxtO';'AMGxtO';...
        'AONAxtO';'ARABxtO';'ARGxtO';'ASNxtO';'ASPxtO';'ATNxtO';...
        'ATTxtO';'BMxtO';'BTxtO';'C100xtO';'C120xtO';'C140xtO';...
        'C141xtO';'C160xtO';'C161xtO';'C180xtO';'C181xtO';...
        'C24xtO';'C26xtO';'CARxtO';'CHOxtO';'CITxtO';'CO2xtO';...
        'CYSxtO';'CYTDxtO';'CYTSxtO';'DANNAxtO';'DAxtO';'DCxtO';...
        'DGxtO';'DINxtO';'DIPEPxtO';'DTTPxtO';'DTxtO';'DUxtO';...
        'EPISTxtO';'ERG572224xtO';'ERG722xtO';'ERGOSTxtO';...
        'ETHxtO';'FCOSTxtO';'FORxtO';'FRUxtO';'FUCxtO';'FUMxtO';...
        'GA6PxtO';'GABAxtO';'GLACxtO';'GLALxtO';'GLAMxtO';...
        'GLCxtO';'GLNxtO';'GLTxtO';'GLUxtO';'GLxtO';'GLYxtO';...
        'GNxtO';'GROPCxtO';'GROPIxtO';'GSNxtO';'HEXTO';'HISxtO';...
        'HYXNxtO';'ILExtO';'INSxtO';'KxtO';'LACxtO';'LANOSTxtO';...
        'LEUxtO';'LYSxtO';'MALxtO';'MANxtO';'MELIxtO';'METxtO';...
        'MIxtO';'MLTxtO';'MMETxtO';'MNTxtO';'MTHNxtO';'NAGxtO';...
        'NAxtO';'NH3xtO';'NMNxtO';'O2xtO';'OGTxtO';'OPEPxtO';...
        'ORNxtO';'PAPxtO';'PEPTxtO';'PHExtO';'PIMExtO';'PIxtO';...
        'PNTOxtO';'PROxtO';'PTRSCxtO';'PYRxtO';'RFLAVxtO';...
        'RIBxtO';'RMNxtO';'SAMxtO';'SERxtO';'SLFxtO';'SORxtO';...
        'SPRMDxtO';'SPRMxtO';'SUCCxtO';'SUCxtO';'THMxtO';'THRxtO';...
        'THYxtO';'TRExtO';'TRPxtO';'TYRxtO';'URAxtO';'UREAxtO';...
        'URIxtO';'VALxtO';'VB6xtO';'XANxtO';'XTSINExtO';'XYLxtO';...
        'ZYMSTxtO';};

        uptake_rxn_indexes = findRxnIDs(model,uptake_rxn_ids);
        excretion_rxn_indexes = findRxnIDs(model,excretion_rxn_ids);
        
        model.lb(uptake_rxn_indexes)=0;
        model.ub(uptake_rxn_indexes)=0;
        
        model.lb(excretion_rxn_indexes)=0;
        model.ub(excretion_rxn_indexes)=1000;
        
    % now allow uptake of media components
    desiredExchanges = {...
        'NH3xtI'; ... % 'ammonia exchange';
        'O2xtI'; ... % 'oxygen exchange';
        'PIxtI'; ... % 'phosphate exchange';
        'SLFxtI'; ... % 'sulfate uniport ';       
        };
    glucoseExchange = {...
        'GLCxtI'; ... % 'glucose transport' - should be ub=10 (was 0 10)
        };

    desiredExchangesIndexes = findRxnIDs(model,desiredExchanges);
    glucoseExchangeIndex = findRxnIDs(model,glucoseExchange);
    if length(desiredExchangesIndexes) ~= length(desiredExchanges);
        error('Not all exchange reactions were found.')
    end
    model.ub(desiredExchangesIndexes)=1000;
    model.ub(glucoseExchangeIndex)=10;
end

function model = minimal_iTO(model)
    % change iTO model media to minimal - ammonium, glucose, oxygen,
    % phosphate, sulphate
    
    % start with a clean slate: set all exchange reactions to
    % unconstrained excretion, no uptake.
    
    uptake_rxn_ids = {'2MBACxtI';'2MBALDxtI';'44DIMZYMSTxtI';...
        'ACALxtI';'ACxtI';'ADNxtI';'ADxtI';'AKGxtI';'ALAVxtI';'ALAxtI';...
        'AMGxtI';'AONAxtI';'ARABxtI';'ARGxtI';'ASNxtI';'ASPxtI';...
        'ATNxtI';'ATTxtI';'BMxtI';'BTxtI';'C100xtI';'C120xtI';...
        'C140xtI';'C141xtI';'C160xtI';'C161xtI';'C180xtI';'C181xtI';...
        'C24xtI';'C26xtI';'CARxtI';'CHOxtI';'CITxtI';'CO2xtI';'CYSxtI';...
        'CYTDxtI';'CYTSxtI';'DANNAxtI';'DAxtI';'DCxtI';'DGxtI';...
        'DINxtI';'DIPEPxtI';'DTTPxtI';'DTxtI';'DUxtI';'EPISTxtI';...
        'ERG572224xtI';'ERG722xtI';'ERGOSTxtI';'ETHAxtI';'ETHxtI';...
        'FCOSTxtI';'FORxtI';'FRUxtI';'FUCxtI';'FUMxtI';'GA6PxtI';...
        'GABAxtI';'GLACxtI';'GLALxtI';'GLAMxtI';'GLCxtI';'GLNxtI';...
        'GLTxtI';'GLUxtI';'GLxtI';'GLYxtI';'GNxtI';'GROPCxtI';...
        'GROPIxtI';'GSNxtI';'HEXTI';'HISxtI';'HYXNxtI';'ILExtI';...
        'INSxtI';'KxtI';'LACxtI';'LANOSTxtI';'LEUxtI';'LYSxtI';...
        'MALxtI';'MANxtI';'MELIxtI';'METxtI';'MIxtI';'MLTxtI';...
        'MMETxtI';'MNTxtI';'MTHNxtI';'NAGxtI';'NAxtI';'NH3xtI';...
        'NMNxtI';'O2xtI';'OGTxtI';'OPEPxtI';'ORNxtI';'PAPxtI';...
        'PEPTxtI';'PHExtI';'PIMExtI';'PIxtI';'PNTOxtI';'PROxtI';...
        'PTRSCxtI';'PYRxtI';'RFLAVxtI';'RIBxtI';'RMNxtI';'SAMxtI';...
        'SERxtI';'SLFxtI';'SORxtI';'SPRMDxtI';'SPRMxtI';'SUCCxtI';...
        'SUCxtI';'THMxtI';'THRxtI';'THYxtI';'TRExtI';'TRPxtI';'TYRxtI';...
        'URAxtI';'UREAxtI';'URIxtI';'VALxtI';'VB6xtI';'XANxtI';...
        'XTSINExtI';'XYLxtI';'ZYMSTxtI';'DSERxtI'};
    
    excretion_rxn_ids = {'2MBACxtO';'44DIMZYMSTxtO';'ACALxtO';'ACxtO';...
        'ADNxtO';'ADxtO';'AKGxtO';'ALAVxtO';'ALAxtO';'AMGxtO';...
        'AONAxtO';'ARABxtO';'ARGxtO';'ASNxtO';'ASPxtO';'ATNxtO';...
        'ATTxtO';'BMxtO';'BTxtO';'C100xtO';'C120xtO';'C140xtO';...
        'C141xtO';'C160xtO';'C161xtO';'C180xtO';'C181xtO';'C24xtO';...
        'C26xtO';'CARxtO';'CHOxtO';'CITxtO';'CO2xtO';'CYSxtO';...
        'CYTDxtO';'CYTSxtO';'DANNAxtO';'DAxtO';'DCxtO';'DGxtO';...
        'DINxtO';'DIPEPxtO';'DTTPxtO';'DTxtO';'DUxtO';'EPISTxtO';...
        'ERG572224xtO';'ERG722xtO';'ERGOSTxtO';'ETHxtO';'FCOSTxtO';...
        'FORxtO';'FRUxtO';'FUCxtO';'FUMxtO';'GA6PxtO';'GABAxtO';...
        'GLACxtO';'GLALxtO';'GLAMxtO';'GLCxtO';'GLNxtO';'GLTxtO';...
        'GLUxtO';'GLxtO';'GLYxtO';'GNxtO';'GROPCxtO';'GROPIxtO';...
        'GSNxtO';'HEXTO';'HISxtO';'HYXNxtO';'ILExtO';'INSxtO';'KxtO';...
        'LACxtO';'LANOSTxtO';'LEUxtO';'LYSxtO';'MALxtO';'MANxtO';...
        'MELIxtO';'METxtO';'MIxtO';'MLTxtO';'MMETxtO';'MNTxtO';...
        'MTHNxtO';'NAGxtO';'NAxtO';'NH3xtO';'NMNxtO';'O2xtO';'OGTxtO';...
        'OPEPxtO';'ORNxtO';'PAPxtO';'PEPTxtO';'PHExtO';'PIMExtO';...
        'PIxtO';'PNTOxtO';'PROxtO';'PTRSCxtO';'PYRxtO';'RFLAVxtO';...
        'RIBxtO';'RMNxtO';'SAMxtO';'SERxtO';'SLFxtO';'SORxtO';...
        'SPRMDxtO';'SPRMxtO';'SUCCxtO';'SUCxtO';'THMxtO';'THRxtO';...
        'THYxtO';'TRExtO';'TRPxtO';'TYRxtO';'URAxtO';'UREAxtO';...
        'URIxtO';'VALxtO';'VB6xtO';'XANxtO';'XTSINExtO';'XYLxtO';...
        'ZYMSTxtO';'DSERxtO'};

        uptake_rxn_indexes = findRxnIDs(model,uptake_rxn_ids);
        excretion_rxn_indexes = findRxnIDs(model,excretion_rxn_ids);
        
        model.lb(uptake_rxn_indexes)=0;
        model.ub(uptake_rxn_indexes)=0;
        
        model.lb(excretion_rxn_indexes)=0;
        model.ub(excretion_rxn_indexes)=1000;
        
    % now allow uptake of media components
    desiredExchanges = {...
        'NH3xtI'; ... % 'ammonia exchange';
        'O2xtI'; ... % 'oxygen exchange';
        'PIxtI'; ... % 'phosphate exchange';
        'SLFxtI'; ... % 'sulfate uniport ';       
        };
    glucoseExchange = {...
        'GLCxtI'; ... % 'glucose transport' - should be ub=10 (was 0 10)
        };

    desiredExchangesIndexes = findRxnIDs(model,desiredExchanges);
    glucoseExchangeIndex = findRxnIDs(model,glucoseExchange);
    if length(desiredExchangesIndexes) ~= length(desiredExchanges);
        error('Not all exchange reactions were found.')
    end
    model.ub(desiredExchangesIndexes)=1000;
    model.ub(glucoseExchangeIndex)=10;
end

function model = minimal_bio(model)
    % change bio model media to minimal - ammonium, glucose, oxygen,
    % phosphate, sulphate. Add L-tyrosine (met bigg_tyr_L_bm), L-lysine
    % (met bigg_lys_L_bm), L-isoleucine (met bigg_ile_L_bm), L-arginine
    % (met bigg_arg_L_bm), L-histidine (met bigg_his_L_bm), L-methionine
    % (met bigg_met_L_bm), and L-tryptophan (bigg_trp_L_bm) to enable
    % growth.
    
    % start with a clean slate: set uptake exchange reactions to
    % upper bound = 0 and lower bound = 0 (ie, unconstrained
    % excretion, no uptake)
 
    uptakeRxns = findRxnIDs(model, ...
        {'MNXR6704_i'; 'MNXM99_in'; 'MNXM105_in'; 'MNXM15_in'; ...
        'MNXM27_in'; 'MNXM95_in'; 'MNXM653_in'; 'MNXM128_in'; ...
        'MNXM58_in'; 'MNXM43_in'; 'MNXM9_in'; 'MNXM1_in'; 'MNXM2_in'; ...
        'MNXM13_in'; 'MNXM4_in';});

    otherRxns = setdiff(find(findExcRxns(model)), uptakeRxns);

    model.ub(uptakeRxns) = 0;
    model.ub(otherRxns) = 1000;
    model.lb(otherRxns) = 0;
    
    desiredExchanges = {...
        'MNXM15_in'; ... % 'ammonium exchange';
        'MNXM4_in'; ... % 'oxygen exchange'; 
        'MNXM9_in'; ... % 'phosphate exchange';
        'MNXM58_in'; ... % 'sulphate exchange';
        };
    glucoseExchange = {...
        'MNXM105_in'; ... % D-glucose exchange'
        };
    uptakeRxnIndexes = findRxnIDs(model,desiredExchanges);
    glucoseExchangeIndex = findRxnIDs(model,glucoseExchange);
    
    if length(uptakeRxnIndexes) ~= 4;%5;
        error('Not all exchange reactions were found.')
    end
    
    model.ub(uptakeRxnIndexes)=1000;
    model.ub(glucoseExchangeIndex)=10;
    
    % add L-tyrosine by allowing the bigg_tyr_L_out rxn to be reversible
    model.lb(findRxnIDs(model,'bigg_tyr_L_out')) = -1000;
    
    % add L-lysine by allowing the met bigg_lys_L_out rxn to be reversible
    model.lb(findRxnIDs(model,'bigg_lys_L_out')) = -1000;

    % add L-isoleucine by allowing the met bigg_ile_L_out rxn to be
    % reversible
    model.lb(findRxnIDs(model,'bigg_ile_L_out')) = -1000;

    % add L-arginine by allowing the met bigg_arg_L_out rxn to be
    % reversible
    model.lb(findRxnIDs(model,'bigg_arg_L_out')) = -1000;

    % add L-histidine by allowing the met bigg_his_L_out rxn to be
    % reversible
    model.lb(findRxnIDs(model,'bigg_his_L_out')) = -1000;
    
    % add L-methionine by allowing the met bigg_met_L_out rxn to be
    % reversible
    model.lb(findRxnIDs(model,'bigg_met_L_out')) = -1000;
    
    % add L-tryptophan by allowing the met bigg_trp_L_out rxn to be
    % reversible
    model.lb(findRxnIDs(model,'bigg_trp_L_out')) = -1000;
end

%% complete medium functions
function model = complete_iFF(model)
    % change iFF model medium to the Kennedy synthetic complete medium
    % NOTE: iFF doesn't have exchange reactions for: 4-Aminobenzoate,
    % folate, nicotinate, pyridoxine, or water
    
    % start with a clean slate: set to unconstrained excretion, no uptake)

    uptake_rxn_ids = {'ZYMSTxtI';'XANxtI';'URIxtI';'UREAxtI';'URAxtI';...
        'THYxtI';'DTxtI';'THMxtI';'SLFxtI';'SUCxtI';'SUCCxtI';...
        'C180xtI';'SPRMxtI';'SORxtI';'NAxtI';'MMETxtI';'SAMxtI';...
        'RFLAVxtI';'PYRxtI';'KxtI';'PIMExtI';'PIxtI';'PEPTxtI';...
        'C160xtI';'O2xtI';'OGTxtI';'OPEPxtI';'NMNxtI';'NH3xtI';...
        'C140xtI';'MIxtI';'MTHNxtI';'MELIxtI';'MLTxtI';'MALxtI';...
        'VALxtI';'TYRxtI';'TRPxtI';'THRxtI';'SERxtI';'PROxtI';...
        'PHExtI';'ORNxtI';'METxtI';'LYSxtI';'LEUxtI';'ILExtI';'HISxtI';...
        'GLNxtI';'GLUxtI';'GLTxtI';'CYSxtI';'ASPxtI';'ASNxtI';'ARGxtI';...
        'ALAxtI';'INSxtI';'HYXNxtI';'GSNxtI';'GNxtI';'GLALxtI';...
        'GLYxtI';'GLxtI';'GLAMxtI';'GABAxtI';'FUMxtI';'FORxtI';'ETHxtI';...
        'ERGOxtI';'DTTPxtI';'RIBxtI';'RMNxtI';'MNTxtI';'DIPEPxtI';...
        'GA6PxtI';'GLACxtI';'FRUxtI';'DUxtI';'DINxtI';'DGxtI';'DCxtI';...
        'DAxtI';'ARABxtI';'CYTSxtI';'CYTDxtI';'CO2xtI';'CITxtI';...
        'CHOxtI';'BTxtI';'BMxtI';'FUCxtI';'MANxtI';'GLCxtI';'TRExtI';...
        'ATNxtI';'PAPxtI';'ADNxtI';'ADxtI';'ACxtI';'ACALxtI';'AONAxtI';...
        'DANNAxtI';'AKGxtI';'PNTOxtI';'LACxtI';};

    excretion_rxn_ids = {'ZYMSTxtO';'XANxtO';'URIxtO';'UREAxtO';...
        'URAxtO';'THYxtO';'DTxtO';'THMxtO';'SLFxtO';'SUCxtO';'SUCCxtO';...
        'C180xtO';'SPRMxtO';'SORxtO';'NAxtO';'MMETxtO';'SAMxtO';...
        'RFLAVxtO';'PYRxtO';'KxtO';'PIMExtO';'PIxtO';'PEPTxtO';...
        'C160xtO';'O2xtO';'OGTxtO';'OPEPxtO';'NMNxtO';'NH3xtO';...
        'C140xtO';'MIxtO';'MTHNxtO';'MELIxtO';'MLTxtO';'MALxtO';...
        'VALxtO';'TYRxtO';'TRPxtO';'THRxtO';'SERxtO';'PROxtO';...
        'PHExtO';'ORNxtO';'METxtO';'LYSxtO';'LEUxtO';'ILExtO';'HISxtO';...
        'GLNxtO';'GLUxtO';'GLTxtO';'CYSxtO';'ASPxtO';'ASNxtO';'ARGxtO';...
        'ALAxtO';'INSxtO';'HYXNxtO';'GSNxtO';'GNxtO';'GLALxtO';...
        'GLYxtO';'GLxtO';'GLAMxtO';'GABAxtO';'FUMxtO';'FORxtO';'ETHxtO';...
        'ERGOxtO';'DTTPxtO';'RIBxtO';'RMNxtO';'MNTxtO';'DIPEPxtO';...
        'GA6PxtO';'GLACxtO';'FRUxtO';'DUxtO';'DINxtO';'DGxtO';'DCxtO';...
        'DAxtO';'ARABxtO';'CYTSxtO';'CYTDxtO';'CO2xtO';'CITxtO';...
        'CHOxtO';'BTxtO';'FUCxtO';'MANxtO';'GLCxtO';'TRExtO';'ATNxtO';...
        'PAPxtO';'ADNxtO';'ADxtO';'ACxtO';'ACALxtO';'AONAxtO';...
        'DANNAxtO';'AKGxtO';'PNTOxtO';'LACxtO';'BMxtO';};

    uptake_rxn_indexes = findRxnIDs(model, uptake_rxn_ids);
    excretion_rxn_indexes = findRxnIDs(model, ...
        excretion_rxn_ids);

    model.lb(uptake_rxn_indexes) = 0;
    model.ub(uptake_rxn_indexes) = 0;
    model.lb(excretion_rxn_indexes) = 0;
    model.ub(excretion_rxn_indexes) = 1000;

    constrainedUptake = {'ADxtI';'ALAxtI';'ARGxtI';'ASNxtI';'ASPxtI';...
        'BTxtI';'CYSxtI';'ERGOxtI';'GLNxtI';'GLUxtI';'GLYxtI';...
        'C160xtI';'HISxtI';'ILExtI';'MIxtI';'LEUxtI';'LYSxtI';...
        'METxtI';'C180xtI';'PHExtI';'PNTOxtI';'PROxtI';'RFLAVxtI';...
        'SERxtI';'THMxtI';'THRxtI';'TRPxtI';'TYRxtI';'URAxtI';...
        'VALxtI';'ZYMSTxtI'};
    glucoseExchange = {'GLCxtI';};
    unconstrainedUptake = {'NH3xtI';'PIxtI';'SLFxtI';'NAxtI';'KxtI';...
        'CO2xtI';'O2xtI'};
    
    constrainedUptakeRxnIndexes = findRxnIDs(model,constrainedUptake);
    glucoseExchangeIndex = findRxnIDs(model,glucoseExchange);
    unconstrainedUptakeRxnIndexes = findRxnIDs(model,unconstrainedUptake);
    model.ub(constrainedUptakeRxnIndexes) = 0.5;
    model.ub(glucoseExchangeIndex) = 20;
    model.ub(unconstrainedUptakeRxnIndexes) = 1000;
end

function model = complete_iND(model)
    % change iND model medium to the Kennedy synthetic complete medium
    % NOTE: iND doesn't have exchange reactions for: 4-Aminobenzoate,
    % folate, nicotinate, or pyridoxine.
    
    % start with a clean slate: set all exchange reactions to upper bound =
    % 1000 and lower bound = 0 (ie, unconstrained excretion, no uptake)
    exchangeRxns = findExcRxns(model);
    model.lb(exchangeRxns) = 0;
    model.ub(exchangeRxns) = 1000;
    
    constrainedUptake = {'EX_ade(e)';'EX_ala_L(e)';'EX_arg_L(e)';...
        'EX_asn_L(e)';'EX_asp_L(e)';'EX_btn(e)';'EX_cys_L(e)';...
        'EX_ergst(e)';'EX_gln_L(e)';'EX_glu_L(e)';'EX_gly(e)';...
        'EX_hdcea(e)';'EX_his_L(e)';'EX_ile_L(e)';'EX_inost(e)';...
        'EX_leu_L(e)';'EX_lys_L(e)';'EX_met_L(e)';'EX_ocdcea(e)';...
        'EX_ocdcya(e)';'EX_phe_L(e)';'EX_pnto_R(e)';'EX_pro_L(e)';...
        'EX_ribflv(e)';'EX_ser_L(e)';'EX_thm(e)';'EX_thr_L(e)';...
        'EX_trp_L(e)';'EX_tyr_L(e)';'EX_ura(e)';'EX_val_L(e)';...
        'EX_zymst(e)'};
    glucoseExchange = {'EX_glc(e)';};
    unconstrainedUptake = {'EX_h2o(e)';'EX_nh4(e)';'EX_pi(e)';...
        'EX_so4(e)';'EX_na1(e)';'EX_k(e)';'EX_co2(e)';'EX_o2(e)'};
 
    constrainedUptakeRxnIndexes = findRxnIDs(model,constrainedUptake);
    glucoseExchangeIndex = findRxnIDs(model,glucoseExchange);
    unconstrainedUptakeRxnIndexes = findRxnIDs(model,unconstrainedUptake);
    model.lb(constrainedUptakeRxnIndexes) = -0.5;
    model.lb(glucoseExchangeIndex) = -20;
    model.lb(unconstrainedUptakeRxnIndexes) = -1000;
end

function model = complete_iIN(model)
    % change iIN model medium to the Kennedy synthetic complete medium
    % NOTE: iIN doesn't have exchange reactions for: 4-Aminobenzoate,
    % folate, nicotinate, or water
    
    % start with a clean slate: set to unconstrained excretion, no uptake)

    uptake_rxn_ids = {'44DIMZYMSTxtI';'ACALxtI';'ACxtI';'ADNxtI';...
        'ADxtI';'AKGxtI';'ALAVxtI';'ALAxtI';'AMGxtI';'AONAxtI';...
        'ARABxtI';'ARGxtI';'ASNxtI';'ASPxtI';'ATNxtI';'ATTxtI';...
        'BMxtI';'BTxtI';'C100xtI';'C120xtI';'C140xtI';'C141xtI';...
        'C160xtI';'C161xtI';'C180xtI';'C181xtI';'C24xtI';'C26xtI';...
        'CARxtI';'CHOxtI';'CITxtI';'CO2xtI';'CYSxtI';'CYTDxtI';...
        'CYTSxtI';'DANNAxtI';'DAxtI';'DCxtI';'DGxtI';'DINxtI';...
        'DIPEPxtI';'DTTPxtI';'DTxtI';'DUxtI';'EPISTxtI';...
        'ERG572224xtI';'ERG722xtI';'ERGOSTxtI';'ETHxtI';...
        'FCOSTxtI';'FORxtI';'FRUxtI';'FUCxtI';'FUMxtI';'GA6PxtI';...
        'GABAxtI';'GLACxtI';'GLALxtI';'GLAMxtI';'GLCxtI';'GLNxtI';...
        'GLTxtI';'GLUxtI';'GLxtI';'GLYxtI';'GNxtI';'GROPCxtI';...
        'GROPIxtI';'GSNxtI';'HEXTI';'HISxtI';'HYXNxtI';'ILExtI';...
        'INSxtI';'KxtI';'LACxtI';'LANOSTxtI';'LEUxtI';'LYSxtI';...
        'MALxtI';'MANxtI';'MELIxtI';'METxtI';'MIxtI';'MLTxtI';...
        'MMETxtI';'MNTxtI';'MTHNxtI';'NAGxtI';'NAxtI';'NH3xtI';...
        'NMNxtI';'O2xtI';'OGTxtI';'OPEPxtI';'ORNxtI';'PAPxtI';...
        'PEPTxtI';'PHExtI';'PIMExtI';'PIxtI';'PNTOxtI';'PROxtI';...
        'PTRSCxtI';'PYRxtI';'RFLAVxtI';'RIBxtI';'RMNxtI';'SAMxtI';...
        'SERxtI';'SLFxtI';'SORxtI';'SPRMDxtI';'SPRMxtI';'SUCCxtI';...
        'SUCxtI';'THMxtI';'THRxtI';'THYxtI';'TRExtI';'TRPxtI';...
        'TYRxtI';'URAxtI';'UREAxtI';'URIxtI';'VALxtI';'VB6xtI';...
        'XANxtI';'XTSINExtI';'XYLxtI';'ZYMSTxtI';};

    excretion_rxn_ids = {'44DIMZYMSTxtO';'ACALxtO';'ACxtO';...
        'ADNxtO';'ADxtO';'AKGxtO';'ALAVxtO';'ALAxtO';'AMGxtO';...
        'AONAxtO';'ARABxtO';'ARGxtO';'ASNxtO';'ASPxtO';'ATNxtO';...
        'ATTxtO';'BMxtO';'BTxtO';'C100xtO';'C120xtO';'C140xtO';...
        'C141xtO';'C160xtO';'C161xtO';'C180xtO';'C181xtO';...
        'C24xtO';'C26xtO';'CARxtO';'CHOxtO';'CITxtO';'CO2xtO';...
        'CYSxtO';'CYTDxtO';'CYTSxtO';'DANNAxtO';'DAxtO';'DCxtO';...
        'DGxtO';'DINxtO';'DIPEPxtO';'DTTPxtO';'DTxtO';'DUxtO';...
        'EPISTxtO';'ERG572224xtO';'ERG722xtO';'ERGOSTxtO';...
        'ETHxtO';'FCOSTxtO';'FORxtO';'FRUxtO';'FUCxtO';'FUMxtO';...
        'GA6PxtO';'GABAxtO';'GLACxtO';'GLALxtO';'GLAMxtO';...
        'GLCxtO';'GLNxtO';'GLTxtO';'GLUxtO';'GLxtO';'GLYxtO';...
        'GNxtO';'GROPCxtO';'GROPIxtO';'GSNxtO';'HEXTO';'HISxtO';...
        'HYXNxtO';'ILExtO';'INSxtO';'KxtO';'LACxtO';'LANOSTxtO';...
        'LEUxtO';'LYSxtO';'MALxtO';'MANxtO';'MELIxtO';'METxtO';...
        'MIxtO';'MLTxtO';'MMETxtO';'MNTxtO';'MTHNxtO';'NAGxtO';...
        'NAxtO';'NH3xtO';'NMNxtO';'O2xtO';'OGTxtO';'OPEPxtO';...
        'ORNxtO';'PAPxtO';'PEPTxtO';'PHExtO';'PIMExtO';'PIxtO';...
        'PNTOxtO';'PROxtO';'PTRSCxtO';'PYRxtO';'RFLAVxtO';...
        'RIBxtO';'RMNxtO';'SAMxtO';'SERxtO';'SLFxtO';'SORxtO';...
        'SPRMDxtO';'SPRMxtO';'SUCCxtO';'SUCxtO';'THMxtO';'THRxtO';...
        'THYxtO';'TRExtO';'TRPxtO';'TYRxtO';'URAxtO';'UREAxtO';...
        'URIxtO';'VALxtO';'VB6xtO';'XANxtO';'XTSINExtO';'XYLxtO';...
        'ZYMSTxtO';};

    uptake_rxn_indexes = findRxnIDs(model, uptake_rxn_ids);
    excretion_rxn_indexes = findRxnIDs(model, ...
        excretion_rxn_ids);

    model.lb(uptake_rxn_indexes) = 0;
    model.ub(uptake_rxn_indexes) = 0;
    model.lb(excretion_rxn_indexes) = 0;
    model.ub(excretion_rxn_indexes) = 1000;

    constrainedUptake = {'ADxtI';'ALAxtI';'ARGxtI';'ASNxtI';'ASPxtI';...
        'BTxtI';'CYSxtI';'ERGOSTxtI';'GLNxtI';'GLUxtI';'GLYxtI';...
        'C160xtI';'HISxtI';'ILExtI';'MIxtI';'LEUxtI';'LYSxtI';...
        'METxtI';'C180xtI';'PHExtI';'PNTOxtI';'PROxtI';'VB6xtI';...
        'RFLAVxtI';'SERxtI';'THMxtI';'THRxtI';'TRPxtI';'TYRxtI';...
        'URAxtI';'VALxtI';'ZYMSTxtI'};
    glucoseExchange = {'GLCxtI';};
    unconstrainedUptake = {'NH3xtI';'PIxtI';'SLFxtI';'NAxtI';'KxtI';...
        'CO2xtI';'O2xtI'};
    
    constrainedUptakeRxnIndexes = findRxnIDs(model,constrainedUptake);
    glucoseExchangeIndex = findRxnIDs(model,glucoseExchange);
    unconstrainedUptakeRxnIndexes = findRxnIDs(model,unconstrainedUptake);
    model.ub(constrainedUptakeRxnIndexes) = 0.5;
    model.ub(glucoseExchangeIndex) = 20;
    model.ub(unconstrainedUptakeRxnIndexes) = 1000;
end

function model = complete_iMM(model)
    % change iMM model medium to the Kennedy synthetic complete medium
    % NOTE: iMM doesn't have exchange reactions for folate or pyridoxine.
    
    % start with a clean slate: set all exchange reactions to upper bound =
    % 1000 and lower bound = 0 (ie, unconstrained excretion, no uptake)
    exchangeRxns = findExcRxns(model);
    model.lb(exchangeRxns) = 0;
    model.ub(exchangeRxns) = 1000;

    constrainedUptake = {'EX_4abz(e)';'EX_ade(e)';'EX_ala-L(e)';...
       'EX_arg-L(e)';'EX_asn-L(e)';'EX_asp-L(e)';'EX_btn(e)';...
       'EX_cys-L(e)';'EX_ergst(e)';'EX_gln-L(e)';'EX_glu-L(e)';...
       'EX_gly(e)';'EX_hdcea(e)';'EX_his-L(e)';'EX_ile-L(e)';...
       'EX_inost(e)';'EX_leu-L(e)';'EX_lys-L(e)';'EX_met-L(e)';...
       'EX_nac(e)';'EX_ocdcea(e)';'EX_ocdcya(e)';'EX_phe-L(e)';...
       'EX_pnto-R(e)';'EX_pro-L(e)';'EX_ribflv(e)';'EX_ser-L(e)';...
       'EX_thm(e)';'EX_thr-L(e)';'EX_trp-L(e)';'EX_tyr-L(e)';...
       'EX_ura(e)';'EX_val-L(e)';'EX_zymst(e)'};
    glucoseExchange = {'EX_glc(e)';};
    unconstrainedUptake = {'EX_h2o(e)';'EX_nh4(e)';'EX_pi(e)';...
        'EX_so4(e)';'EX_na1(e)';'EX_k(e)';'EX_co2(e)';'EX_o2(e)'};
 
    constrainedUptakeRxnIndexes = findRxnIDs(model,constrainedUptake);
    glucoseExchangeIndex = findRxnIDs(model,glucoseExchange);
    unconstrainedUptakeRxnIndexes = findRxnIDs(model,unconstrainedUptake);
    model.lb(constrainedUptakeRxnIndexes) = -0.5;
    model.lb(glucoseExchangeIndex) = -20;
    model.lb(unconstrainedUptakeRxnIndexes) = -1000;
end

function model = complete_iAZ(model)
    % change iMM model medium to the Kennedy synthetic complete medium
    % NOTE: iMM doesn't have exchange reactions for folate or pyridoxine.
    
    % start with a clean slate: set all exchange reactions to upper bound =
    % 1000 and lower bound = 0 (ie, unconstrained excretion, no uptake)
    exchangeRxns = findExcRxns(model);
    model.lb(exchangeRxns) = 0;
    model.ub(exchangeRxns) = 1000;

    constrainedUptake = {'EX_4abz(e)';'EX_ade(e)';'EX_ala_L(e)';...
       'EX_arg_L(e)';'EX_asn_L(e)';'EX_asp_L(e)';'EX_btn(e)';...
       'EX_cys_L(e)';'EX_ergst(e)';'EX_gln_L(e)';'EX_glu_L(e)';...
       'EX_gly(e)';'EX_hdcea(e)';'EX_his_L(e)';'EX_ile_L(e)';...
       'EX_inost(e)';'EX_leu_L(e)';'EX_lys_L(e)';'EX_met_L(e)';...
       'EX_nac(e)';'EX_ocdcea(e)';'EX_ocdcya(e)';'EX_phe_L(e)';...
       'EX_pnto_R(e)';'EX_pro_L(e)';'EX_ribflv(e)';'EX_ser_L(e)';...
       'EX_thm(e)';'EX_thr_L(e)';'EX_trp_L(e)';'EX_tyr_L(e)';...
       'EX_ura(e)';'EX_val_L(e)';'EX_zymst(e)'};
    glucoseExchange = {'EX_glc(e)';};
    unconstrainedUptake = {'EX_h2o(e)';'EX_nh4(e)';'EX_pi(e)';...
        'EX_so4(e)';'EX_na1(e)';'EX_k(e)';'EX_co2(e)';'EX_o2(e)'};
 
    constrainedUptakeRxnIndexes = findRxnIDs(model,constrainedUptake);
    glucoseExchangeIndex = findRxnIDs(model,glucoseExchange);
    unconstrainedUptakeRxnIndexes = findRxnIDs(model,unconstrainedUptake);
    model.lb(constrainedUptakeRxnIndexes) = -0.5;
    model.lb(glucoseExchangeIndex) = -20;
    model.lb(unconstrainedUptakeRxnIndexes) = -1000;
end

function model = complete_Y4(model)
    % change Y4 model medium to the Kennedy synthetic complete medium
    % NOTE: Y4 doesn't have exchange reactions for folate or water.
    
    % start with a clean slate (ie, unconstrained excretion, no uptake)
    % This one is hard b/c nonstandard exchange bounds, directions.
    exchangeRxns = findExcRxns(model);
    exchange_indexes=find(exchangeRxns);

    %thanks to Shuyi Ma (of the Price lab at ISB) for this!
    b2 = sum(model.S(:,exchange_indexes),1); %-1 for exchange as reactant +1 for exchange as product
    posexch = exchange_indexes(b2 == 1); % index of exchange rxns having product
    negexch = exchange_indexes(b2 == -1); % index of exchange rxns having substrate

    model.lb(posexch) = -1000;
    model.ub(posexch) = 0;

    model.lb(negexch) = 0;
    model.ub(negexch) = 1000;

    % now allow uptake of media components
    posConstrainedUptake = {'r_1143';'r_1347';'r_1350';'r_1352';...
        'r_1356';'r_1170';'r_1359';'r_1243';'r_1371';'r_1367';'r_1303';...
        'r_1324';'r_1373';'r_1378';'r_1335';'r_1384';'r_1386';'r_1388';...
        'r_1427';'r_1439';'r_1440';'r_1389';'r_1451';'r_1390';'r_1481';...
        'r_1488';'r_1393';'r_1512';'r_1396';'r_1397';'r_1401';'r_1527';...
        'r_1402';'r_1536';};
    
    negConstrainedUptake = {'r_1121';};
    
    glucoseExchange = {'r_1293';};
    
    posUnconstrainedUptake = {'r_1157';'r_1461';'r_1507';'r_1476';...
        'r_1194';'r_1435';};
    negUnconstrainedUptake = {'r_1497';};


    posConstrainedUptakeRxnIndexes = findRxnIDs(model,...
        posConstrainedUptake);
    negConstrainedUptakeRxnIndexes = findRxnIDs(model,...
        negConstrainedUptake);
    
    glucoseExchangeIndex = findRxnIDs(model,glucoseExchange);
    
    posUnconstrainedUptakeRxnIndexes = findRxnIDs(model,...
        posUnconstrainedUptake);
    negUnconstrainedUptakeRxnIndexes = findRxnIDs(model,...
        negUnconstrainedUptake);
    
    model.ub(posConstrainedUptakeRxnIndexes) = 0.5;
    model.lb(negConstrainedUptakeRxnIndexes) = -0.5;

    model.ub(glucoseExchangeIndex) = 20;
    
    model.ub(posUnconstrainedUptakeRxnIndexes) = 1000;
    model.lb(negUnconstrainedUptakeRxnIndexes) = -1000;
end

function model = complete_Y5(model)
    % change Y5 model medium to the Kennedy synthetic complete medium
    % NOTE: Y5 doesn't have exchange reaction for folate.
    
    % start with a clean slate: set all exchange reactions to upper bound =
    % 1000 and lower bound = 0 (ie, unconstrained excretion, no uptake)
    exchangeRxns = findExcRxns(model);
    model.lb(exchangeRxns) = 0;
    model.ub(exchangeRxns) = 1000;

    constrainedUptake = {'r_1604';'r_1639';'r_1873';'r_1879';'r_1880';...
        'r_1881';'r_1671';'r_1883';'r_1757';'r_1891';'r_1889';'r_1810';...
        'r_1993';'r_1893';'r_1897';'r_1947';'r_1899';'r_1900';'r_1902';...
        'r_1967';'r_1918';'r_1918';'r_1903';'r_1548';'r_1904';'r_2028';...
        'r_2038';'r_1906';'r_2067';'r_1911';'r_1912';'r_1913';'r_2090';...
        'r_1914';'r_2106';};
    glucoseExchange = {'r_1714';};
    unconstrainedUptake = {'r_2100';'r_1654';'r_2005';'r_2060';'r_2049';...
        'r_2020';'r_1672';'r_1992';};
 
    constrainedUptakeRxnIndexes = findRxnIDs(model,constrainedUptake);
    glucoseExchangeIndex = findRxnIDs(model,glucoseExchange);
    unconstrainedUptakeRxnIndexes = findRxnIDs(model,unconstrainedUptake);
    model.lb(constrainedUptakeRxnIndexes) = -0.5;
    model.lb(glucoseExchangeIndex) = -20;
    model.lb(unconstrainedUptakeRxnIndexes) = -1000;
end

function model = complete_Y6(model)
    % change Y6 model medium to the Kennedy synthetic complete medium
    % NOTE: Y6 doesn't have exchange reaction for folate or for potassium
    
    % start with a clean slate: set all exchange reactions to upper bound =
    % 1000 and lower bound = 0 (ie, unconstrained excretion, no uptake)
    exchangeRxns = findExcRxns(model);
    model.lb(exchangeRxns) = 0;
    model.ub(exchangeRxns) = 1000;

    constrainedUptake = {'r_1604';'r_1639';'r_1873';'r_1879';'r_1880';...
        'r_1881';'r_1671';'r_1883';'r_1757';'r_1891';'r_1889';'r_1810';...
        'r_1993';'r_1893';'r_1897';'r_1947';'r_1899';'r_1900';'r_1902';...
        'r_1967';'r_1918';'r_1918';'r_1903';'r_1548';'r_1904';'r_2028';...
        'r_2038';'r_1906';'r_2067';'r_1911';'r_1912';'r_1913';'r_2090';...
        'r_1914';'r_2106';};
    glucoseExchange = {'r_1714';};
    unconstrainedUptake = {'r_2100';'r_1654';'r_2005';'r_2060';'r_2049';...
        'r_1672';'r_1992';};
 
    constrainedUptakeRxnIndexes = findRxnIDs(model,constrainedUptake);
    glucoseExchangeIndex = findRxnIDs(model,glucoseExchange);
    unconstrainedUptakeRxnIndexes = findRxnIDs(model,unconstrainedUptake);
    model.lb(constrainedUptakeRxnIndexes) = -0.5;
    model.lb(glucoseExchangeIndex) = -20;
    model.lb(unconstrainedUptakeRxnIndexes) = -1000;
end

function model = complete_iTO(model)
    % change iTO model medium to the Kennedy synthetic complete medium
    % NOTE: iIN doesn't have exchange reactions for: 4-Aminobenzoate,
    % folate, nicotinate, or water
    
    % start with a clean slate: set to unconstrained excretion, no uptake)

    uptake_rxn_ids = {'2MBACxtI';'2MBALDxtI';'44DIMZYMSTxtI';'ACALxtI';...
        'ACxtI';'ADNxtI';'ADxtI';'AKGxtI';'ALAVxtI';'ALAxtI';'AMGxtI';...
        'AONAxtI';'ARABxtI';'ARGxtI';'ASNxtI';'ASPxtI';'ATNxtI';...
        'ATTxtI';'BMxtI';'BTxtI';'C100xtI';'C120xtI';'C140xtI';...
        'C141xtI';'C160xtI';'C161xtI';'C180xtI';'C181xtI';'C24xtI';...
        'C26xtI';'CARxtI';'CHOxtI';'CITxtI';'CO2xtI';'CYSxtI';...
        'CYTDxtI';'CYTSxtI';'DANNAxtI';'DAxtI';'DCxtI';'DGxtI';...
        'DINxtI';'DIPEPxtI';'DTTPxtI';'DTxtI';'DUxtI';'EPISTxtI';...
        'ERG572224xtI';'ERG722xtI';'ERGOSTxtI';'ETHAxtI';'ETHxtI';...
        'FCOSTxtI';'FORxtI';'FRUxtI';'FUCxtI';'FUMxtI';'GA6PxtI';...
        'GABAxtI';'GLACxtI';'GLALxtI';'GLAMxtI';'GLCxtI';'GLNxtI';...
        'GLTxtI';'GLUxtI';'GLxtI';'GLYxtI';'GNxtI';'GROPCxtI';...
        'GROPIxtI';'GSNxtI';'HISxtI';'HYXNxtI';'ILExtI';'INSxtI';...
        'KxtI';'LACxtI';'LANOSTxtI';'LEUxtI';'LYSxtI';'MALxtI';...
        'MANxtI';'MELIxtI';'METxtI';'MIxtI';'MLTxtI';'MMETxtI';...
        'MNTxtI';'MTHNxtI';'NAGxtI';'NAxtI';'NH3xtI';'NMNxtI';...
        'O2xtI';'OGTxtI';'OPEPxtI';'ORNxtI';'PAPxtI';'PEPTxtI';...
        'PHExtI';'PIMExtI';'PIxtI';'PNTOxtI';'PROxtI';'PTRSCxtI';...
        'PYRxtI';'RFLAVxtI';'RIBxtI';'RMNxtI';'SAMxtI';'SERxtI';...
        'SLFxtI';'SORxtI';'SPRMDxtI';'SPRMxtI';'SUCCxtI';'SUCxtI';...
        'THMxtI';'THRxtI';'THYxtI';'TRExtI';'TRPxtI';'TYRxtI';...
        'URAxtI';'UREAxtI';'URIxtI';'VALxtI';'VB6xtI';'XANxtI';...
        'XTSINExtI';'XYLxtI';'ZYMSTxtI';'DSERxtI'};

    excretion_rxn_ids = {'2MBACxtO';'44DIMZYMSTxtO';'ACALxtO';'ACxtO';...
        'ADNxtO';'ADxtO';'AKGxtO';'ALAVxtO';'ALAxtO';'AMGxtO';...
        'AONAxtO';'ARABxtO';'ARGxtO';'ASNxtO';'ASPxtO';'ATNxtO';...
        'ATTxtO';'BMxtO';'BTxtO';'C100xtO';'C120xtO';'C140xtO';...
        'C141xtO';'C160xtO';'C161xtO';'C180xtO';'C181xtO';'C24xtO';...
        'C26xtO';'CARxtO';'CHOxtO';'CITxtO';'CO2xtO';'CYSxtO';...
        'CYTDxtO';'CYTSxtO';'DANNAxtO';'DAxtO';'DCxtO';'DGxtO';...
        'DINxtO';'DIPEPxtO';'DTTPxtO';'DTxtO';'DUxtO';'EPISTxtO';...
        'ERG572224xtO';'ERG722xtO';'ERGOSTxtO';'ETHxtO';'FCOSTxtO';...
        'FORxtO';'FRUxtO';'FUCxtO';'FUMxtO';'GA6PxtO';'GABAxtO';...
        'GLACxtO';'GLALxtO';'GLAMxtO';'GLCxtO';'GLNxtO';'GLTxtO';...
        'GLUxtO';'GLxtO';'GLYxtO';'GNxtO';'GROPCxtO';'GROPIxtO';...
        'GSNxtO';'HISxtO';'HYXNxtO';'ILExtO';'INSxtO';'KxtO';'LACxtO';...
        'LANOSTxtO';'LEUxtO';'LYSxtO';'MALxtO';'MANxtO';'MELIxtO';...
        'METxtO';'MIxtO';'MLTxtO';'MMETxtO';'MNTxtO';'MTHNxtO';...
        'NAGxtO';'NAxtO';'NH3xtO';'NMNxtO';'O2xtO';'OGTxtO';'OPEPxtO';...
        'ORNxtO';'PAPxtO';'PEPTxtO';'PHExtO';'PIMExtO';'PIxtO';...
        'PNTOxtO';'PROxtO';'PTRSCxtO';'PYRxtO';'RFLAVxtO';'RIBxtO';...
        'RMNxtO';'SAMxtO';'SERxtO';'SLFxtO';'SORxtO';'SPRMDxtO';...
        'SPRMxtO';'SUCCxtO';'SUCxtO';'THMxtO';'THRxtO';'THYxtO';...
        'TRExtO';'TRPxtO';'TYRxtO';'URAxtO';'UREAxtO';'URIxtO';...
        'VALxtO';'VB6xtO';'XANxtO';'XTSINExtO';'XYLxtO';'ZYMSTxtO';...
        'DSERxtO'};

    uptake_rxn_indexes = findRxnIDs(model, uptake_rxn_ids);
    excretion_rxn_indexes = findRxnIDs(model, ...
        excretion_rxn_ids);

    model.lb(uptake_rxn_indexes) = 0;
    model.ub(uptake_rxn_indexes) = 0;
    model.lb(excretion_rxn_indexes) = 0;
    model.ub(excretion_rxn_indexes) = 1000;

    constrainedUptake = {'ADxtI';'ALAxtI';'ARGxtI';'ASNxtI';'ASPxtI';...
        'BTxtI';'CYSxtI';'ERGOSTxtI';'GLNxtI';'GLUxtI';'GLYxtI';...
        'C160xtI';'HISxtI';'ILExtI';'MIxtI';'LEUxtI';'LYSxtI';...
        'METxtI';'C180xtI';'PHExtI';'PNTOxtI';'PROxtI';'VB6xtI';...
        'RFLAVxtI';'SERxtI';'THMxtI';'THRxtI';'TRPxtI';'TYRxtI';...
        'URAxtI';'VALxtI';'ZYMSTxtI'};
    glucoseExchange = {'GLCxtI';};
    unconstrainedUptake = {'NH3xtI';'PIxtI';'SLFxtI';'NAxtI';'KxtI';...
        'CO2xtI';'O2xtI'};
    
    constrainedUptakeRxnIndexes = findRxnIDs(model,constrainedUptake);
    glucoseExchangeIndex = findRxnIDs(model,glucoseExchange);
    unconstrainedUptakeRxnIndexes = findRxnIDs(model,unconstrainedUptake);
    model.ub(constrainedUptakeRxnIndexes) = 0.5;
    model.ub(glucoseExchangeIndex) = 20;
    model.ub(unconstrainedUptakeRxnIndexes) = 1000;
end

function model = complete_iMMbs(model)
    % change iMMbs model medium to the Kennedy synthetic complete medium
    % NOTE: iMMbs doesn't have exchange reactions for folate or pyridoxine,
    % and requires iron for growth (because it's included in the model
    % biomass definition).
    
    % start with a clean slate: set all exchange reactions to upper bound =
    % 1000 and lower bound = 0 (ie, unconstrained excretion, no uptake)
    exchangeRxns = findExcRxns(model);
    model.lb(exchangeRxns) = 0;
    model.ub(exchangeRxns) = 1000;

    constrainedUptake = {'EX_4abz(e)';'EX_ade(e)';'EX_ala_L(e)';...
       'EX_arg_L(e)';'EX_asn_L(e)';'EX_asp_L(e)';'EX_btn(e)';...
       'EX_cys_L(e)';'EX_ergst(e)';'EX_gln_L(e)';'EX_glu_L(e)';...
       'EX_gly(e)';'EX_hdcea(e)';'EX_his_L(e)';'EX_ile_L(e)';...
       'EX_inost(e)';'EX_leu_L(e)';'EX_lys_L(e)';'EX_met_L(e)';...
       'EX_nac(e)';'EX_ocdcea(e)';'EX_ocdcya(e)';'EX_phe_L(e)';...
       'EX_pnto_R(e)';'EX_pro_L(e)';'EX_ribflv(e)';'EX_ser_L(e)';...
       'EX_thm(e)';'EX_thr_L(e)';'EX_trp_L(e)';'EX_tyr_L(e)';...
       'EX_ura(e)';'EX_val_L(e)';'EX_zymst(e)'};
    glucoseExchange = {'EX_glc(e)';};
    unconstrainedUptake = {'EX_h2o(e)';'EX_nh4(e)';'EX_pi(e)';...
        'EX_so4(e)';'EX_na1(e)';'EX_k(e)';'EX_co2(e)';'EX_o2(e)';...
        'EX_fe2(e)'};
 
    constrainedUptakeRxnIndexes = findRxnIDs(model,constrainedUptake);
    glucoseExchangeIndex = findRxnIDs(model,glucoseExchange);
    unconstrainedUptakeRxnIndexes = findRxnIDs(model,unconstrainedUptake);
    model.lb(constrainedUptakeRxnIndexes) = -0.5;
    model.lb(glucoseExchangeIndex) = -20;
    model.lb(unconstrainedUptakeRxnIndexes) = -1000;
end

function model = complete_Y7(model)
    % change Y7 model medium to the Kennedy synthetic complete medium
    % NOTE: Y7 doesn't have exchange reactions for dihydrofolate,
    % octadecenoate, octadecynoate, or linoleic acid.
    
    % start with a clean slate: set all exchange reactions to upper bound =
    % 1000 and lower bound = 0 (ie, unconstrained excretion, no uptake)
    exchangeRxns = findExcRxns(model);
    model.lb(exchangeRxns) = 0;
    model.ub(exchangeRxns) = 1000;

    constrainedUptake = {'r_1604';'r_1639';'r_1873';'r_1879';'r_1880';...
        'r_1881';'r_1671';'r_1883';'r_1757';'r_1891';'r_1889';'r_1810';...
        'r_1993';'r_1893';'r_1897';'r_1947';'r_1899';'r_1900';'r_1902';...
        'r_1967';...
        %'r_1918';... Y7 doesn't have a linoleic acid exchange rxn, which
        %was substituted for octadecenoate and octadecynoate for Y5 and Y6,
        %so leave out.
        'r_1903';'r_1548';'r_1904';'r_2028';...
        'r_2038';'r_1906';'r_2067';'r_1911';'r_1912';'r_1913';'r_2090';...
        'r_1914';'r_2106';};
    glucoseExchange = {'r_1714';};
    unconstrainedUptake = {'r_2100';'r_1654';'r_2005';'r_2060';'r_2049';...
        'r_1672';'r_1992';'r_2020'};
 
    constrainedUptakeRxnIndexes = findRxnIDs(model,constrainedUptake);
    glucoseExchangeIndex = findRxnIDs(model,glucoseExchange);
    unconstrainedUptakeRxnIndexes = findRxnIDs(model,unconstrainedUptake);
    model.lb(constrainedUptakeRxnIndexes) = -0.5;
    model.lb(glucoseExchangeIndex) = -20;
    model.lb(unconstrainedUptakeRxnIndexes) = -1000;
end

function model = complete_bio(model)
    % change biomodels.db model medium to the Kennedy synthetic complete
    % medium NOTE: biomodels doesn't have exchange reactions for
    % octadecenoate or octadecynoate.
    
    % start with a clean slate: set all exchange reactions to unconstrained
    % excretion, no uptake.

    uptakeRxns = findRxnIDs(model, ...
        {'MNXR6704_i'; 'MNXM99_in'; 'MNXM105_in'; 'MNXM15_in'; ...
        'MNXM27_in'; 'MNXM95_in'; 'MNXM653_in'; 'MNXM128_in'; ...
        'MNXM58_in'; 'MNXM43_in'; 'MNXM9_in'; 'MNXM1_in'; 'MNXM2_in'; ...
        'MNXM13_in'; 'MNXM4_in';});

    otherRxns = setdiff(find(findExcRxns(model)), uptakeRxns);

    model.ub(uptakeRxns) = 0;
    model.ub(otherRxns) = 1000;
    model.lb(otherRxns) = 0;
    
    constrainedUptake_out = {'bigg_4abz_out'; 'bigg_ade_out'; ...
        'bigg_ala_L_out'; 'bigg_arg_L_out'; 'bigg_asn_L_out'; ...
        'bigg_aspsa_out'; 'bigg_btn_out'; 'bigg_cys_L_out'; ...
        'bigg_dhf_out'; 'bigg_ergst_out'; 'bigg_gln_L_out'; ...
        'bigg_glu_L_out'; 'bigg_gly_out'; 'bigg_hdcea_out'; ...
        'bigg_his_L_out'; 'bigg_ile_L_out'; 'bigg_inost_out'; ...
        'bigg_ile_L_out'; 'bigg_lys_L_out'; 'bigg_met_L_out'; ...
        'bigg_nac_out'; 'bigg_phe_L_out'; 'bigg_pnto_R_out'; ...
        'bigg_pro_L_out'; 'bigg_pydxn_out'; 'bigg_ribflv_out'; ...
        'bigg_ser_L_out'; 'MNXM97132_out'; 'bigg_thr_L_out'; ...
        'bigg_trp_L_out'; 'bigg_tyr_L_out'; 'bigg_ura_out'; ...
        'bigg_val_L_out'; 'bigg_zymst_out';};
    
    glucoseExchange = {'MNXM99_in'};
    
    unconstrainedUptake_in = {'MNXM2_in'; 'MNXM15_in'; 'MNXM9_in'; ...
        'MNXM58_in'; 'MNXM27_in'; 'MNXM95_in'; 'MNXM13_in'; 'MNXM4_in'};
 
    constrainedUptakeRxnIndexes_out = ...
        findRxnIDs(model,constrainedUptake_out);

    glucoseExchangeIndex = findRxnIDs(model,glucoseExchange);

    unconstrainedUptakeRxnIndexes_in = ...
        findRxnIDs(model,unconstrainedUptake_in);
    
    model.lb(constrainedUptakeRxnIndexes_out) = -0.5;
    model.ub(glucoseExchangeIndex) = 20;
    model.ub(unconstrainedUptakeRxnIndexes_in) = 1000;

end
%% gene lists
% BH is Ben Heavner (bheavner@gmail.com), HA is Hnin Aung
% (hnin.w.aung@gmail.com)

function genes = inviableORFs
    % list of 1120 unique essential ORFs taken from the Yeast Deletion
    % Project (14 aug 11)
    % http://www-sequence.stanford.edu/group/yeast_deletion_project/downloads.html

    genes = {'YAL001C';'YAL003W';'YAL025C';'YAL032C';'YAL033W';'YAL034W-a';'YAL035C-A';'YAL038W';'YAL041W';'YAL043C';'YAR007C';'YAR008W';'YAR019C';'YBL004W';'YBL014C';'YBL018C';'YBL020W';'YBL023C';'YBL026W';'YBL030C';'YBL034C';'YBL035C';'YBL040C';'YBL041W';'YBL050W';'YBL073W';'YBL074C';'YBL076C';'YBL077W';'YBL084C';'YBL092W';'YBL097W';'YBL105C';'YBR002C';'YBR004C';'YBR011C';'YBR029C';'YBR038W';'YBR049C';'YBR055C';'YBR060C';'YBR070C';'YBR079C';'YBR080C';'YBR087W';'YBR087W';'YBR088C';'YBR089W';'YBR091C';'YBR102C';'YBR109C';'YBR110W';'YBR123C';'YBR124W';'YBR135W';'YBR136W';'YBR140C';'YBR142W';'YBR143C';'YBR152W';'YBR153W';'YBR154C';'YBR155W';'YBR160W';'YBR167C';'YBR190W';'YBR192W';'YBR193C';'YBR196C';'YBR198C';'YBR202W';'YBR211C';'YBR233W-A';'YBR233W-A';'YBR234C';'YBR236C';'YBR237W';'YBR243C';'YBR247C';'YBR252W';'YBR253W';'YBR254C';'YBR256C';'YBR257W';'YBR265W';'YCL003W';'YCL017C';'YCL031C';'YCL031C';'YCL031C';'YCL043C';'YCL052C';'YCL053C';'YCL054W';'YCL059C';'YCR012W';'YCR012W';'YCR013C';'YCR013C';'YCR035C';'YCR052W';'YCR054C';'YCR057C';'YCR072C';'YCR093W';'YDL003W';'YDL004W';'YDL007W';'YDL008W';'YDL014W';'YDL015C';'YDL016C';'YDL017W';'YDL028C';'YDL029W';'YDL030W';'YDL031W';'YDL043C';'YDL045C';'YDL055C';'YDL058W';'YDL060W';'YDL064W';'YDL084W';'YDL087C';'YDL092W';'YDL097C';'YDL098C';'YDL102W';'YDL103C';'YDL105W';'YDL108W';'YDL111C';'YDL120W';'YDL126C';'YDL132W';'YDL139C';'YDL140C';'YDL141W';'YDL143W';'YDL145C';'YDL147W';'YDL148C';'YDL150W';'YDL152W';'YDL153C';'YDL163W';'YDL164C';'YDL165W';'YDL166C';'YDL193W';'YDL195W';'YDL196W';'YDL205C';'YDL207W';'YDL208W';'YDL209C';'YDL212W';'YDL217C';'YDL220C';'YDL221W';'YDL235C';'YDR002W';'YDR013W';'YDR016C';'YDR021W';'YDR023W';'YDR037W';'YDR041W';'YDR044W';'YDR045C';'YDR047W';'YDR050C';'YDR050C';'YDR052C';'YDR053W';'YDR054C';'YDR060W';'YDR062W';'YDR064W';'YDR081C';'YDR082W';'YDR086C';'YDR087C';'YDR088C';'YDR091C';'YDR113C';'YDR118W';'YDR141C';'YDR145W';'YDR160W';'YDR164C';'YDR166C';'YDR167W';'YDR168W';'YDR170C';'YDR172W';'YDR177W';'YDR180W';'YDR182W';'YDR187C';'YDR188W';'YDR189W';'YDR190C';'YDR196C';'YDR201W';'YDR208W';'YDR211W';'YDR212W';'YDR224C';'YDR224C';'YDR224C';'YDR228C';'YDR232W';'YDR235W';'YDR236C';'YDR238C';'YDR240C';'YDR243C';'YDR246W';'YDR267C';'YDR280W';'YDR288W';'YDR292C';'YDR299W';'YDR301W';'YDR302W';'YDR303C';'YDR308C';'YDR311W';'YDR320C-A';'YDR320C-A';'YDR324C';'YDR325W';'YDR327W';'YDR328C';'YDR331W';'YDR339C';'YDR341C';'YDR353W';'YDR355C';'YDR356W';'YDR361C';'YDR362C';'YDR365C';'YDR367W';'YDR373W';'YDR376W';'YDR381W';'YDR390C';'YDR394W';'YDR396W';'YDR397C';'YDR398W';'YDR404C';'YDR407C';'YDR412W';'YDR413C';'YDR416W';'YDR427W';'YDR427W';'YDR429C';'YDR434W';'YDR437W';'YDR449C';'YDR454C';'YDR460W';'YDR464W';'YDR468C';'YDR472W';'YDR473C';'YDR478W';'YDR487C';'YDR489W';'YDR498C';'YDR499W';'YDR510W';'YDR526C';'YDR527W';'YDR531W';'YEL002C';'YEL019C';'YEL026W';'YEL032W';'YEL034W';'YEL035C';'YEL055C';'YEL058W';'YER003C';'YER006W';'YER008C';'YER009W';'YER012W';'YER013W';'YER018C';'YER021W';'YER022W';'YER023W';'YER025W';'YER029C';'YER029C';'YER036C';'YER038C';'YER043C';'YER048W-A';'YER074W-A';'YER074W-A';'YER082C';'YER093C';'YER094C';'YER104W';'YER112W';'YER125W';'YER126C';'YER127W';'YER133W';'YER136W';'YER146W';'YER147C';'YER148W';'YER157W';'YER159C';'YER165W';'YER168C';'YER171W';'YER172C';'YFL002C';'YFL005W';'YFL008W';'YFL009W';'YFL017C';'YFL018W-A';'YFL022C';'YFL024C';'YFL029C';'YFL035C';'YFL035C-A';'YFL037W';'YFL038C';'YFL039C';'YFL045C';'YFR002W';'YFR003C';'YFR004W';'YFR005C';'YFR027W';'YFR028C';'YFR029W';'YFR031C';'YFR037C';'YFR042W';'YFR050C';'YFR051C';'YFR052W';'YGL001C';'YGL008C';'YGL011C';'YGL018C';'YGL022W';'YGL030W';'YGL040C';'YGL044C';'YGL044C';'YGL044C';'YGL047W';'YGL048C';'YGL055W';'YGL061C';'YGL065C';'YGL068W';'YGL069C';'YGL073W';'YGL074C';'YGL075C';'YGL091C';'YGL092W';'YGL093W';'YGL097W';'YGL097W';'YGL098W';'YGL099W';'YGL102C';'YGL103W';'YGL111W';'YGL112C';'YGL113W';'YGL116W';'YGL120C';'YGL122C';'YGL123W';'YGL128C';'YGL130W';'YGL137W';'YGL142C';'YGL145W';'YGL145W';'YGL145W';'YGL150C';'YGL155W';'YGL169W';'YGL171W';'YGL172W';'YGL201C';'YGL207W';'YGL225W';'YGL233W';'YGL238W';'YGL239C';'YGL239C';'YGL245W';'YGL247W';'YGR002C';'YGR005C';'YGR009C';'YGR013W';'YGR024C';'YGR029W';'YGR029W';'YGR029W';'YGR030C';'YGR046W';'YGR047C';'YGR048W';'YGR060W';'YGR065C';'YGR073C';'YGR074W';'YGR075C';'YGR082W';'YGR083C';'YGR090W';'YGR091W';'YGR094W';'YGR095C';'YGR098C';'YGR099W';'YGR103W';'YGR113W';'YGR114C';'YGR115C';'YGR116W';'YGR119C';'YGR120C';'YGR128C';'YGR140W';'YGR145W';'YGR147C';'YGR156W';'YGR158C';'YGR172C';'YGR175C';'YGR179C';'YGR185C';'YGR186W';'YGR190C';'YGR191W';'YGR195W';'YGR198W';'YGR211W';'YGR216C';'YGR218W';'YGR245C';'YGR246C';'YGR251W';'YGR253C';'YGR264C';'YGR265W';'YGR267C';'YGR274C';'YGR277C';'YGR278W';'YGR280C';'YHL015W';'YHR005C-A';'YHR007C';'YHR019C';'YHR020W';'YHR023W';'YHR024C';'YHR036W';'YHR040W';'YHR042W';'YHR058C';'YHR062C';'YHR065C';'YHR068W';'YHR069C';'YHR070W';'YHR072W';'YHR072W-A';'YHR072W-A';'YHR074W';'YHR083W';'YHR085W';'YHR088W';'YHR088W';'YHR088W';'YHR089C';'YHR089C';'YHR101C';'YHR102W';'YHR102W';'YHR107C';'YHR118C';'YHR122W';'YHR128W';'YHR128W';'YHR143W-A';'YHR148W';'YHR164C';'YHR165C';'YHR165C';'YHR166C';'YHR169W';'YHR169W';'YHR170W';'YHR172W';'YHR186C';'YHR188C';'YHR188C';'YHR188C';'YHR190W';'YHR196W';'YHR197W';'YHR197W';'YHR197W';'YHR199C-A';'YHR199C-A';'YIL003W';'YIL004C';'YIL019W';'YIL021W';'YIL022W';'YIL026C';'YIL031W';'YIL046W';'YIL048W';'YIL051C';'YIL061C';'YIL062C';'YIL063C';'YIL068C';'YIL075C';'YIL078W';'YIL083C';'YIL091C';'YIL104C';'YIL106W';'YIL106W';'YIL106W';'YIL109C';'YIL115C';'YIL118W';'YIL126W';'YIL129C';'YIL142W';'YIL143C';'YIL144W';'YIL147C';'YIL150C';'YIL171W';'YIR006C';'YIR008C';'YIR010W';'YIR011C';'YIR012W';'YIR015W';'YIR022W';'YJL001W';'YJL002C';'YJL005W';'YJL008C';'YJL008C';'YJL008C';'YJL009W';'YJL010C';'YJL011C';'YJL014W';'YJL015C';'YJL018W';'YJL019W';'YJL025W';'YJL026W';'YJL031C';'YJL032W';'YJL033W';'YJL034W';'YJL035C';'YJL039C';'YJL041W';'YJL050W';'YJL054W';'YJL061W';'YJL069C';'YJL072C';'YJL074C';'YJL076W';'YJL081C';'YJL085W';'YJL086C';'YJL087C';'YJL090C';'YJL091C';'YJL097W';'YJL104W';'YJL109C';'YJL111W';'YJL125C';'YJL143W';'YJL156C';'YJL167W';'YJL173C';'YJL174W';'YJL194W';'YJL195C';'YJL195C';'YJL202C';'YJL202C';'YJL203W';'YJR002W';'YJR006W';'YJR007W';'YJR012C';'YJR013W';'YJR016C';'YJR017C';'YJR022W';'YJR023C';'YJR041C';'YJR042W';'YJR045C';'YJR046W';'YJR046W';'YJR046W';'YJR057W';'YJR064W';'YJR065C';'YJR067C';'YJR068W';'YJR072C';'YJR076C';'YJR089W';'YJR089W';'YJR093C';'YJR112W';'YJR123W';'YJR141W';'YKL004W';'YKL006C-A';'YKL012W';'YKL013C';'YKL014C';'YKL018W';'YKL019W';'YKL021C';'YKL022C';'YKL024C';'YKL028W';'YKL033W';'YKL035W';'YKL036C';'YKL042W';'YKL045W';'YKL049C';'YKL049C';'YKL049C';'YKL052C';'YKL058W';'YKL059C';'YKL060C';'YKL078W';'YKL082C';'YKL083W';'YKL088W';'YKL089W';'YKL095W';'YKL099C';'YKL104C';'YKL108W';'YKL111C';'YKL112W';'YKL122C';'YKL125W';'YKL138C-A';'YKL138C-A';'YKL141W';'YKL144C';'YKL145W';'YKL152C';'YKL153W';'YKL154W';'YKL165C';'YKL172W';'YKL172W';'YKL172W';'YKL173W';'YKL180W';'YKL182W';'YKL186C';'YKL189W';'YKL193C';'YKL195W';'YKL196C';'YKL203C';'YKL210W';'YKR002W';'YKR004C';'YKR008W';'YKR022C';'YKR025W';'YKR037C';'YKR038C';'YKR062W';'YKR063C';'YKR068C';'YKR071C';'YKR079C';'YKR081C';'YKR083C';'YKR086W';'YLL003W';'YLL004W';'YLL008W';'YLL011W';'YLL018C';'YLL031C';'YLL034C';'YLL035W';'YLL036C';'YLL037W';'YLL050C';'YLR002C';'YLR005W';'YLR007W';'YLR008C';'YLR009W';'YLR010C';'YLR022C';'YLR026C';'YLR029C';'YLR033W';'YLR045C';'YLR051C';'YLR060W';'YLR066W';'YLR071C';'YLR075W';'YLR076C';'YLR078C';'YLR086W';'YLR088W';'YLR099W-A';'YLR099W-A';'YLR100W';'YLR101C';'YLR103C';'YLR105C';'YLR106C';'YLR115W';'YLR116W';'YLR117C';'YLR127C';'YLR129W';'YLR132C';'YLR140W';'YLR141W';'YLR145W';'YLR147C';'YLR153C';'YLR163C';'YLR166C';'YLR167W';'YLR175W';'YLR186W';'YLR186W';'YLR195C';'YLR196W';'YLR197W';'YLR198C';'YLR208W';'YLR212C';'YLR215C';'YLR222C';'YLR223C';'YLR229C';'YLR230W';'YLR243W';'YLR249W';'YLR259C';'YLR272C';'YLR274W';'YLR275W';'YLR276C';'YLR277C';'YLR291C';'YLR293C';'YLR298C';'YLR305C';'YLR310C';'YLR314C';'YLR316C';'YLR316C';'YLR316C';'YLR317W';'YLR321C';'YLR323C';'YLR336C';'YLR339C';'YLR340W';'YLR347C';'YLR355C';'YLR359W';'YLR378C';'YLR379W';'YLR383W';'YLR397C';'YLR409C';'YLR424W';'YLR430W';'YLR438C-A';'YLR440C';'YLR457C';'YLR458W';'YLR459W';'YML010W';'YML015C';'YML015C';'YML023C';'YML023C';'YML025C';'YML031W';'YML043C';'YML046W';'YML049C';'YML064C';'YML065W';'YML069W';'YML077W';'YML085C';'YML091C';'YML092C';'YML092C';'YML092C';'YML093W';'YML098W';'YML105C';'YML114C';'YML125C';'YML126C';'YML127W';'YML130C';'YMR001C';'YMR005W';'YMR005W';'YMR013C';'YMR028W';'YMR033W';'YMR033W';'YMR043W';'YMR047C';'YMR047C';'YMR049C';'YMR059W';'YMR059W';'YMR059W';'YMR061W';'YMR076C';'YMR079W';'YMR093W';'YMR094W';'YMR108W';'YMR108W';'YMR112C';'YMR113W';'YMR117C';'YMR128W';'YMR131C';'YMR134W';'YMR146C';'YMR149W';'YMR168C';'YMR197C';'YMR200W';'YMR203W';'YMR208W';'YMR211W';'YMR213W';'YMR218C';'YMR220W';'YMR227C';'YMR229C';'YMR235C';'YMR236W';'YMR239C';'YMR240C';'YMR260C';'YMR268C';'YMR270C';'YMR277W';'YMR281W';'YMR288W';'YMR290C';'YMR290W-A';'YMR296C';'YMR298W';'YMR301C';'YMR308C';'YMR309C';'YMR314W';'YNL002C';'YNL006W';'YNL007C';'YNL024C-A';'YNL024C-A';'YNL026W';'YNL036W';'YNL036W';'YNL038W';'YNL039W';'YNL061W';'YNL062C';'YNL075W';'YNL088W';'YNL102W';'YNL103W';'YNL110C';'YNL112W';'YNL112W';'YNL112W';'YNL113W';'YNL114C';'YNL118C';'YNL124W';'YNL126W';'YNL126W';'YNL131W';'YNL132W';'YNL137C';'YNL138W-A';'YNL138W-A';'YNL149C';'YNL150W';'YNL151C';'YNL152W';'YNL158W';'YNL161W';'YNL163C';'YNL172W';'YNL178W';'YNL181W';'YNL182C';'YNL188W';'YNL189W';'YNL207W';'YNL216W';'YNL221C';'YNL222W';'YNL232W';'YNL240C';'YNL244C';'YNL245C';'YNL247W';'YNL251C';'YNL256W';'YNL258C';'YNL260C';'YNL261W';'YNL262W';'YNL263C';'YNL267W';'YNL272C';'YNL282W';'YNL287W';'YNL290W';'YNL306W';'YNL308C';'YNL310C';'YNL312W';'YNL313C';'YNL317W';'YNR003C';'YNR011C';'YNR016C';'YNR017W';'YNR026C';'YNR035C';'YNR038W';'YNR043W';'YNR046W';'YNR053C';'YNR054C';'YOL005C';'YOL010W';'YOL021C';'YOL022C';'YOL026C';'YOL034W';'YOL038W';'YOL040C';'YOL066C';'YOL069W';'YOL077C';'YOL078W';'YOL094C';'YOL097C';'YOL102C';'YOL120C';'YOL123W';'YOL127W';'YOL130W';'YOL133W';'YOL134C';'YOL135C';'YOL139C';'YOL142W';'YOL142W';'YOL144W';'YOL146W';'YOL149W';'YOR004W';'YOR020C';'YOR046C';'YOR048C';'YOR056C';'YOR057W';'YOR060C';'YOR063W';'YOR074C';'YOR075W';'YOR077W';'YOR095C';'YOR098C';'YOR102W';'YOR103C';'YOR110W';'YOR116C';'YOR117W';'YOR119C';'YOR122C';'YOR143C';'YOR145C';'YOR146W';'YOR148C';'YOR149C';'YOR151C';'YOR157C';'YOR159C';'YOR160W';'YOR168W';'YOR169C';'YOR174W';'YOR176W';'YOR181W';'YOR194C';'YOR203W';'YOR204W';'YOR206W';'YOR207C';'YOR210W';'YOR217W';'YOR218C';'YOR224C';'YOR232W';'YOR236W';'YOR244W';'YOR249C';'YOR250C';'YOR254C';'YOR256C';'YOR257W';'YOR259C';'YOR260W';'YOR261C';'YOR262W';'YOR272W';'YOR278W';'YOR281C';'YOR282W';'YOR287C';'YOR294W';'YOR310C';'YOR319W';'YOR326W';'YOR329C';'YOR335C';'YOR336W';'YOR340C';'YOR341W';'YOR353C';'YOR361C';'YOR362C';'YOR370C';'YOR372C';'YOR373W';'YPL007C';'YPL010W';'YPL011C';'YPL012W';'YPL016W';'YPL020C';'YPL028W';'YPL043W';'YPL044C';'YPL063W';'YPL076W';'YPL082C';'YPL083C';'YPL085W';'YPL093W';'YPL094C';'YPL117C';'YPL122C';'YPL124W';'YPL126W';'YPL128C';'YPL131W';'YPL142C';'YPL143W';'YPL146C';'YPL151C';'YPL153C';'YPL160W';'YPL169C';'YPL175W';'YPL190C';'YPL204W';'YPL209C';'YPL210C';'YPL211W';'YPL217C';'YPL218W';'YPL228W';'YPL231W';'YPL233W';'YPL235W';'YPL237W';'YPL238C';'YPL242C';'YPL243W';'YPL251W';'YPL252C';'YPL255W';'YPL266W';'YPR010C';'YPR016C';'YPR019W';'YPR025C';'YPR033C';'YPR034W';'YPR035W';'YPR041W';'YPR048W';'YPR055W';'YPR056W';'YPR082C';'YPR085C';'YPR086W';'YPR088C';'YPR094W';'YPR103W';'YPR104C';'YPR105C';'YPR107C';'YPR108W';'YPR110C';'YPR112C';'YPR113W';'YPR133C';'YPR136C';'YPR137W';'YPR142C';'YPR143W';'YPR144C';'YPR161C';'YPR162C';'YPR165W';'YPR168W';'YPR169W';'YPR175W';'YPR176C';'YPR177C';'YPR178W';'YPR180W';'YPR181C';'YPR182W';'YPR183W';'YPR186C';'YPR187W';'YPR190C';...
        %'YCL004W';... %removed by HA 2/7/2013 - doi: 10.1074/jbc.273.16.9829
        %'YKL192C';... %removed by HA 2/7/2013 - http://dx.doi.org/10.1016/j.bbalip.2006.07.004
        };
    
    genes = upper(genes);
    genes = unique(genes);
end

function genes = auxotrophicORFs
    % list of 452 auxotrophic ORFs (669 annotated auxotroph minus 52 on YKO
    % essential list minus 87 which are re either temp-sensitive ino
    % auxotrophs or not auxotrophs in the nature study plus modifications
    % as annotated below):

    genes={'YAL021C';'YAL024C';'YAL026C';'YAL040C';'YAL051W';'YAL056W';'YAL058W';'YAR003W';'YAR015W';'YAR069W-A';'YAR070W-A';'YBL027W';'YBL033C';'YBL047C';'YBL058W';'YBL061C';'YBL091C-A';'YBL102W';'YBL103C';'YBR015C';'YBR058C';'YBR077C';'YBR106W';'YBR107C';'YBR115C';'YBR126C';'YBR127C';'YBR133C';'YBR175W';'YBR176W';'YBR189W';'YBR191W';'YBR248C';'YBR272C';'YBR279W';'YCL018W';'YCL030C';'YCL032W';'YCL033C';'YCL045C';'YCR021C';'YCR045C';'YCR047C';'YCR053W';'YCR076C';'YCR089W';'YCR094W';'YDL001W';'YDL002C';'YDL006W';'YDL010W';'YDL020C';'YDL021W';'YDL033C';'YDL040C';'YDL048C';'YDL069C';'YDL073W';'YDL074C';'YDL077C';'YDL081C';'YDL083C';'YDL106C';'YDL130W';'YDL173W';'YDL190C';'YDL191W';'YDL192W';'YDL194W';'YDL201W';'YDL203C';'YDR007W';'YDR043C';'YDR049W';'YDR057W';'YDR071C';'YDR074W';'YDR080W';'YDR138W';'YDR162C';'YDR173C';'YDR174W';'YDR176W';'YDR200C';'YDR226W';'YDR260C';'YDR266C';'YDR276C';'YDR277C';'YDR283C';'YDR289C';'YDR335W';'YDR346C';'YDR348C';'YDR351W';'YDR354W';'YDR358W';'YDR363W';'YDR379W';'YDR385W';'YDR389W';'YDR392W';'YDR395W';'YDR411C';'YDR422C';'YDR432W';'YDR439W';'YDR448W';'YDR469W';'YDR477W';'YDR482C';'YDR486C';'YDR540C';'YEL004W';'YEL013W';'YEL021W';'YEL027W';'YEL031W';'YEL037C';'YEL040W';'YEL044W';'YEL048C';'YEL051W';'YER001W';'YER007C-A';'YER026C';'YER027C';'YER052C';'YER055C';'YER059W';'YER069W';'YER083C';'YER090W';'YER091C';'YER092W';'YER095W';'YER101C';'YER116C';'YER118C';'YER120W';'YER122C';'YER129W';'YER130C';'YER149C';'YER150W';'YER167W';'YER169W';'YER177W';'YFL013C';'YFL031W';'YFR010W';'YFR025C';'YFR040W';'YFR048W';'YGL009C';'YGL012W';'YGL020C';'YGL025C';'YGL026C';'YGL031C';'YGL049C';'YGL054C';'YGL058W';'YGL060W';'YGL066W';'YGL070C';'YGL115W';'YGL126W';'YGL127C';'YGL154C';'YGL167C';'YGL168W';'YGL175C';'YGL179C';'YGL180W';'YGL181W';'YGL203C';'YGL211W';'YGL219C';'YGL234W';'YGL244W';'YGR014W';'YGR020C';'YGR056W';'YGR057C';'YGR061C';'YGR063C';'YGR092W';'YGR104C';'YGR105W';'YGR108W';'YGR135W';'YGR144W';'YGR162W';'YGR166W';'YGR204W';'YGR223C';'YGR227W';'YGR229C';'YGR241C';'YGR250C';'YGR252W';'YHR010W';'YHR013C';'YHR018C';'YHR025W';'YHR026W';'YHR030C';'YHR038W';'YHR060W';'YHR079C';'YHR111W';'YHR142W';'YHR162W';'YHR178W';'YHR179W';'YHR199C';'YHR206W';'YHR208W';'YIL017C';'YIL020C';'YIL027C';'YIL029C';'YIL036W';'YIL044C';'YIL072W';'YIL077C';'YIL105C';'YIL116W';'YIL119C';'YIL128W';'YIL153W';'YIR017C';'YIR034C';'YJL088W';'YJL095W';'YJL115W';'YJL117W';'YJL128C';'YJL130C';'YJL140W';'YJL151C';'YJL153C';'YJL158C';'YJL172W';'YJL192C';'YJL193W';'YJL204C';'YJL208C';'YJR066W';'YJR075W';'YJR083C';'YJR104C';'YJR122W';'YKL001C';'YKL006W';'YKL027W';'YKL032C';'YKL048C';'YKL053C-A';'YKL056C';'YKL064W';'YKL077W';'YKL079W';'YKL119C';'YKL121W';'YKL160W';'YKL176C';'YKL190W';'YKL211C';'YKL213C';'YKL216W';'YKR007W';'YKR026C';'YKR036C';'YKR070W';'YKR099W';'YLL019C';'YLL021W';'YLL027W';'YLL039C';'YLR015W';'YLR016C';'YLR021W';'YLR048W';'YLR055C';'YLR061W';'YLR074C';'YLR079W';'YLR087C';'YLR113W';'YLR150W';'YLR192C';'YLR199C';'YLR226W';'YLR242C';'YLR262C';'YLR268W';'YLR292C';'YLR315W';'YLR320W';'YLR324W';'YLR332W';'YLR357W';'YLR371W';'YLR373C';'YLR396C';'YLR417W';'YLR418C';'YLR420W';'YLR426W';'YLR436C';'YML008C';'YML013W';'YML014W';'YML028W';'YML034W';'YML055W';'YML071C';'YML103C';'YML115C';'YML117W';'YMR010W';'YMR014W';'YMR016C';'YMR029C';'YMR038C';'YMR052W';'YMR062C';'YMR067C';'YMR068W';'YMR092C';'YMR099C';'YMR104C';'YMR123W';'YMR190C';'YMR202W';'YMR214W';'YMR217W';'YMR242C';'YMR247C';'YMR276W';'YMR300C';'YMR304W';'YMR307W';'YMR312W';'YNL003C';'YNL041C';'YNL051W';'YNL079C';'YNL080C';'YNL119W';'YNL127W';'YNL133C';'YNL148C';'YNL215W';'YNL219C';'YNL220W';'YNL229C';'YNL236W';'YNL277W';'YNL307C';'YNL316C';'YNL322C';'YNR055C';'YOL018C';'YOL067C';'YOL087C';'YOL090W';'YOL093W';'YOL098C';'YOL107W';'YOL109W';'YOL111C';'YOL116W';'YOL121C';'YOL122C';'YOL124C';'YOL143C';'YOL145C';'YOR002W';'YOR008C';'YOR012W';'YOR067C';'YOR070C';'YOR078W';'YOR096W';'YOR106W';'YOR123C';'YOR128C';'YOR189W';'YOR202W';'YOR216C';'YOR246C';'YOR290C';'YOR320C';'YOR322C';'YOR359W';'YOR371C';'YPL055C';'YPL065W';'YPL089C';'YPL138C';'YPL140C';'YPL144W';'YPL157W';'YPL159C';'YPL174C';'YPL177C';'YPL226W';'YPL241C';'YPL254W';'YPL264C';'YPR036W';'YPR043W';'YPR060C';'YPR067W';'YPR139C';'YPR167C';'YPR173C';'YPR179C';'YPR201W';...
        'YDR158W';... %added by BH 10/10/12 from SGD annotation
        'YDR408C';... %added by BH 10/10/12 from SGD annotation
        'YFR030W';... %added by BH 10/10/12 from SGD annotation
        'YJR137C';... %added by BH 10/10/12 from SGD annotation
        %'YBL098W';... %removed by BH 10/11/12 - per SGD, auxotroph in W303, not S288C
        %'YDL131W';... %removed by BH 10/11/12 - per SGD, auxotrophy is only observed during respiratory growth in non S288C strain
        %'YFR047C';... %removed by BH 10/11/12 - per SGD, auxotroph in W303, not S288C
        %'YKL212W';... %removed by BH 10/11/12 - per SGD, auxotroph not in S288C
        %'YNL241C';... %removed by BH 10/11/12 - per SGD, auxotroph not in S288C
        'YDR234W';... %added by BH 10/15/12 - based on PMID: 5908136 - poor evidence, and 2507177. I am gaining confidence that amino acid defects are masked in YKO strains by auxotrophy (similarly, I suspect "false negatives" YBR166C, YDR127W, YGL148W, YIL094C, YOL140W (?))
        'YJR139C';... %added by BH 10/15/12 - based on PMID: 4380684 - as above, poor evidence, but reasonable
        'YNL280C';... %added by BH 10/15/12 - this one is quite a puzzle. Grows aerobically on defined media, but not complex media. See PMID 8631695
        'YNR050C';... %added by bh 10/15/12 - PMID 6429126 describes it as a lysine auxotroph (not sure if strain specific)
        'YOL058W';... %added by bh 10/15/12 - PMID 19346356 "strains Arg1, Arg3, and Arg4 are arginine auxotrophic due to defects in arginine biosynthesis"
    %    'YDR300C';... %added by bh 10/15/12 - per SGD, pro1, pro2, pro3 are auxotrophs however: "A unique property of all the pro mutant strains is that they cannot grow on standard YPD rich media."
    %    'YOR323C';... %added by bh 10/15/12 - per SGD, pro1, pro2, pro3 are auxotrophs however: "A unique property of all the pro mutant strains is that they cannot grow on standard YPD rich media."
    %    'YER023W';...%added by bh 10/15/12 - per SGD, pro1, pro2, pro3 are auxotrophs however: "A unique property of all the pro mutant strains is that they cannot grow on standard YPD rich media."
        'YIL094C';... %added by bh 10/26/12 - PMID 6026248
        'YGL080W';... %added by bh 11/1/12 - PMID 22628554, a leucine and valine auxotroph
        'YHR162W';... %added by bh 11/1/12 - PMID 22628554, a leucine and valine auxotroph
        'YMR289W';... %added by bh 12/7/12 - PMID 17873082, required for growth in media lacking p-aminobenzoic or folic acid and encoded a 4-amino-4-deoxychorismate lyase, which is the last of the three enzymatic activities required for p-aminobenzoic acid biosynthesis
        'YAL012W';... %added by bh 12/7/12 - per SGD, cysteine auxotroph
        'YER086W';... %added by bh 12/7/12 - per SGD, isoleucine auxotroph
        'YGR155W';... %added by bh 12/7/12 - per SGD, cysteine auxotroph
        'YLR304C';... %added by bh 12/7/12 - per SGD, mutation leads to glutamate auxotrophy
        'YBR252W';... %added by bh 12/11/12 - per SGD, mutation leads to dTMP auxotrophy - on essential list
        'YDL205C';... %added by bh 12/11/12 - per SGD, mutation leads to heme auxotrophy - on essential list
        'YDR047W';... %added by bh 12/11/12 - per SGD, mutation leads to heme auxotrophy - on essential list
        'YDR232W';... %added by bh 12/11/12 - per SGD, mutation leads to heme auxotrophy - on essential list
        %'YFR019W';... %removed by BH 12/11/12 - temp sensitive inositol auxotroph
        'YGL040C';... %added by bh 12/11/12 - per SGD, mutation leads to heme auxotrophy - on essential list
        %'YGL062W';... %removed by BH 12/11/12 - temp sensitive inositol auxotroph
        'YGR065C';... %added by bh 12/11/12 - per SGD, mutation leads to fatty acid auxotrophy - on essential list
        'YGR267C';... %added by bh 12/11/12 - per SGD, mutation leads to folinic acid auxotrophy - on essential list
        'YHR128W';... %added by bh 12/11/12 - per SGD, mutation leads to uracil and uridine auxotrophy - on essential list
        'YMR113W';... %added by bh 12/11/12 - per SGD, mutation leads to folinic acid auxotrophy - on essential list
        'YNL256W';... %added by bh 12/11/12 - per SGD, mutation leads to folic acid auxotrophy - on essential list
        'YOR278W';... %added by bh 12/11/12 - per SGD, mutation leads to heme auxotrophy - on essential list
        'YGL055W';... %added by bh 12/13/12 - per SGD, mutation leads to oleic acid auxotrophy (probably monounsaturated fatty acids in general) - on essential list
        %'YER152C';... %removed by BH 1/8/13 - temp sensitive inositol auxotroph
        %'YMR165C';... %removed by HA 2/5/13 - auxotrophy is due to overexpression, not deletion.
        %'YEL029C';... %removed by bh 2/5/13 - temp dependent inositol auxotroph
        'YBR166C';... %added by bh 2/7/13 - tyrosine auxotroph PMID: 1943992 - ref surprisingly hard to find, since the gene is "TYrosine Requiring"
        'YLR303W';... %added by bh 2/7/13 - methionine auxotroph PMIDs: 4364332, 1101032
        };
    
    genes = upper(genes);
    genes = unique(genes);
end

function genes = verifiedORFs
    % list of 5061 verified ORFs taken from SGD (27 August 2013)
    % http://www.yeastgenome.org/cgi-bin/search/featureSearch?featuretype=ORF&qualifier=Verified
    % Note: this still includes some ORFs with "dubious" function

    genes = {'Q0045';'Q0050';'Q0055';'Q0060';'Q0065';'Q0070';'Q0080';'Q0085';'Q0105';'Q0110';'Q0115';'Q0120';'Q0130';'Q0140';'Q0160';'Q0250';'Q0275';'R0010W';'R0020C';'R0030W';'R0040C';'YAL001C';'YAL002W';'YAL003W';'YAL005C';'YAL007C';'YAL008W';'YAL009W';'YAL010C';'YAL011W';'YAL012W';'YAL013W';'YAL014C';'YAL015C';'YAL016W';'YAL017W';'YAL019W';'YAL020C';'YAL021C';'YAL022C';'YAL023C';'YAL024C';'YAL025C';'YAL026C';'YAL027W';'YAL028W';'YAL029C';'YAL030W';'YAL031C';'YAL032C';'YAL033W';'YAL034C';'YAL034W-A';'YAL035W';'YAL036C';'YAL038W';'YAL039C';'YAL040C';'YAL041W';'YAL042W';'YAL043C';'YAL044C';'YAL046C';'YAL047C';'YAL048C';'YAL049C';'YAL051W';'YAL053W';'YAL054C';'YAL055W';'YAL056W';'YAL058W';'YAL059W';'YAL060W';'YAL062W';'YAL063C';'YAL064W';'YAL067C';'YAL068C';'YAR002C-A';'YAR002W';'YAR003W';'YAR007C';'YAR008W';'YAR014C';'YAR015W';'YAR018C';'YAR019C';'YAR020C';'YAR027W';'YAR031W';'YAR033W';'YAR035W';'YAR042W';'YAR050W';'YAR071W';'YBL001C';'YBL002W';'YBL003C';'YBL004W';'YBL005W';'YBL006C';'YBL007C';'YBL008W';'YBL009W';'YBL011W';'YBL013W';'YBL014C';'YBL015W';'YBL016W';'YBL017C';'YBL018C';'YBL019W';'YBL020W';'YBL021C';'YBL022C';'YBL023C';'YBL024W';'YBL025W';'YBL026W';'YBL027W';'YBL028C';'YBL029C-A';'YBL030C';'YBL031W';'YBL032W';'YBL033C';'YBL034C';'YBL035C';'YBL036C';'YBL037W';'YBL038W';'YBL039C';'YBL040C';'YBL041W';'YBL042C';'YBL043W';'YBL045C';'YBL046W';'YBL047C';'YBL049W';'YBL050W';'YBL051C';'YBL052C';'YBL054W';'YBL055C';'YBL056W';'YBL057C';'YBL058W';'YBL059C-A';'YBL060W';'YBL061C';'YBL063W';'YBL064C';'YBL066C';'YBL067C';'YBL068W';'YBL069W';'YBL071W-A';'YBL072C';'YBL074C';'YBL075C';'YBL076C';'YBL078C';'YBL079W';'YBL080C';'YBL082C';'YBL084C';'YBL085W';'YBL087C';'YBL088C';'YBL089W';'YBL090W';'YBL091C';'YBL091C-A';'YBL092W';'YBL093C';'YBL097W';'YBL098W';'YBL099W';'YBL101C';'YBL102W';'YBL103C';'YBL104C';'YBL105C';'YBL106C';'YBL107C';'YBL108C-A';'YBL111C';'YBR001C';'YBR002C';'YBR003W';'YBR004C';'YBR005W';'YBR006W';'YBR007C';'YBR008C';'YBR009C';'YBR010W';'YBR011C';'YBR014C';'YBR015C';'YBR016W';'YBR017C';'YBR018C';'YBR019C';'YBR020W';'YBR021W';'YBR022W';'YBR023C';'YBR024W';'YBR025C';'YBR026C';'YBR028C';'YBR029C';'YBR030W';'YBR031W';'YBR034C';'YBR035C';'YBR036C';'YBR037C';'YBR038W';'YBR039W';'YBR040W';'YBR041W';'YBR042C';'YBR043C';'YBR044C';'YBR045C';'YBR046C';'YBR048W';'YBR049C';'YBR050C';'YBR052C';'YBR054W';'YBR055C';'YBR056W';'YBR057C';'YBR058C';'YBR058C-A';'YBR059C';'YBR060C';'YBR061C';'YBR065C';'YBR066C';'YBR067C';'YBR068C';'YBR069C';'YBR070C';'YBR071W';'YBR072W';'YBR073W';'YBR074W';'YBR076W';'YBR077C';'YBR078W';'YBR079C';'YBR080C';'YBR081C';'YBR082C';'YBR083W';'YBR084C-A';'YBR084W';'YBR085C-A';'YBR085W';'YBR086C';'YBR087W';'YBR088C';'YBR089C-A';'YBR091C';'YBR092C';'YBR093C';'YBR094W';'YBR095C';'YBR097W';'YBR098W';'YBR101C';'YBR102C';'YBR103W';'YBR104W';'YBR105C';'YBR106W';'YBR107C';'YBR108W';'YBR109C';'YBR110W';'YBR111C';'YBR111W-A';'YBR112C';'YBR114W';'YBR115C';'YBR117C';'YBR118W';'YBR119W';'YBR120C';'YBR121C';'YBR122C';'YBR123C';'YBR125C';'YBR126C';'YBR127C';'YBR128C';'YBR129C';'YBR130C';'YBR131W';'YBR132C';'YBR133C';'YBR135W';'YBR136W';'YBR137W';'YBR139W';'YBR140C';'YBR141C';'YBR142W';'YBR143C';'YBR145W';'YBR146W';'YBR147W';'YBR148W';'YBR149W';'YBR150C';'YBR151W';'YBR152W';'YBR153W';'YBR154C';'YBR155W';'YBR156C';'YBR157C';'YBR158W';'YBR159W';'YBR160W';'YBR161W';'YBR162C';'YBR162W-A';'YBR163W';'YBR164C';'YBR165W';'YBR166C';'YBR167C';'YBR168W';'YBR169C';'YBR170C';'YBR171W';'YBR172C';'YBR173C';'YBR175W';'YBR176W';'YBR177C';'YBR179C';'YBR180W';'YBR181C';'YBR182C';'YBR183W';'YBR185C';'YBR186W';'YBR187W';'YBR188C';'YBR189W';'YBR191W';'YBR192W';'YBR193C';'YBR194W';'YBR195C';'YBR196C';'YBR197C';'YBR198C';'YBR199W';'YBR200W';'YBR201W';'YBR202W';'YBR203W';'YBR204C';'YBR205W';'YBR207W';'YBR208C';'YBR210W';'YBR211C';'YBR212W';'YBR213W';'YBR214W';'YBR215W';'YBR216C';'YBR217W';'YBR218C';'YBR221C';'YBR222C';'YBR223C';'YBR227C';'YBR228W';'YBR229C';'YBR230C';'YBR231C';'YBR233W';'YBR233W-A';'YBR234C';'YBR235W';'YBR236C';'YBR237W';'YBR238C';'YBR240C';'YBR243C';'YBR244W';'YBR245C';'YBR246W';'YBR247C';'YBR248C';'YBR249C';'YBR250W';'YBR251W';'YBR252W';'YBR253W';'YBR254C';'YBR255W';'YBR256C';'YBR257W';'YBR258C';'YBR259W';'YBR260C';'YBR261C';'YBR262C';'YBR263W';'YBR264C';'YBR265W';'YBR267W';'YBR268W';'YBR271W';'YBR272C';'YBR273C';'YBR274W';'YBR275C';'YBR276C';'YBR278W';'YBR279W';'YBR280C';'YBR281C';'YBR282W';'YBR283C';'YBR286W';'YBR288C';'YBR289W';'YBR290W';'YBR291C';'YBR293W';'YBR294W';'YBR295W';'YBR296C';'YBR297W';'YBR298C';'YBR299W';'YBR301W';'YBR302C';'YCL001W';'YCL004W';'YCL005W';'YCL005W-A';'YCL008C';'YCL009C';'YCL010C';'YCL011C';'YCL012C';'YCL014W';'YCL016C';'YCL017C';'YCL018W';'YCL024W';'YCL025C';'YCL026C-A';'YCL026C-B';'YCL027W';'YCL028W';'YCL029C';'YCL030C';'YCL031C';'YCL032W';'YCL033C';'YCL034W';'YCL035C';'YCL036W';'YCL037C';'YCL038C';'YCL039W';'YCL040W';'YCL043C';'YCL044C';'YCL045C';'YCL047C';'YCL048W';'YCL050C';'YCL051W';'YCL052C';'YCL054W';'YCL055W';'YCL056C';'YCL057C-A';'YCL057W';'YCL058C';'YCL058W-A';'YCL059C';'YCL061C';'YCL063W';'YCL064C';'YCL066W';'YCL067C';'YCL069W';'YCL073C';'YCR002C';'YCR003W';'YCR004C';'YCR005C';'YCR008W';'YCR009C';'YCR010C';'YCR011C';'YCR012W';'YCR014C';'YCR017C';'YCR018C';'YCR019W';'YCR020C';'YCR020C-A';'YCR020W-B';'YCR021C';'YCR023C';'YCR024C';'YCR024C-A';'YCR026C';'YCR027C';'YCR028C';'YCR028C-A';'YCR030C';'YCR031C';'YCR032W';'YCR033W';'YCR034W';'YCR035C';'YCR036W';'YCR037C';'YCR038C';'YCR039C';'YCR040W';'YCR042C';'YCR044C';'YCR045C';'YCR046C';'YCR047C';'YCR048W';'YCR052W';'YCR053W';'YCR054C';'YCR057C';'YCR059C';'YCR060W';'YCR063W';'YCR065W';'YCR066W';'YCR067C';'YCR068W';'YCR069W';'YCR071C';'YCR072C';'YCR073C';'YCR073W-A';'YCR075C';'YCR076C';'YCR077C';'YCR079W';'YCR081W';'YCR082W';'YCR083W';'YCR084C';'YCR086W';'YCR088W';'YCR089W';'YCR091W';'YCR092C';'YCR093W';'YCR094W';'YCR096C';'YCR097W';'YCR098C';'YCR104W';'YCR105W';'YCR106W';'YCR107W';'YDL001W';'YDL002C';'YDL003W';'YDL004W';'YDL005C';'YDL006W';'YDL007W';'YDL008W';'YDL010W';'YDL012C';'YDL013W';'YDL014W';'YDL015C';'YDL017W';'YDL018C';'YDL019C';'YDL020C';'YDL021W';'YDL022W';'YDL024C';'YDL025C';'YDL028C';'YDL029W';'YDL030W';'YDL031W';'YDL033C';'YDL035C';'YDL036C';'YDL037C';'YDL039C';'YDL040C';'YDL042C';'YDL043C';'YDL044C';'YDL045C';'YDL045W-A';'YDL046W';'YDL047W';'YDL048C';'YDL049C';'YDL051W';'YDL052C';'YDL053C';'YDL054C';'YDL055C';'YDL056W';'YDL058W';'YDL059C';'YDL060W';'YDL061C';'YDL063C';'YDL064W';'YDL065C';'YDL066W';'YDL067C';'YDL069C';'YDL070W';'YDL072C';'YDL074C';'YDL075W';'YDL076C';'YDL077C';'YDL078C';'YDL079C';'YDL080C';'YDL081C';'YDL082W';'YDL083C';'YDL084W';'YDL085W';'YDL087C';'YDL088C';'YDL089W';'YDL090C';'YDL091C';'YDL092W';'YDL093W';'YDL095W';'YDL097C';'YDL098C';'YDL099W';'YDL100C';'YDL101C';'YDL102W';'YDL103C';'YDL104C';'YDL105W';'YDL106C';'YDL107W';'YDL108W';'YDL110C';'YDL111C';'YDL112W';'YDL113C';'YDL115C';'YDL116W';'YDL117W';'YDL120W';'YDL122W';'YDL123W';'YDL124W';'YDL125C';'YDL126C';'YDL127W';'YDL128W';'YDL129W';'YDL130W';'YDL130W-A';'YDL131W';'YDL132W';'YDL133C-A';'YDL133W';'YDL134C';'YDL135C';'YDL136W';'YDL137W';'YDL138W';'YDL139C';'YDL140C';'YDL141W';'YDL142C';'YDL143W';'YDL144C';'YDL145C';'YDL146W';'YDL147W';'YDL148C';'YDL149W';'YDL150W';'YDL153C';'YDL154W';'YDL155W';'YDL156W';'YDL159W';'YDL160C';'YDL160C-A';'YDL161W';'YDL164C';'YDL165W';'YDL166C';'YDL167C';'YDL168W';'YDL169C';'YDL170W';'YDL171C';'YDL173W';'YDL174C';'YDL175C';'YDL176W';'YDL178W';'YDL179W';'YDL181W';'YDL182W';'YDL183C';'YDL184C';'YDL185W';'YDL188C';'YDL189W';'YDL190C';'YDL191W';'YDL192W';'YDL193W';'YDL194W';'YDL195W';'YDL197C';'YDL198C';'YDL200C';'YDL201W';'YDL202W';'YDL203C';'YDL204W';'YDL205C';'YDL207W';'YDL208W';'YDL209C';'YDL210W';'YDL212W';'YDL213C';'YDL214C';'YDL215C';'YDL216C';'YDL217C';'YDL219W';'YDL220C';'YDL222C';'YDL223C';'YDL224C';'YDL225W';'YDL226C';'YDL227C';'YDL229W';'YDL230W';'YDL231C';'YDL232W';'YDL234C';'YDL235C';'YDL236W';'YDL237W';'YDL238C';'YDL239C';'YDL240W';'YDL243C';'YDL244W';'YDL245C';'YDL247W';'YDL248W';'YDR001C';'YDR002W';'YDR003W';'YDR004W';'YDR005C';'YDR006C';'YDR007W';'YDR009W';'YDR011W';'YDR012W';'YDR013W';'YDR014W';'YDR014W-A';'YDR016C';'YDR017C';'YDR019C';'YDR021W';'YDR022C';'YDR023W';'YDR025W';'YDR026C';'YDR027C';'YDR028C';'YDR030C';'YDR031W';'YDR032C';'YDR033W';'YDR034C';'YDR035W';'YDR036C';'YDR037W';'YDR038C';'YDR039C';'YDR040C';'YDR041W';'YDR043C';'YDR044W';'YDR045C';'YDR046C';'YDR047W';'YDR049W';'YDR050C';'YDR051C';'YDR052C';'YDR054C';'YDR055W';'YDR057W';'YDR058C';'YDR059C';'YDR060W';'YDR062W';'YDR063W';'YDR064W';'YDR065W';'YDR066C';'YDR068W';'YDR069C';'YDR070C';'YDR071C';'YDR072C';'YDR073W';'YDR074W';'YDR075W';'YDR076W';'YDR077W';'YDR078C';'YDR079C-A';'YDR079W';'YDR080W';'YDR081C';'YDR082W';'YDR083W';'YDR084C';'YDR085C';'YDR086C';'YDR087C';'YDR088C';'YDR089W';'YDR091C';'YDR092W';'YDR093W';'YDR096W';'YDR097C';'YDR098C';'YDR099W';'YDR100W';'YDR101C';'YDR103W';'YDR104C';'YDR105C';'YDR106W';'YDR107C';'YDR108W';'YDR110W';'YDR113C';'YDR115W';'YDR116C';'YDR117C';'YDR118W';'YDR119W-A';'YDR120C';'YDR121W';'YDR122W';'YDR123C';'YDR125C';'YDR126W';'YDR127W';'YDR128W';'YDR129C';'YDR130C';'YDR132C';'YDR135C';'YDR137W';'YDR138W';'YDR139C';'YDR140W';'YDR141C';'YDR142C';'YDR143C';'YDR144C';'YDR145W';'YDR146C';'YDR147W';'YDR148C';'YDR150W';'YDR151C';'YDR152W';'YDR153C';'YDR155C';'YDR156W';'YDR158W';'YDR159W';'YDR160W';'YDR162C';'YDR163W';'YDR164C';'YDR165W';'YDR166C';'YDR167W';'YDR168W';'YDR169C';'YDR170C';'YDR171W';'YDR172W';'YDR173C';'YDR174W';'YDR175C';'YDR176W';'YDR177W';'YDR178W';'YDR179C';'YDR180W';'YDR181C';'YDR182W';'YDR183W';'YDR184C';'YDR185C';'YDR186C';'YDR188W';'YDR189W';'YDR190C';'YDR191W';'YDR192C';'YDR194C';'YDR195W';'YDR196C';'YDR197W';'YDR198C';'YDR200C';'YDR201W';'YDR202C';'YDR204W';'YDR205W';'YDR206W';'YDR207C';'YDR208W';'YDR211W';'YDR212W';'YDR213W';'YDR214W';'YDR216W';'YDR217C';'YDR218C';'YDR219C';'YDR221W';'YDR223W';'YDR224C';'YDR225W';'YDR226W';'YDR227W';'YDR228C';'YDR229W';'YDR231C';'YDR232W';'YDR233C';'YDR234W';'YDR235W';'YDR236C';'YDR237W';'YDR238C';'YDR239C';'YDR240C';'YDR242W';'YDR243C';'YDR244W';'YDR245W';'YDR246W';'YDR247W';'YDR251W';'YDR252W';'YDR253C';'YDR254W';'YDR255C';'YDR256C';'YDR257C';'YDR258C';'YDR259C';'YDR260C';'YDR261C';'YDR263C';'YDR264C';'YDR265W';'YDR266C';'YDR267C';'YDR268W';'YDR270W';'YDR272W';'YDR273W';'YDR275W';'YDR276C';'YDR277C';'YDR279W';'YDR280W';'YDR281C';'YDR283C';'YDR284C';'YDR285W';'YDR287W';'YDR288W';'YDR289C';'YDR291W';'YDR292C';'YDR293C';'YDR294C';'YDR295C';'YDR296W';'YDR297W';'YDR298C';'YDR299W';'YDR300C';'YDR301W';'YDR302W';'YDR303C';'YDR304C';'YDR305C';'YDR308C';'YDR309C';'YDR310C';'YDR311W';'YDR312W';'YDR313C';'YDR314C';'YDR315C';'YDR316W';'YDR317W';'YDR318W';'YDR320C';'YDR320C-A';'YDR321W';'YDR322C-A';'YDR322W';'YDR323C';'YDR324C';'YDR325W';'YDR326C';'YDR328C';'YDR329C';'YDR330W';'YDR331W';'YDR332W';'YDR333C';'YDR334W';'YDR335W';'YDR337W';'YDR339C';'YDR341C';'YDR342C';'YDR343C';'YDR345C';'YDR346C';'YDR347W';'YDR348C';'YDR349C';'YDR350C';'YDR351W';'YDR352W';'YDR353W';'YDR354W';'YDR356W';'YDR357C';'YDR358W';'YDR359C';'YDR361C';'YDR362C';'YDR363W';'YDR363W-A';'YDR364C';'YDR365C';'YDR367W';'YDR368W';'YDR369C';'YDR370C';'YDR372C';'YDR373W';'YDR374W-A';'YDR375C';'YDR376W';'YDR377W';'YDR378C';'YDR379C-A';'YDR379W';'YDR380W';'YDR381C-A';'YDR381W';'YDR382W';'YDR383C';'YDR384C';'YDR385W';'YDR386W';'YDR388W';'YDR389W';'YDR390C';'YDR392W';'YDR393W';'YDR394W';'YDR395W';'YDR397C';'YDR398W';'YDR399W';'YDR400W';'YDR402C';'YDR403W';'YDR404C';'YDR405W';'YDR406W';'YDR407C';'YDR408C';'YDR409W';'YDR410C';'YDR411C';'YDR412W';'YDR414C';'YDR416W';'YDR418W';'YDR419W';'YDR420W';'YDR421W';'YDR422C';'YDR423C';'YDR424C';'YDR425W';'YDR427W';'YDR428C';'YDR429C';'YDR430C';'YDR432W';'YDR434W';'YDR435C';'YDR436W';'YDR437W';'YDR438W';'YDR439W';'YDR440W';'YDR441C';'YDR443C';'YDR446W';'YDR447C';'YDR448W';'YDR449C';'YDR450W';'YDR451C';'YDR452W';'YDR453C';'YDR454C';'YDR456W';'YDR457W';'YDR458C';'YDR459C';'YDR460W';'YDR461W';'YDR462W';'YDR463W';'YDR464W';'YDR465C';'YDR466W';'YDR468C';'YDR469W';'YDR470C';'YDR471W';'YDR472W';'YDR473C';'YDR475C';'YDR477W';'YDR478W';'YDR479C';'YDR480W';'YDR481C';'YDR482C';'YDR483W';'YDR484W';'YDR485C';'YDR486C';'YDR487C';'YDR488C';'YDR489W';'YDR490C';'YDR492W';'YDR493W';'YDR494W';'YDR495C';'YDR496C';'YDR497C';'YDR498C';'YDR499W';'YDR500C';'YDR501W';'YDR502C';'YDR503C';'YDR504C';'YDR505C';'YDR506C';'YDR507C';'YDR508C';'YDR510W';'YDR511W';'YDR512C';'YDR513W';'YDR514C';'YDR515W';'YDR516C';'YDR517W';'YDR518W';'YDR519W';'YDR522C';'YDR523C';'YDR524C';'YDR525W-A';'YDR527W';'YDR528W';'YDR529C';'YDR530C';'YDR531W';'YDR532C';'YDR533C';'YDR534C';'YDR536W';'YDR538W';'YDR539W';'YDR540C';'YDR542W';'YDR545W';'YEL001C';'YEL002C';'YEL003W';'YEL004W';'YEL005C';'YEL006W';'YEL007W';'YEL009C';'YEL011W';'YEL012W';'YEL013W';'YEL015W';'YEL016C';'YEL017C-A';'YEL017W';'YEL018W';'YEL019C';'YEL020W-A';'YEL021W';'YEL022W';'YEL024W';'YEL026W';'YEL027W';'YEL029C';'YEL030W';'YEL031W';'YEL032W';'YEL034W';'YEL036C';'YEL037C';'YEL038W';'YEL039C';'YEL040W';'YEL041W';'YEL042W';'YEL043W';'YEL044W';'YEL046C';'YEL047C';'YEL048C';'YEL049W';'YEL050C';'YEL051W';'YEL052W';'YEL053C';'YEL054C';'YEL055C';'YEL056W';'YEL058W';'YEL059C-A';'YEL060C';'YEL061C';'YEL062W';'YEL063C';'YEL064C';'YEL065W';'YEL066W';'YEL069C';'YEL071W';'YEL072W';'YER001W';'YER002W';'YER003C';'YER004W';'YER005W';'YER006W';'YER007C-A';'YER007W';'YER008C';'YER009W';'YER010C';'YER011W';'YER012W';'YER013W';'YER014C-A';'YER014W';'YER015W';'YER016W';'YER017C';'YER018C';'YER019C-A';'YER019W';'YER020W';'YER021W';'YER022W';'YER023W';'YER024W';'YER025W';'YER026C';'YER027C';'YER028C';'YER029C';'YER030W';'YER031C';'YER032W';'YER033C';'YER034W';'YER035W';'YER036C';'YER037W';'YER038C';'YER039C';'YER040W';'YER041W';'YER042W';'YER043C';'YER044C';'YER044C-A';'YER045C';'YER046W';'YER047C';'YER048C';'YER048W-A';'YER049W';'YER050C';'YER051W';'YER052C';'YER053C';'YER053C-A';'YER054C';'YER055C';'YER056C';'YER056C-A';'YER057C';'YER058W';'YER059W';'YER060W';'YER060W-A';'YER061C';'YER062C';'YER063W';'YER064C';'YER065C';'YER067W';'YER068W';'YER069W';'YER070W';'YER072W';'YER073W';'YER074W';'YER074W-A';'YER075C';'YER078C';'YER080W';'YER081W';'YER082C';'YER083C';'YER086W';'YER087C-B';'YER087W';'YER088C';'YER089C';'YER090W';'YER091C';'YER092W';'YER093C';'YER093C-A';'YER094C';'YER095W';'YER096W';'YER098W';'YER099C';'YER100W';'YER101C';'YER102W';'YER103W';'YER104W';'YER105C';'YER106W';'YER107C';'YER109C';'YER110C';'YER111C';'YER112W';'YER113C';'YER114C';'YER115C';'YER116C';'YER117W';'YER118C';'YER119C';'YER120W';'YER122C';'YER123W';'YER124C';'YER125W';'YER126C';'YER127W';'YER128W';'YER129W';'YER131W';'YER132C';'YER133W';'YER134C';'YER136W';'YER139C';'YER140W';'YER141W';'YER142C';'YER143W';'YER144C';'YER145C';'YER146W';'YER147C';'YER148W';'YER149C';'YER150W';'YER151C';'YER152C';'YER153C';'YER154W';'YER155C';'YER157W';'YER159C';'YER161C';'YER162C';'YER163C';'YER164W';'YER165W';'YER166W';'YER167W';'YER168C';'YER169W';'YER170W';'YER171W';'YER172C';'YER173W';'YER174C';'YER175C';'YER176W';'YER177W';'YER178W';'YER179W';'YER180C';'YER180C-A';'YER183C';'YER185W';'YER190W';'YFL001W';'YFL002C';'YFL003C';'YFL004W';'YFL005W';'YFL007W';'YFL008W';'YFL009W';'YFL010C';'YFL010W-A';'YFL011W';'YFL013C';'YFL014W';'YFL016C';'YFL017C';'YFL017W-A';'YFL018C';'YFL020C';'YFL021W';'YFL022C';'YFL023W';'YFL024C';'YFL025C';'YFL026W';'YFL027C';'YFL028C';'YFL029C';'YFL030W';'YFL031W';'YFL033C';'YFL034C-A';'YFL034C-B';'YFL036W';'YFL037W';'YFL038C';'YFL039C';'YFL041W';'YFL044C';'YFL045C';'YFL047W';'YFL048C';'YFL049W';'YFL050C';'YFL053W';'YFL055W';'YFL056C';'YFL057C';'YFL058W';'YFL059W';'YFL060C';'YFL062W';'YFR001W';'YFR002W';'YFR003C';'YFR004W';'YFR005C';'YFR007W';'YFR008W';'YFR009W';'YFR010W';'YFR011C';'YFR012W';'YFR013W';'YFR014C';'YFR015C';'YFR016C';'YFR017C';'YFR019W';'YFR021W';'YFR022W';'YFR023W';'YFR024C-A';'YFR025C';'YFR026C';'YFR027W';'YFR028C';'YFR029W';'YFR030W';'YFR031C';'YFR031C-A';'YFR032C-A';'YFR033C';'YFR034C';'YFR036W';'YFR037C';'YFR038W';'YFR040W';'YFR041C';'YFR042W';'YFR043C';'YFR044C';'YFR046C';'YFR047C';'YFR048W';'YFR049W';'YFR050C';'YFR051C';'YFR052W';'YFR053C';'YGL001C';'YGL002W';'YGL003C';'YGL004C';'YGL005C';'YGL006W';'YGL008C';'YGL009C';'YGL011C';'YGL012W';'YGL013C';'YGL014W';'YGL016W';'YGL017W';'YGL018C';'YGL019W';'YGL020C';'YGL021W';'YGL022W';'YGL023C';'YGL025C';'YGL026C';'YGL027C';'YGL028C';'YGL029W';'YGL030W';'YGL031C';'YGL032C';'YGL033W';'YGL035C';'YGL037C';'YGL038C';'YGL039W';'YGL040C';'YGL043W';'YGL044C';'YGL045W';'YGL047W';'YGL048C';'YGL049C';'YGL050W';'YGL051W';'YGL053W';'YGL054C';'YGL055W';'YGL056C';'YGL057C';'YGL058W';'YGL059W';'YGL060W';'YGL061C';'YGL062W';'YGL063W';'YGL064C';'YGL065C';'YGL066W';'YGL067W';'YGL068W';'YGL070C';'YGL071W';'YGL073W';'YGL075C';'YGL076C';'YGL077C';'YGL078C';'YGL080W';'YGL083W';'YGL084C';'YGL086W';'YGL087C';'YGL089C';'YGL090W';'YGL091C';'YGL092W';'YGL093W';'YGL094C';'YGL095C';'YGL096W';'YGL097W';'YGL098W';'YGL099W';'YGL100W';'YGL103W';'YGL104C';'YGL105W';'YGL106W';'YGL107C';'YGL108C';'YGL110C';'YGL111W';'YGL112C';'YGL113W';'YGL115W';'YGL116W';'YGL119W';'YGL120C';'YGL121C';'YGL122C';'YGL123W';'YGL124C';'YGL125W';'YGL126W';'YGL127C';'YGL128C';'YGL129C';'YGL130W';'YGL131C';'YGL133W';'YGL134W';'YGL135W';'YGL136C';'YGL137W';'YGL139W';'YGL141W';'YGL142C';'YGL143C';'YGL144C';'YGL145W';'YGL147C';'YGL148W';'YGL150C';'YGL151W';'YGL153W';'YGL154C';'YGL155W';'YGL156W';'YGL157W';'YGL158W';'YGL160W';'YGL161C';'YGL162W';'YGL163C';'YGL164C';'YGL166W';'YGL167C';'YGL168W';'YGL169W';'YGL170C';'YGL171W';'YGL172W';'YGL173C';'YGL174W';'YGL175C';'YGL178W';'YGL179C';'YGL180W';'YGL181W';'YGL183C';'YGL184C';'YGL186C';'YGL187C';'YGL189C';'YGL190C';'YGL191W';'YGL192W';'YGL194C';'YGL195W';'YGL196W';'YGL197W';'YGL198W';'YGL200C';'YGL201C';'YGL202W';'YGL203C';'YGL205W';'YGL206C';'YGL207W';'YGL208W';'YGL209W';'YGL210W';'YGL211W';'YGL212W';'YGL213C';'YGL215W';'YGL216W';'YGL219C';'YGL220W';'YGL221C';'YGL222C';'YGL223C';'YGL224C';'YGL225W';'YGL226C-A';'YGL226W';'YGL227W';'YGL228W';'YGL229C';'YGL231C';'YGL232W';'YGL233W';'YGL234W';'YGL236C';'YGL237C';'YGL238W';'YGL240W';'YGL241W';'YGL243W';'YGL244W';'YGL245W';'YGL246C';'YGL247W';'YGL248W';'YGL249W';'YGL250W';'YGL251C';'YGL252C';'YGL253W';'YGL254W';'YGL255W';'YGL256W';'YGL257C';'YGL258W';'YGL263W';'YGR002C';'YGR003W';'YGR004W';'YGR005C';'YGR006W';'YGR007W';'YGR008C';'YGR009C';'YGR010W';'YGR012W';'YGR013W';'YGR014W';'YGR019W';'YGR020C';'YGR023W';'YGR024C';'YGR027C';'YGR028W';'YGR029W';'YGR030C';'YGR031C-A';'YGR031W';'YGR032W';'YGR033C';'YGR034W';'YGR036C';'YGR037C';'YGR038W';'YGR040W';'YGR041W';'YGR042W';'YGR043C';'YGR044C';'YGR046W';'YGR047C';'YGR048W';'YGR049W';'YGR054W';'YGR055W';'YGR056W';'YGR057C';'YGR058W';'YGR059W';'YGR060W';'YGR061C';'YGR062C';'YGR063C';'YGR065C';'YGR068C';'YGR070W';'YGR071C';'YGR072W';'YGR074W';'YGR075C';'YGR076C';'YGR077C';'YGR078C';'YGR080W';'YGR081C';'YGR082W';'YGR083C';'YGR084C';'YGR085C';'YGR086C';'YGR087C';'YGR088W';'YGR089W';'YGR090W';'YGR091W';'YGR092W';'YGR094W';'YGR095C';'YGR096W';'YGR097W';'YGR098C';'YGR099W';'YGR100W';'YGR101W';'YGR102C';'YGR103W';'YGR104C';'YGR105W';'YGR106C';'YGR108W';'YGR109C';'YGR110W';'YGR112W';'YGR113W';'YGR116W';'YGR118W';'YGR119C';'YGR120C';'YGR121C';'YGR122W';'YGR123C';'YGR124W';'YGR128C';'YGR129W';'YGR130C';'YGR131W';'YGR132C';'YGR133W';'YGR134W';'YGR135W';'YGR136W';'YGR138C';'YGR140W';'YGR141W';'YGR142W';'YGR143W';'YGR144W';'YGR145W';'YGR146C';'YGR147C';'YGR148C';'YGR150C';'YGR152C';'YGR154C';'YGR155W';'YGR156W';'YGR157W';'YGR158C';'YGR159C';'YGR162W';'YGR163W';'YGR165W';'YGR166W';'YGR167W';'YGR169C';'YGR170W';'YGR171C';'YGR172C';'YGR173W';'YGR174C';'YGR175C';'YGR177C';'YGR178C';'YGR179C';'YGR180C';'YGR181W';'YGR183C';'YGR184C';'YGR185C';'YGR186W';'YGR187C';'YGR188C';'YGR189C';'YGR191W';'YGR192C';'YGR193C';'YGR194C';'YGR195W';'YGR196C';'YGR197C';'YGR198W';'YGR199W';'YGR200C';'YGR202C';'YGR203W';'YGR204W';'YGR205W';'YGR206W';'YGR207C';'YGR208W';'YGR209C';'YGR211W';'YGR212W';'YGR213C';'YGR214W';'YGR215W';'YGR216C';'YGR217W';'YGR218W';'YGR220C';'YGR221C';'YGR222W';'YGR223C';'YGR224W';'YGR225W';'YGR227W';'YGR229C';'YGR230W';'YGR231C';'YGR232W';'YGR233C';'YGR234W';'YGR235C';'YGR236C';'YGR238C';'YGR239C';'YGR240C';'YGR241C';'YGR243W';'YGR244C';'YGR245C';'YGR246C';'YGR247W';'YGR248W';'YGR249W';'YGR250C';'YGR251W';'YGR252W';'YGR253C';'YGR254W';'YGR255C';'YGR256W';'YGR257C';'YGR258C';'YGR260W';'YGR261C';'YGR262C';'YGR263C';'YGR264C';'YGR266W';'YGR267C';'YGR268C';'YGR270W';'YGR271C-A';'YGR271W';'YGR274C';'YGR275W';'YGR276C';'YGR277C';'YGR278W';'YGR279C';'YGR280C';'YGR281W';'YGR282C';'YGR283C';'YGR284C';'YGR285C';'YGR286C';'YGR287C';'YGR288W';'YGR289C';'YGR292W';'YGR294W';'YGR295C';'YGR296W';'YHL001W';'YHL002W';'YHL003C';'YHL004W';'YHL006C';'YHL007C';'YHL009C';'YHL010C';'YHL011C';'YHL013C';'YHL014C';'YHL015W';'YHL016C';'YHL019C';'YHL020C';'YHL021C';'YHL022C';'YHL023C';'YHL024W';'YHL025W';'YHL027W';'YHL028W';'YHL030W';'YHL031C';'YHL032C';'YHL033C';'YHL034C';'YHL035C';'YHL036W';'YHL038C';'YHL039W';'YHL040C';'YHL043W';'YHL046C';'YHL047C';'YHL048W';'YHR001W';'YHR001W-A';'YHR002W';'YHR003C';'YHR004C';'YHR005C';'YHR005C-A';'YHR006W';'YHR007C';'YHR008C';'YHR010W';'YHR011W';'YHR012W';'YHR013C';'YHR014W';'YHR015W';'YHR016C';'YHR017W';'YHR018C';'YHR019C';'YHR020W';'YHR021C';'YHR023W';'YHR024C';'YHR025W';'YHR026W';'YHR027C';'YHR028C';'YHR029C';'YHR030C';'YHR031C';'YHR032W';'YHR034C';'YHR036W';'YHR037W';'YHR038W';'YHR039C';'YHR039C-A';'YHR040W';'YHR041C';'YHR042W';'YHR043C';'YHR044C';'YHR046C';'YHR047C';'YHR049W';'YHR050W';'YHR051W';'YHR052W';'YHR053C';'YHR055C';'YHR056C';'YHR057C';'YHR058C';'YHR059W';'YHR060W';'YHR061C';'YHR062C';'YHR063C';'YHR064C';'YHR065C';'YHR066W';'YHR067W';'YHR068W';'YHR069C';'YHR070W';'YHR071W';'YHR072W';'YHR072W-A';'YHR073W';'YHR074W';'YHR075C';'YHR076W';'YHR077C';'YHR079C';'YHR079C-A';'YHR080C';'YHR081W';'YHR082C';'YHR083W';'YHR084W';'YHR085W';'YHR086W';'YHR087W';'YHR088W';'YHR089C';'YHR090C';'YHR091C';'YHR092C';'YHR094C';'YHR096C';'YHR098C';'YHR099W';'YHR100C';'YHR101C';'YHR102W';'YHR103W';'YHR104W';'YHR105W';'YHR106W';'YHR107C';'YHR108W';'YHR109W';'YHR110W';'YHR111W';'YHR112C';'YHR113W';'YHR114W';'YHR115C';'YHR116W';'YHR117W';'YHR118C';'YHR119W';'YHR120W';'YHR121W';'YHR122W';'YHR123W';'YHR124W';'YHR127W';'YHR128W';'YHR129C';'YHR132C';'YHR132W-A';'YHR133C';'YHR134W';'YHR135C';'YHR136C';'YHR137W';'YHR138C';'YHR139C';'YHR141C';'YHR142W';'YHR143W';'YHR143W-A';'YHR144C';'YHR146W';'YHR147C';'YHR148W';'YHR149C';'YHR150W';'YHR151C';'YHR152W';'YHR153C';'YHR154W';'YHR155W';'YHR156C';'YHR157W';'YHR158C';'YHR160C';'YHR161C';'YHR162W';'YHR163W';'YHR164C';'YHR165C';'YHR166C';'YHR167W';'YHR168W';'YHR169W';'YHR170W';'YHR171W';'YHR172W';'YHR174W';'YHR175W';'YHR176W';'YHR178W';'YHR179W';'YHR181W';'YHR182W';'YHR183W';'YHR184W';'YHR185C';'YHR186C';'YHR187W';'YHR188C';'YHR189W';'YHR190W';'YHR191C';'YHR192W';'YHR193C';'YHR194W';'YHR195W';'YHR196W';'YHR197W';'YHR198C';'YHR199C';'YHR199C-A';'YHR200W';'YHR201C';'YHR203C';'YHR204W';'YHR205W';'YHR206W';'YHR207C';'YHR208W';'YHR209W';'YHR211W';'YHR215W';'YHR216W';'YIL002C';'YIL003W';'YIL004C';'YIL005W';'YIL006W';'YIL007C';'YIL008W';'YIL009C-A';'YIL009W';'YIL010W';'YIL011W';'YIL013C';'YIL014W';'YIL015W';'YIL016W';'YIL017C';'YIL018W';'YIL019W';'YIL020C';'YIL021W';'YIL022W';'YIL023C';'YIL026C';'YIL027C';'YIL030C';'YIL031W';'YIL033C';'YIL034C';'YIL035C';'YIL036W';'YIL037C';'YIL038C';'YIL039W';'YIL040W';'YIL041W';'YIL042C';'YIL043C';'YIL044C';'YIL045W';'YIL046W';'YIL047C';'YIL048W';'YIL049W';'YIL050W';'YIL051C';'YIL052C';'YIL053W';'YIL056W';'YIL057C';'YIL061C';'YIL062C';'YIL063C';'YIL064W';'YIL065C';'YIL066C';'YIL068C';'YIL069C';'YIL070C';'YIL071C';'YIL072W';'YIL073C';'YIL074C';'YIL075C';'YIL076W';'YIL078W';'YIL079C';'YIL083C';'YIL084C';'YIL085C';'YIL087C';'YIL088C';'YIL089W';'YIL090W';'YIL091C';'YIL093C';'YIL094C';'YIL095W';'YIL097W';'YIL098C';'YIL099W';'YIL101C';'YIL103W';'YIL104C';'YIL105C';'YIL106W';'YIL107C';'YIL108W';'YIL109C';'YIL110W';'YIL111W';'YIL112W';'YIL113W';'YIL114C';'YIL115C';'YIL116W';'YIL117C';'YIL118W';'YIL119C';'YIL120W';'YIL121W';'YIL122W';'YIL123W';'YIL124W';'YIL125W';'YIL126W';'YIL128W';'YIL129C';'YIL130W';'YIL131C';'YIL132C';'YIL133C';'YIL134W';'YIL135C';'YIL136W';'YIL137C';'YIL138C';'YIL139C';'YIL140W';'YIL142W';'YIL143C';'YIL144W';'YIL145C';'YIL146C';'YIL147C';'YIL148W';'YIL149C';'YIL150C';'YIL153W';'YIL154C';'YIL155C';'YIL156W';'YIL157C';'YIL158W';'YIL159W';'YIL160C';'YIL162W';'YIL164C';'YIL172C';'YIL173W';'YIR001C';'YIR002C';'YIR003W';'YIR004W';'YIR005W';'YIR006C';'YIR008C';'YIR009W';'YIR010W';'YIR011C';'YIR012W';'YIR013C';'YIR015W';'YIR017C';'YIR018W';'YIR019C';'YIR021W';'YIR022W';'YIR023W';'YIR024C';'YIR025W';'YIR026C';'YIR027C';'YIR028W';'YIR029W';'YIR030C';'YIR031C';'YIR032C';'YIR033W';'YIR034C';'YIR037W';'YIR038C';'YIR039C';'YIR041W';'YJL001W';'YJL002C';'YJL003W';'YJL004C';'YJL005W';'YJL006C';'YJL008C';'YJL010C';'YJL011C';'YJL012C';'YJL013C';'YJL014W';'YJL019W';'YJL020C';'YJL023C';'YJL024C';'YJL025W';'YJL026W';'YJL028W';'YJL029C';'YJL030W';'YJL031C';'YJL033W';'YJL034W';'YJL035C';'YJL036W';'YJL037W';'YJL038C';'YJL039C';'YJL041W';'YJL042W';'YJL044C';'YJL045W';'YJL046W';'YJL047C';'YJL048C';'YJL050W';'YJL051W';'YJL052W';'YJL053W';'YJL054W';'YJL056C';'YJL057C';'YJL058C';'YJL059W';'YJL060W';'YJL061W';'YJL062W';'YJL062W-A';'YJL063C';'YJL065C';'YJL066C';'YJL068C';'YJL069C';'YJL071W';'YJL072C';'YJL073W';'YJL074C';'YJL076W';'YJL077C';'YJL078C';'YJL079C';'YJL080C';'YJL081C';'YJL082W';'YJL083W';'YJL084C';'YJL085W';'YJL087C';'YJL088W';'YJL089W';'YJL090C';'YJL091C';'YJL092W';'YJL093C';'YJL094C';'YJL095W';'YJL096W';'YJL097W';'YJL098W';'YJL099W';'YJL100W';'YJL101C';'YJL102W';'YJL103C';'YJL104W';'YJL105W';'YJL106W';'YJL108C';'YJL109C';'YJL110C';'YJL111W';'YJL112W';'YJL115W';'YJL116C';'YJL117W';'YJL118W';'YJL121C';'YJL122W';'YJL123C';'YJL124C';'YJL125C';'YJL126W';'YJL127C';'YJL128C';'YJL129C';'YJL130C';'YJL131C';'YJL133W';'YJL134W';'YJL136C';'YJL137C';'YJL138C';'YJL139C';'YJL140W';'YJL141C';'YJL143W';'YJL144W';'YJL145W';'YJL146W';'YJL148W';'YJL149W';'YJL151C';'YJL153C';'YJL154C';'YJL155C';'YJL156C';'YJL157C';'YJL158C';'YJL159W';'YJL162C';'YJL164C';'YJL165C';'YJL166W';'YJL167W';'YJL168C';'YJL170C';'YJL171C';'YJL172W';'YJL173C';'YJL174W';'YJL176C';'YJL177W';'YJL178C';'YJL179W';'YJL180C';'YJL183W';'YJL184W';'YJL185C';'YJL186W';'YJL187C';'YJL189W';'YJL190C';'YJL191W';'YJL192C';'YJL194W';'YJL196C';'YJL197W';'YJL198W';'YJL200C';'YJL201W';'YJL203W';'YJL204C';'YJL205C';'YJL207C';'YJL208C';'YJL209W';'YJL210W';'YJL212C';'YJL213W';'YJL214W';'YJL216C';'YJL217W';'YJL219W';'YJL221C';'YJL222W';'YJL223C';'YJR001W';'YJR002W';'YJR004C';'YJR005W';'YJR006W';'YJR007W';'YJR008W';'YJR009C';'YJR010C-A';'YJR010W';'YJR013W';'YJR014W';'YJR016C';'YJR017C';'YJR019C';'YJR021C';'YJR022W';'YJR024C';'YJR025C';'YJR031C';'YJR032W';'YJR033C';'YJR034W';'YJR035W';'YJR036C';'YJR040W';'YJR041C';'YJR042W';'YJR043C';'YJR044C';'YJR045C';'YJR046W';'YJR047C';'YJR048W';'YJR049C';'YJR050W';'YJR051W';'YJR052W';'YJR053W';'YJR054W';'YJR055W';'YJR056C';'YJR057W';'YJR058C';'YJR059W';'YJR060W';'YJR062C';'YJR063W';'YJR064W';'YJR065C';'YJR066W';'YJR067C';'YJR068W';'YJR069C';'YJR070C';'YJR072C';'YJR073C';'YJR074W';'YJR075W';'YJR076C';'YJR077C';'YJR078W';'YJR080C';'YJR082C';'YJR083C';'YJR084W';'YJR085C';'YJR086W';'YJR088C';'YJR089W';'YJR090C';'YJR091C';'YJR092W';'YJR093C';'YJR094C';'YJR094W-A';'YJR095W';'YJR096W';'YJR097W';'YJR099W';'YJR100C';'YJR101W';'YJR102C';'YJR103W';'YJR104C';'YJR105W';'YJR106W';'YJR108W';'YJR109C';'YJR110W';'YJR112W';'YJR113C';'YJR117W';'YJR118C';'YJR119C';'YJR120W';'YJR121W';'YJR122W';'YJR123W';'YJR125C';'YJR126C';'YJR127C';'YJR130C';'YJR131W';'YJR132W';'YJR133W';'YJR134C';'YJR135C';'YJR135W-A';'YJR136C';'YJR137C';'YJR138W';'YJR139C';'YJR140C';'YJR142W';'YJR143C';'YJR144W';'YJR145C';'YJR147W';'YJR148W';'YJR150C';'YJR151C';'YJR152W';'YJR153W';'YJR155W';'YJR156C';'YJR158W';'YJR159W';'YJR160C';'YJR161C';'YKL001C';'YKL002W';'YKL003C';'YKL004W';'YKL005C';'YKL006C-A';'YKL006W';'YKL007W';'YKL008C';'YKL009W';'YKL010C';'YKL011C';'YKL012W';'YKL013C';'YKL014C';'YKL015W';'YKL016C';'YKL017C';'YKL018W';'YKL019W';'YKL020C';'YKL021C';'YKL022C';'YKL024C';'YKL025C';'YKL026C';'YKL027W';'YKL028W';'YKL029C';'YKL032C';'YKL033W';'YKL034W';'YKL035W';'YKL037W';'YKL038W';'YKL039W';'YKL040C';'YKL041W';'YKL042W';'YKL043W';'YKL045W';'YKL046C';'YKL048C';'YKL049C';'YKL050C';'YKL051W';'YKL052C';'YKL053C-A';'YKL054C';'YKL055C';'YKL056C';'YKL057C';'YKL058W';'YKL059C';'YKL060C';'YKL061W';'YKL062W';'YKL064W';'YKL065C';'YKL067W';'YKL068W';'YKL069W';'YKL072W';'YKL073W';'YKL074C';'YKL078W';'YKL079W';'YKL080W';'YKL081W';'YKL082C';'YKL084W';'YKL085W';'YKL086W';'YKL087C';'YKL088W';'YKL089W';'YKL090W';'YKL091C';'YKL092C';'YKL093W';'YKL094W';'YKL095W';'YKL096W';'YKL096W-A';'YKL098W';'YKL099C';'YKL101W';'YKL103C';'YKL104C';'YKL105C';'YKL106W';'YKL108W';'YKL109W';'YKL110C';'YKL112W';'YKL113C';'YKL114C';'YKL116C';'YKL117W';'YKL119C';'YKL120W';'YKL122C';'YKL124W';'YKL125W';'YKL126W';'YKL127W';'YKL128C';'YKL129C';'YKL130C';'YKL132C';'YKL134C';'YKL135C';'YKL137W';'YKL138C';'YKL138C-A';'YKL139W';'YKL140W';'YKL141W';'YKL142W';'YKL143W';'YKL144C';'YKL145W';'YKL146W';'YKL148C';'YKL149C';'YKL150W';'YKL151C';'YKL152C';'YKL154W';'YKL155C';'YKL156W';'YKL157W';'YKL159C';'YKL160W';'YKL161C';'YKL163W';'YKL164C';'YKL165C';'YKL166C';'YKL167C';'YKL168C';'YKL170W';'YKL171W';'YKL172W';'YKL173W';'YKL174C';'YKL175W';'YKL176C';'YKL178C';'YKL179C';'YKL180W';'YKL181W';'YKL182W';'YKL183W';'YKL184W';'YKL185W';'YKL186C';'YKL187C';'YKL188C';'YKL189W';'YKL190W';'YKL191W';'YKL192C';'YKL193C';'YKL194C';'YKL195W';'YKL196C';'YKL197C';'YKL198C';'YKL201C';'YKL203C';'YKL204W';'YKL205W';'YKL206C';'YKL207W';'YKL208W';'YKL209C';'YKL210W';'YKL211C';'YKL212W';'YKL213C';'YKL214C';'YKL215C';'YKL216W';'YKL217W';'YKL218C';'YKL219W';'YKL220C';'YKL221W';'YKL222C';'YKL224C';'YKR001C';'YKR002W';'YKR003W';'YKR004C';'YKR006C';'YKR007W';'YKR008W';'YKR009C';'YKR010C';'YKR011C';'YKR013W';'YKR014C';'YKR016W';'YKR017C';'YKR018C';'YKR019C';'YKR020W';'YKR021W';'YKR022C';'YKR024C';'YKR025W';'YKR026C';'YKR027W';'YKR028W';'YKR029C';'YKR030W';'YKR031C';'YKR034W';'YKR035W-A';'YKR036C';'YKR037C';'YKR038C';'YKR039W';'YKR041W';'YKR042W';'YKR043C';'YKR044W';'YKR046C';'YKR048C';'YKR049C';'YKR050W';'YKR052C';'YKR053C';'YKR054C';'YKR055W';'YKR056W';'YKR057W';'YKR058W';'YKR059W';'YKR060W';'YKR061W';'YKR062W';'YKR063C';'YKR064W';'YKR065C';'YKR066C';'YKR067W';'YKR068C';'YKR069W';'YKR071C';'YKR072C';'YKR074W';'YKR076W';'YKR077W';'YKR078W';'YKR079C';'YKR080W';'YKR081C';'YKR082W';'YKR083C';'YKR084C';'YKR085C';'YKR086W';'YKR087C';'YKR088C';'YKR089C';'YKR090W';'YKR091W';'YKR092C';'YKR093W';'YKR094C';'YKR095W';'YKR095W-A';'YKR096W';'YKR097W';'YKR098C';'YKR099W';'YKR100C';'YKR101W';'YKR102W';'YKR103W';'YKR104W';'YKR106W';'YLL001W';'YLL002W';'YLL003W';'YLL004W';'YLL005C';'YLL006W';'YLL008W';'YLL009C';'YLL010C';'YLL011W';'YLL012W';'YLL013C';'YLL014W';'YLL015W';'YLL018C';'YLL018C-A';'YLL019C';'YLL021W';'YLL022C';'YLL023C';'YLL024C';'YLL025W';'YLL026W';'YLL027W';'YLL028W';'YLL029W';'YLL031C';'YLL032C';'YLL033W';'YLL034C';'YLL035W';'YLL036C';'YLL038C';'YLL039C';'YLL040C';'YLL041C';'YLL042C';'YLL043W';'YLL045C';'YLL046C';'YLL048C';'YLL049W';'YLL050C';'YLL051C';'YLL052C';'YLL055W';'YLL057C';'YLL060C';'YLL061W';'YLL062C';'YLL063C';'YLL064C';'YLR002C';'YLR003C';'YLR004C';'YLR005W';'YLR006C';'YLR007W';'YLR008C';'YLR009W';'YLR010C';'YLR011W';'YLR013W';'YLR014C';'YLR015W';'YLR016C';'YLR017W';'YLR018C';'YLR019W';'YLR020C';'YLR021W';'YLR022C';'YLR023C';'YLR024C';'YLR025W';'YLR026C';'YLR027C';'YLR028C';'YLR029C';'YLR032W';'YLR033W';'YLR034C';'YLR035C';'YLR037C';'YLR038C';'YLR039C';'YLR043C';'YLR044C';'YLR045C';'YLR047C';'YLR048W';'YLR051C';'YLR052W';'YLR054C';'YLR055C';'YLR056W';'YLR057W';'YLR058C';'YLR059C';'YLR060W';'YLR061W';'YLR064W';'YLR065C';'YLR066W';'YLR067C';'YLR068W';'YLR069C';'YLR070C';'YLR071C';'YLR073C';'YLR074C';'YLR075W';'YLR077W';'YLR078C';'YLR079W';'YLR080W';'YLR081W';'YLR082C';'YLR083C';'YLR084C';'YLR085C';'YLR086W';'YLR087C';'YLR088W';'YLR089C';'YLR090W';'YLR091W';'YLR092W';'YLR093C';'YLR094C';'YLR095C';'YLR096W';'YLR097C';'YLR098C';'YLR099C';'YLR099W-A';'YLR100W';'YLR102C';'YLR103C';'YLR105C';'YLR106C';'YLR107W';'YLR108C';'YLR109W';'YLR110C';'YLR113W';'YLR114C';'YLR115W';'YLR116W';'YLR117C';'YLR118C';'YLR119W';'YLR120C';'YLR121C';'YLR126C';'YLR127C';'YLR128W';'YLR129W';'YLR130C';'YLR131C';'YLR132C';'YLR133W';'YLR134W';'YLR135W';'YLR136C';'YLR137W';'YLR138W';'YLR139C';'YLR141W';'YLR142W';'YLR143W';'YLR144C';'YLR145W';'YLR146C';'YLR147C';'YLR148W';'YLR149C';'YLR150W';'YLR151C';'YLR153C';'YLR154C';'YLR154W-C';'YLR155C';'YLR157C';'YLR158C';'YLR160C';'YLR162W';'YLR163C';'YLR164W';'YLR165C';'YLR166C';'YLR167W';'YLR168C';'YLR170C';'YLR172C';'YLR174W';'YLR175W';'YLR176C';'YLR178C';'YLR179C';'YLR180W';'YLR181C';'YLR182W';'YLR183C';'YLR185W';'YLR186W';'YLR187W';'YLR188W';'YLR189C';'YLR190W';'YLR191W';'YLR192C';'YLR193C';'YLR194C';'YLR195C';'YLR196W';'YLR197W';'YLR199C';'YLR200W';'YLR201C';'YLR203C';'YLR204W';'YLR205C';'YLR206W';'YLR207W';'YLR208W';'YLR209C';'YLR210W';'YLR212C';'YLR213C';'YLR214W';'YLR215C';'YLR216C';'YLR218C';'YLR219W';'YLR220W';'YLR221C';'YLR222C';'YLR223C';'YLR226W';'YLR227C';'YLR228C';'YLR229C';'YLR231C';'YLR233C';'YLR234W';'YLR237W';'YLR238W';'YLR239C';'YLR240W';'YLR242C';'YLR243W';'YLR244C';'YLR245C';'YLR246W';'YLR247C';'YLR248W';'YLR249W';'YLR250W';'YLR251W';'YLR254C';'YLR256W';'YLR257W';'YLR258W';'YLR259C';'YLR260W';'YLR262C';'YLR262C-A';'YLR263W';'YLR264W';'YLR265C';'YLR266C';'YLR268W';'YLR270W';'YLR272C';'YLR273C';'YLR274W';'YLR275W';'YLR276C';'YLR277C';'YLR284C';'YLR285W';'YLR286C';'YLR287C-A';'YLR288C';'YLR289W';'YLR291C';'YLR292C';'YLR293C';'YLR295C';'YLR297W';'YLR298C';'YLR299W';'YLR300W';'YLR301W';'YLR303W';'YLR304C';'YLR305C';'YLR306W';'YLR307W';'YLR308W';'YLR309C';'YLR310C';'YLR312W-A';'YLR313C';'YLR314C';'YLR315W';'YLR316C';'YLR318W';'YLR319C';'YLR320W';'YLR321C';'YLR323C';'YLR324W';'YLR325C';'YLR327C';'YLR328W';'YLR329W';'YLR330W';'YLR332W';'YLR333C';'YLR335W';'YLR336C';'YLR337C';'YLR340W';'YLR341W';'YLR342W';'YLR343W';'YLR344W';'YLR347C';'YLR348C';'YLR350W';'YLR351C';'YLR353W';'YLR354C';'YLR355C';'YLR356W';'YLR357W';'YLR359W';'YLR360W';'YLR361C';'YLR362W';'YLR363C';'YLR363W-A';'YLR364W';'YLR367W';'YLR368W';'YLR369W';'YLR370C';'YLR371W';'YLR372W';'YLR373C';'YLR375W';'YLR376C';'YLR377C';'YLR378C';'YLR380W';'YLR381W';'YLR382C';'YLR383W';'YLR384C';'YLR385C';'YLR386W';'YLR387C';'YLR388W';'YLR389C';'YLR390W';'YLR390W-A';'YLR392C';'YLR393W';'YLR394W';'YLR395C';'YLR396C';'YLR397C';'YLR398C';'YLR399C';'YLR401C';'YLR403W';'YLR404W';'YLR405W';'YLR406C';'YLR408C';'YLR409C';'YLR410W';'YLR411W';'YLR412W';'YLR414C';'YLR417W';'YLR418C';'YLR420W';'YLR421C';'YLR423C';'YLR424W';'YLR425W';'YLR427W';'YLR429W';'YLR430W';'YLR431C';'YLR432W';'YLR433C';'YLR435W';'YLR436C';'YLR437C';'YLR438C-A';'YLR438W';'YLR439W';'YLR440C';'YLR441C';'YLR442C';'YLR443W';'YLR445W';'YLR447C';'YLR448W';'YLR449W';'YLR450W';'YLR451W';'YLR452C';'YLR453C';'YLR455W';'YLR457C';'YLR459W';'YLR461W';'YLR466W';'YLR467W';'YML001W';'YML004C';'YML005W';'YML006C';'YML007W';'YML008C';'YML009C';'YML010W';'YML011C';'YML012W';'YML013W';'YML014W';'YML015C';'YML016C';'YML017W';'YML018C';'YML019W';'YML021C';'YML022W';'YML023C';'YML024W';'YML025C';'YML026C';'YML027W';'YML028W';'YML029W';'YML030W';'YML031W';'YML032C';'YML034W';'YML035C';'YML036W';'YML038C';'YML041C';'YML042W';'YML043C';'YML046W';'YML047C';'YML048W';'YML049C';'YML050W';'YML051W';'YML052W';'YML054C';'YML055W';'YML056C';'YML057W';'YML058W';'YML058W-A';'YML059C';'YML060W';'YML061C';'YML062C';'YML063W';'YML064C';'YML065W';'YML066C';'YML067C';'YML068W';'YML069W';'YML070W';'YML071C';'YML072C';'YML073C';'YML074C';'YML075C';'YML076C';'YML077W';'YML078W';'YML080W';'YML081C-A';'YML081W';'YML083C';'YML085C';'YML086C';'YML087C';'YML088W';'YML091C';'YML092C';'YML093W';'YML094W';'YML095C';'YML097C';'YML098W';'YML099C';'YML100W';'YML101C';'YML102W';'YML103C';'YML104C';'YML105C';'YML106W';'YML107C';'YML108W';'YML109W';'YML110C';'YML111W';'YML112W';'YML113W';'YML114C';'YML115C';'YML116W';'YML117W';'YML118W';'YML120C';'YML121W';'YML123C';'YML124C';'YML125C';'YML126C';'YML127W';'YML128C';'YML129C';'YML130C';'YML131W';'YML132W';'YMR001C';'YMR002W';'YMR003W';'YMR004W';'YMR005W';'YMR006C';'YMR008C';'YMR009W';'YMR011W';'YMR012W';'YMR013C';'YMR014W';'YMR015C';'YMR016C';'YMR017W';'YMR019W';'YMR020W';'YMR021C';'YMR022W';'YMR023C';'YMR024W';'YMR025W';'YMR026C';'YMR028W';'YMR029C';'YMR030W';'YMR031C';'YMR032W';'YMR033W';'YMR035W';'YMR036C';'YMR037C';'YMR038C';'YMR039C';'YMR040W';'YMR041C';'YMR042W';'YMR043W';'YMR044W';'YMR047C';'YMR048W';'YMR049C';'YMR052W';'YMR053C';'YMR054W';'YMR055C';'YMR056C';'YMR058W';'YMR059W';'YMR060C';'YMR061W';'YMR062C';'YMR063W';'YMR064W';'YMR065W';'YMR066W';'YMR067C';'YMR068W';'YMR069W';'YMR070W';'YMR071C';'YMR072W';'YMR073C';'YMR074C';'YMR075W';'YMR076C';'YMR077C';'YMR078C';'YMR079W';'YMR080C';'YMR081C';'YMR083W';'YMR086W';'YMR087W';'YMR088C';'YMR089C';'YMR091C';'YMR092C';'YMR093W';'YMR094W';'YMR095C';'YMR096W';'YMR097C';'YMR098C';'YMR099C';'YMR100W';'YMR101C';'YMR104C';'YMR105C';'YMR106C';'YMR107W';'YMR108W';'YMR109W';'YMR110C';'YMR111C';'YMR112C';'YMR113W';'YMR114C';'YMR115W';'YMR116C';'YMR117C';'YMR119W';'YMR120C';'YMR121C';'YMR123W';'YMR125W';'YMR127C';'YMR128W';'YMR129W';'YMR131C';'YMR133W';'YMR134W';'YMR135C';'YMR136W';'YMR137C';'YMR138W';'YMR139W';'YMR140W';'YMR142C';'YMR143W';'YMR145C';'YMR146C';'YMR148W';'YMR149W';'YMR150C';'YMR152W';'YMR153W';'YMR154C';'YMR156C';'YMR157C';'YMR158W';'YMR159C';'YMR160W';'YMR161W';'YMR162C';'YMR163C';'YMR164C';'YMR165C';'YMR167W';'YMR168C';'YMR169C';'YMR170C';'YMR171C';'YMR172W';'YMR173W';'YMR174C';'YMR175W';'YMR176W';'YMR177W';'YMR178W';'YMR179W';'YMR180C';'YMR182C';'YMR183C';'YMR184W';'YMR185W';'YMR186W';'YMR188C';'YMR189W';'YMR190C';'YMR191W';'YMR192W';'YMR193W';'YMR194C-B';'YMR194W';'YMR195W';'YMR197C';'YMR198W';'YMR199W';'YMR200W';'YMR201C';'YMR202W';'YMR203W';'YMR204C';'YMR205C';'YMR207C';'YMR208W';'YMR210W';'YMR211W';'YMR212C';'YMR213W';'YMR214W';'YMR215W';'YMR216C';'YMR217W';'YMR218C';'YMR219W';'YMR220W';'YMR222C';'YMR223W';'YMR224C';'YMR225C';'YMR226C';'YMR227C';'YMR228W';'YMR229C';'YMR230W';'YMR231W';'YMR232W';'YMR233W';'YMR234W';'YMR235C';'YMR236W';'YMR237W';'YMR238W';'YMR239C';'YMR240C';'YMR241W';'YMR242C';'YMR243C';'YMR244C-A';'YMR246W';'YMR247C';'YMR250W';'YMR251W';'YMR251W-A';'YMR255W';'YMR256C';'YMR257C';'YMR258C';'YMR259C';'YMR260C';'YMR261C';'YMR263W';'YMR264W';'YMR266W';'YMR267W';'YMR268C';'YMR269W';'YMR270C';'YMR271C';'YMR272C';'YMR273C';'YMR274C';'YMR275C';'YMR276W';'YMR277W';'YMR278W';'YMR279C';'YMR280C';'YMR281W';'YMR282C';'YMR283C';'YMR284W';'YMR285C';'YMR286W';'YMR287C';'YMR288W';'YMR289W';'YMR290C';'YMR291W';'YMR292W';'YMR293C';'YMR294W';'YMR295C';'YMR296C';'YMR297W';'YMR298W';'YMR299C';'YMR300C';'YMR301C';'YMR302C';'YMR303C';'YMR304W';'YMR305C';'YMR306W';'YMR307W';'YMR308C';'YMR309C';'YMR311C';'YMR312W';'YMR313C';'YMR314W';'YMR315W';'YMR316W';'YMR318C';'YMR319C';'YMR323W';'YMR325W';'YNL001W';'YNL002C';'YNL003C';'YNL004W';'YNL005C';'YNL006W';'YNL007C';'YNL008C';'YNL009W';'YNL012W';'YNL014W';'YNL015W';'YNL016W';'YNL020C';'YNL021W';'YNL022C';'YNL023C';'YNL024C-A';'YNL025C';'YNL026W';'YNL027W';'YNL029C';'YNL030W';'YNL031C';'YNL032W';'YNL035C';'YNL036W';'YNL037C';'YNL038W';'YNL039W';'YNL041C';'YNL042W';'YNL044W';'YNL045W';'YNL047C';'YNL048W';'YNL049C';'YNL051W';'YNL052W';'YNL053W';'YNL054W';'YNL055C';'YNL056W';'YNL059C';'YNL061W';'YNL062C';'YNL063W';'YNL064C';'YNL065W';'YNL066W';'YNL067W';'YNL068C';'YNL069C';'YNL070W';'YNL071W';'YNL072W';'YNL073W';'YNL074C';'YNL075W';'YNL076W';'YNL077W';'YNL078W';'YNL079C';'YNL080C';'YNL081C';'YNL082W';'YNL083W';'YNL084C';'YNL085W';'YNL086W';'YNL087W';'YNL088W';'YNL090W';'YNL091W';'YNL093W';'YNL094W';'YNL096C';'YNL097C';'YNL098C';'YNL099C';'YNL100W';'YNL101W';'YNL102W';'YNL103W';'YNL104C';'YNL106C';'YNL107W';'YNL110C';'YNL111C';'YNL112W';'YNL113W';'YNL116W';'YNL117W';'YNL118C';'YNL119W';'YNL121C';'YNL123W';'YNL124W';'YNL125C';'YNL126W';'YNL127W';'YNL128W';'YNL129W';'YNL130C';'YNL131W';'YNL132W';'YNL133C';'YNL134C';'YNL135C';'YNL136W';'YNL137C';'YNL138W';'YNL138W-A';'YNL139C';'YNL141W';'YNL142W';'YNL145W';'YNL147W';'YNL148C';'YNL149C';'YNL151C';'YNL152W';'YNL153C';'YNL154C';'YNL155W';'YNL156C';'YNL157W';'YNL158W';'YNL159C';'YNL160W';'YNL161W';'YNL162W';'YNL163C';'YNL164C';'YNL166C';'YNL167C';'YNL169C';'YNL172W';'YNL173C';'YNL175C';'YNL177C';'YNL178W';'YNL180C';'YNL182C';'YNL183C';'YNL185C';'YNL186W';'YNL187W';'YNL188W';'YNL189W';'YNL190W';'YNL191W';'YNL192W';'YNL194C';'YNL197C';'YNL199C';'YNL200C';'YNL201C';'YNL202W';'YNL204C';'YNL206C';'YNL207W';'YNL208W';'YNL209W';'YNL210W';'YNL212W';'YNL213C';'YNL214W';'YNL215W';'YNL216W';'YNL218W';'YNL219C';'YNL220W';'YNL221C';'YNL222W';'YNL223W';'YNL224C';'YNL225C';'YNL227C';'YNL229C';'YNL230C';'YNL231C';'YNL232W';'YNL233W';'YNL234W';'YNL236W';'YNL237W';'YNL238W';'YNL239W';'YNL240C';'YNL241C';'YNL242W';'YNL243W';'YNL244C';'YNL245C';'YNL246W';'YNL247W';'YNL248C';'YNL249C';'YNL250W';'YNL251C';'YNL252C';'YNL253W';'YNL254C';'YNL255C';'YNL256W';'YNL257C';'YNL258C';'YNL259C';'YNL260C';'YNL261W';'YNL262W';'YNL263C';'YNL264C';'YNL265C';'YNL267W';'YNL268W';'YNL269W';'YNL270C';'YNL271C';'YNL272C';'YNL273W';'YNL274C';'YNL275W';'YNL277W';'YNL278W';'YNL279W';'YNL280C';'YNL281W';'YNL282W';'YNL283C';'YNL284C';'YNL286W';'YNL287W';'YNL288W';'YNL289W';'YNL290W';'YNL291C';'YNL292W';'YNL293W';'YNL294C';'YNL297C';'YNL298W';'YNL299W';'YNL301C';'YNL302C';'YNL304W';'YNL305C';'YNL306W';'YNL307C';'YNL308C';'YNL309W';'YNL310C';'YNL311C';'YNL312W';'YNL313C';'YNL314W';'YNL315C';'YNL316C';'YNL317W';'YNL318C';'YNL321W';'YNL322C';'YNL323W';'YNL325C';'YNL326C';'YNL327W';'YNL328C';'YNL329C';'YNL330C';'YNL331C';'YNL332W';'YNL333W';'YNL334C';'YNL336W';'YNL339C';'YNR001C';'YNR002C';'YNR003C';'YNR004W';'YNR006W';'YNR007C';'YNR008W';'YNR009W';'YNR010W';'YNR011C';'YNR012W';'YNR013C';'YNR015W';'YNR016C';'YNR017W';'YNR018W';'YNR019W';'YNR020C';'YNR022C';'YNR023W';'YNR024W';'YNR026C';'YNR027W';'YNR028W';'YNR030W';'YNR031C';'YNR032C-A';'YNR032W';'YNR033W';'YNR034W';'YNR035C';'YNR036C';'YNR037C';'YNR038W';'YNR039C';'YNR041C';'YNR043W';'YNR044W';'YNR045W';'YNR046W';'YNR047W';'YNR048W';'YNR049C';'YNR050C';'YNR051C';'YNR052C';'YNR053C';'YNR054C';'YNR055C';'YNR056C';'YNR057C';'YNR058W';'YNR059W';'YNR060W';'YNR061C';'YNR064C';'YNR067C';'YNR069C';'YNR072W';'YNR074C';'YNR075W';'YNR076W';'YOL001W';'YOL002C';'YOL003C';'YOL004W';'YOL005C';'YOL006C';'YOL007C';'YOL008W';'YOL009C';'YOL010W';'YOL011W';'YOL012C';'YOL013C';'YOL015W';'YOL016C';'YOL017W';'YOL018C';'YOL020W';'YOL021C';'YOL022C';'YOL023W';'YOL025W';'YOL026C';'YOL027C';'YOL028C';'YOL030W';'YOL031C';'YOL032W';'YOL033W';'YOL034W';'YOL038W';'YOL039W';'YOL040C';'YOL041C';'YOL042W';'YOL043C';'YOL044W';'YOL045W';'YOL048C';'YOL049W';'YOL051W';'YOL052C';'YOL052C-A';'YOL053W';'YOL054W';'YOL055C';'YOL056W';'YOL057W';'YOL058W';'YOL059W';'YOL060C';'YOL061W';'YOL062C';'YOL063C';'YOL064C';'YOL065C';'YOL066C';'YOL067C';'YOL068C';'YOL069W';'YOL070C';'YOL071W';'YOL072W';'YOL073C';'YOL076W';'YOL077C';'YOL077W-A';'YOL078W';'YOL080C';'YOL081W';'YOL082W';'YOL083W';'YOL084W';'YOL086C';'YOL086W-A';'YOL087C';'YOL088C';'YOL089C';'YOL090W';'YOL091W';'YOL092W';'YOL093W';'YOL094C';'YOL095C';'YOL096C';'YOL097C';'YOL100W';'YOL101C';'YOL102C';'YOL103W';'YOL104C';'YOL105C';'YOL108C';'YOL109W';'YOL110W';'YOL111C';'YOL112W';'YOL113W';'YOL115W';'YOL116W';'YOL117W';'YOL119C';'YOL120C';'YOL121C';'YOL122C';'YOL123W';'YOL124C';'YOL125W';'YOL126C';'YOL127W';'YOL128C';'YOL129W';'YOL130W';'YOL132W';'YOL133W';'YOL135C';'YOL136C';'YOL137W';'YOL138C';'YOL139C';'YOL140W';'YOL141W';'YOL142W';'YOL143C';'YOL144W';'YOL145C';'YOL146W';'YOL147C';'YOL148C';'YOL149W';'YOL151W';'YOL152W';'YOL154W';'YOL155C';'YOL156W';'YOL157C';'YOL158C';'YOL159C';'YOL159C-A';'YOL161C';'YOL164W';'YOL165C';'YOR001W';'YOR002W';'YOR003W';'YOR004W';'YOR005C';'YOR006C';'YOR007C';'YOR008C';'YOR009W';'YOR010C';'YOR011W';'YOR014W';'YOR016C';'YOR017W';'YOR018W';'YOR019W';'YOR020C';'YOR021C';'YOR023C';'YOR025W';'YOR026W';'YOR027W';'YOR028C';'YOR030W';'YOR031W';'YOR032C';'YOR033C';'YOR034C';'YOR035C';'YOR036W';'YOR037W';'YOR038C';'YOR039W';'YOR040W';'YOR042W';'YOR043W';'YOR044W';'YOR045W';'YOR046C';'YOR047C';'YOR048C';'YOR049C';'YOR051C';'YOR052C';'YOR054C';'YOR056C';'YOR057W';'YOR058C';'YOR059C';'YOR060C';'YOR061W';'YOR063W';'YOR064C';'YOR065W';'YOR066W';'YOR067C';'YOR068C';'YOR069W';'YOR070C';'YOR071C';'YOR073W';'YOR074C';'YOR075W';'YOR076C';'YOR077W';'YOR078W';'YOR079C';'YOR080W';'YOR081C';'YOR083W';'YOR084W';'YOR085W';'YOR086C';'YOR087W';'YOR089C';'YOR090C';'YOR091W';'YOR092W';'YOR094W';'YOR095C';'YOR096W';'YOR098C';'YOR099W';'YOR100C';'YOR101W';'YOR103C';'YOR104W';'YOR106W';'YOR107W';'YOR108W';'YOR109W';'YOR110W';'YOR112W';'YOR113W';'YOR115C';'YOR116C';'YOR117W';'YOR118W';'YOR119C';'YOR120W';'YOR122C';'YOR123C';'YOR124C';'YOR125C';'YOR126C';'YOR127W';'YOR128C';'YOR129C';'YOR130C';'YOR131C';'YOR132W';'YOR133W';'YOR134W';'YOR136W';'YOR137C';'YOR138C';'YOR140W';'YOR141C';'YOR142W';'YOR143C';'YOR144C';'YOR145C';'YOR147W';'YOR148C';'YOR149C';'YOR150W';'YOR151C';'YOR153W';'YOR155C';'YOR156C';'YOR157C';'YOR158W';'YOR159C';'YOR160W';'YOR161C';'YOR162C';'YOR163W';'YOR164C';'YOR165W';'YOR166C';'YOR167C';'YOR168W';'YOR171C';'YOR172W';'YOR173W';'YOR174W';'YOR175C';'YOR176W';'YOR177C';'YOR178C';'YOR179C';'YOR180C';'YOR181W';'YOR182C';'YOR184W';'YOR185C';'YOR187W';'YOR188W';'YOR189W';'YOR190W';'YOR191W';'YOR192C';'YOR193W';'YOR194C';'YOR195W';'YOR196C';'YOR197W';'YOR198C';'YOR201C';'YOR202W';'YOR204W';'YOR205C';'YOR206W';'YOR207C';'YOR208W';'YOR209C';'YOR210W';'YOR211C';'YOR212W';'YOR213C';'YOR215C';'YOR216C';'YOR217W';'YOR219C';'YOR220W';'YOR221C';'YOR222W';'YOR223W';'YOR224C';'YOR226C';'YOR227W';'YOR228C';'YOR229W';'YOR230W';'YOR231W';'YOR232W';'YOR233W';'YOR234C';'YOR236W';'YOR237W';'YOR239W';'YOR241W';'YOR242C';'YOR243C';'YOR244W';'YOR245C';'YOR246C';'YOR247W';'YOR249C';'YOR250C';'YOR251C';'YOR252W';'YOR253W';'YOR254C';'YOR255W';'YOR256C';'YOR257W';'YOR258W';'YOR259C';'YOR260W';'YOR261C';'YOR262W';'YOR264W';'YOR265W';'YOR266W';'YOR267C';'YOR269W';'YOR270C';'YOR272W';'YOR273C';'YOR274W';'YOR275C';'YOR276W';'YOR278W';'YOR279C';'YOR280C';'YOR281C';'YOR283W';'YOR284W';'YOR285W';'YOR286W';'YOR287C';'YOR288C';'YOR290C';'YOR291W';'YOR293W';'YOR294W';'YOR295W';'YOR297C';'YOR298C-A';'YOR298W';'YOR299W';'YOR301W';'YOR302W';'YOR303W';'YOR304W';'YOR305W';'YOR306C';'YOR307C';'YOR308C';'YOR310C';'YOR311C';'YOR312C';'YOR313C';'YOR315W';'YOR316C';'YOR317W';'YOR319W';'YOR320C';'YOR321W';'YOR322C';'YOR323C';'YOR324C';'YOR326W';'YOR327C';'YOR328W';'YOR329C';'YOR330C';'YOR332W';'YOR334W';'YOR335C';'YOR336W';'YOR337W';'YOR339C';'YOR340C';'YOR341W';'YOR342C';'YOR344C';'YOR346W';'YOR347C';'YOR348C';'YOR349W';'YOR350C';'YOR351C';'YOR352W';'YOR353C';'YOR354C';'YOR355W';'YOR356W';'YOR357C';'YOR358W';'YOR359W';'YOR360C';'YOR361C';'YOR362C';'YOR363C';'YOR367W';'YOR368W';'YOR369C';'YOR370C';'YOR371C';'YOR372C';'YOR373W';'YOR374W';'YOR375C';'YOR377W';'YOR380W';'YOR381W';'YOR382W';'YOR383C';'YOR384W';'YOR386W';'YOR388C';'YOR391C';'YOR393W';'YOR394W';'YPL001W';'YPL002C';'YPL003W';'YPL004C';'YPL005W';'YPL006W';'YPL007C';'YPL008W';'YPL009C';'YPL010W';'YPL011C';'YPL012W';'YPL013C';'YPL015C';'YPL016W';'YPL017C';'YPL018W';'YPL019C';'YPL020C';'YPL021W';'YPL022W';'YPL023C';'YPL024W';'YPL026C';'YPL027W';'YPL028W';'YPL029W';'YPL030W';'YPL031C';'YPL032C';'YPL033C';'YPL036W';'YPL037C';'YPL038W';'YPL040C';'YPL042C';'YPL043W';'YPL045W';'YPL046C';'YPL047W';'YPL048W';'YPL049C';'YPL050C';'YPL051W';'YPL052W';'YPL053C';'YPL054W';'YPL055C';'YPL057C';'YPL058C';'YPL059W';'YPL060W';'YPL061W';'YPL063W';'YPL064C';'YPL065W';'YPL066W';'YPL069C';'YPL070W';'YPL072W';'YPL074W';'YPL075W';'YPL076W';'YPL078C';'YPL079W';'YPL081W';'YPL082C';'YPL083C';'YPL084W';'YPL085W';'YPL086C';'YPL087W';'YPL089C';'YPL090C';'YPL091W';'YPL092W';'YPL093W';'YPL094C';'YPL095C';'YPL096C-A';'YPL096W';'YPL097W';'YPL098C';'YPL099C';'YPL100W';'YPL101W';'YPL103C';'YPL104W';'YPL105C';'YPL106C';'YPL110C';'YPL111W';'YPL112C';'YPL113C';'YPL115C';'YPL116W';'YPL117C';'YPL118W';'YPL119C';'YPL120W';'YPL121C';'YPL122C';'YPL123C';'YPL124W';'YPL125W';'YPL126W';'YPL127C';'YPL128C';'YPL129W';'YPL130W';'YPL131W';'YPL132W';'YPL133C';'YPL134C';'YPL135W';'YPL137C';'YPL138C';'YPL139C';'YPL140C';'YPL141C';'YPL143W';'YPL144W';'YPL145C';'YPL146C';'YPL147W';'YPL148C';'YPL149W';'YPL151C';'YPL152W';'YPL153C';'YPL154C';'YPL155C';'YPL156C';'YPL157W';'YPL158C';'YPL159C';'YPL160W';'YPL161C';'YPL163C';'YPL164C';'YPL165C';'YPL166W';'YPL167C';'YPL169C';'YPL170W';'YPL171C';'YPL172C';'YPL173W';'YPL174C';'YPL175W';'YPL176C';'YPL177C';'YPL178W';'YPL179W';'YPL180W';'YPL181W';'YPL183C';'YPL183W-A';'YPL184C';'YPL186C';'YPL187W';'YPL188W';'YPL189C-A';'YPL189W';'YPL190C';'YPL192C';'YPL193W';'YPL194W';'YPL195W';'YPL196W';'YPL198W';'YPL200W';'YPL201C';'YPL202C';'YPL203W';'YPL204W';'YPL206C';'YPL207W';'YPL208W';'YPL209C';'YPL210C';'YPL211W';'YPL212C';'YPL213W';'YPL214C';'YPL215W';'YPL217C';'YPL218W';'YPL219W';'YPL220W';'YPL221W';'YPL223C';'YPL224C';'YPL225W';'YPL226W';'YPL227C';'YPL228W';'YPL230W';'YPL231W';'YPL232W';'YPL233W';'YPL234C';'YPL235W';'YPL236C';'YPL237W';'YPL239W';'YPL240C';'YPL241C';'YPL242C';'YPL243W';'YPL244C';'YPL246C';'YPL248C';'YPL249C';'YPL249C-A';'YPL250C';'YPL252C';'YPL253C';'YPL254W';'YPL255W';'YPL256C';'YPL258C';'YPL259C';'YPL260W';'YPL262W';'YPL263C';'YPL265W';'YPL266W';'YPL267W';'YPL268W';'YPL269W';'YPL270W';'YPL271W';'YPL273W';'YPL274W';'YPL281C';'YPL282C';'YPL283C';'YPR001W';'YPR002W';'YPR004C';'YPR005C';'YPR006C';'YPR007C';'YPR008W';'YPR009W';'YPR010C';'YPR016C';'YPR017C';'YPR018W';'YPR019W';'YPR020W';'YPR021C';'YPR023C';'YPR024W';'YPR025C';'YPR026W';'YPR028W';'YPR029C';'YPR030W';'YPR031W';'YPR032W';'YPR033C';'YPR034W';'YPR035W';'YPR036W';'YPR036W-A';'YPR037C';'YPR040W';'YPR041W';'YPR042C';'YPR043W';'YPR045C';'YPR046W';'YPR047W';'YPR048W';'YPR049C';'YPR051W';'YPR052C';'YPR054W';'YPR055W';'YPR056W';'YPR057W';'YPR058W';'YPR060C';'YPR061C';'YPR062W';'YPR065W';'YPR066W';'YPR067W';'YPR068C';'YPR069C';'YPR070W';'YPR072W';'YPR073C';'YPR074C';'YPR075C';'YPR079W';'YPR080W';'YPR081C';'YPR082C';'YPR083W';'YPR085C';'YPR086W';'YPR088C';'YPR091C';'YPR093C';'YPR094W';'YPR095C';'YPR096C';'YPR097W';'YPR098C';'YPR100W';'YPR101W';'YPR102C';'YPR103W';'YPR104C';'YPR105C';'YPR106W';'YPR107C';'YPR108W';'YPR110C';'YPR111W';'YPR112C';'YPR113W';'YPR115W';'YPR116W';'YPR118W';'YPR119W';'YPR120C';'YPR121W';'YPR122W';'YPR124W';'YPR125W';'YPR127W';'YPR128C';'YPR129W';'YPR131C';'YPR132W';'YPR133C';'YPR133W-A';'YPR134W';'YPR135W';'YPR137W';'YPR138C';'YPR139C';'YPR140W';'YPR141C';'YPR143W';'YPR144C';'YPR145W';'YPR148C';'YPR149W';'YPR151C';'YPR152C';'YPR153W';'YPR154W';'YPR155C';'YPR156C';'YPR158W';'YPR159W';'YPR160W';'YPR161C';'YPR162C';'YPR163C';'YPR164W';'YPR165W';'YPR166C';'YPR167C';'YPR168W';'YPR169W';'YPR171W';'YPR173C';'YPR174C';'YPR175W';'YPR176C';'YPR178W';'YPR179C';'YPR180W';'YPR181C';'YPR182W';'YPR183W';'YPR184W';'YPR185W';'YPR186C';'YPR187W';'YPR188C';'YPR189W';'YPR190C';'YPR191W';'YPR192W';'YPR193C';'YPR194C';'YPR198W';'YPR199C';'YPR200C';'YPR201W';'YPR204W'};
    genes = upper(genes);
    genes = unique(genes);
end
