# Supplementary material for: Comparative Analysis of Yeast Metabolic Network Models Highlights Progress, Opportunities for Metabolic Reconstruction
Source: PLoS Comput Biol. 2015 Nov 13;11(11):e1004530. doi: 10.1371/journal.pcbi.1004530 (PMC4643975; doi:10.1371/journal.pcbi.1004530)
Supplement: S1 File — Code used for comparative analysis of yeast metabolic network models. The FBA tests folder includes the scripts used to specify model medium, biomass definitions, and essential gene lists for FBA-based comparison of gene essentiality predictive accuracy for single and double gene deletions. These scripts can be run with the runanalysis.m script. The doubles folder includes the scripts and results of the double gene deletion simulations. The models folder includes matlab.mat files of the models. The \models_as_used subfolder includes models with any modifications used for this analysis. The scope comparison folder includes the code used to compare metabolite and gene scope for the models. (ZIP) [file pcbi.1004530.s004.zip › S1_File/models/make_models_consistent.m]

% ks 26 may 2011

clc
% clearvars

strMatchExact = @(str,strArray)find(strcmp(str,strArray));

%% yeast 4

filename = 'yeast_4.05';

m = TranslateSBML([filename,'.xml']); % from http://yeast.sf.net/

% glucose uptake => 1
j = strMatchExact('r_1293',{m.reaction.id}); 
m.reaction(j).kineticLaw.parameter(2).value = 1;
% oxygen uptake => inf
j = strMatchExact('r_1435',{m.reaction.id}); 
m.reaction(j).kineticLaw.parameter(2).value = inf;

% ATP requirement => 0
j = strMatchExact('r_0249',{m.reaction.id}); 
m.reaction(j).kineticLaw.parameter(1).value = 0;
m.reaction(j).kineticLaw.parameter(2).value = inf;

% save and test
OutputSBML(m,[filename,'_modified.xml']);
% analyse_model([filename,'_modified']);

%% iIN800

copyfile('iIN800.xml','iIN800_valid.xml'); % from http://129.16.106.142/models.php?c=S.cerevisiae, *invalid SBML*
replaceTextInFile('<html xmlns="http://www.w3.org/1999/xhtml">','<body xmlns="http://www.w3.org/1999/xhtml">','iIN800_valid.xml');
replaceTextInFile('</html>','</body>','iIN800_valid.xml')

filename = 'iIN800_valid';

m = TranslateSBML([filename,'.xml']); 

% add a _b to all boundary metabolites

J = find([m.species.boundaryCondition]);
oldIDs = {m.species.id};
for k = J(:)'
    m.species(k).id = [m.species(k).id,'_b'];
end
newIDs = {m.species.id};
for k = 1:length(m.reaction)
    s = {'reactant','product','modifier'};
    for kk = 1:length(s)
        ss = s{kk};
        for kkk = 1:length(m.reaction(k).(ss))
            j = strMatchExact(m.reaction(k).(ss)(kkk).species,oldIDs);
            m.reaction(k).(ss)(kkk).species = newIDs{j};
        end
    end
end

% boundary metabolites to end
[dummy,j] = sort([m.species.boundaryCondition]); %#ok<ASGLU>
m.species = m.species(j);

% assign growth
j = strMatchExact('Growth',{m.reaction.name});
m.reaction(j).kineticLaw.parameter(3).value = 1;
m.reaction(j).product(:) = [];

% define growth medium

J = strmatch('Uptake of',{m.reaction.name});
for k = J(:)'
    m.reaction(k).kineticLaw.parameter(1).value = 0;
    str = strrep(m.reaction(k).name,'Uptake of ','');
    switch str
        case 'alpha-D-glucose'
            m.reaction(k).kineticLaw.parameter(2).value = 1;            
            
        case {'oxygen','NH3','H(+)','phosphate','potassium','sodium','sulfate'}
            % no iron nor water in model
            m.reaction(k).kineticLaw.parameter(2).value = inf;            
            
        otherwise
            m.reaction(k).kineticLaw.parameter(2).value = 0;
    end
end

J = strmatch('Excretion of',{m.reaction.name});
for k = J(:)'
    m.reaction(k).kineticLaw.parameter(1).value = 0;
    m.reaction(k).kineticLaw.parameter(2).value = inf;
end

% add gene associations
gene_map = iIN800_gene_map;

for k = 1:length(m.reaction)
    j = strMatchExact(m.reaction(k).id(3:end),gene_map(:,1));
    if ~isempty(j)
        gene = gene_map{j,2};
        gene = strrep(gene,':',' and ');
        gene = strrep(gene,'-','_');
    else
        gene = '';
    end
    m.reaction(k).notes = strrep(m.reaction(k).notes,'<notes>','');
    m.reaction(k).notes = strrep(m.reaction(k).notes,'</body>','');
    m.reaction(k).notes = strrep(m.reaction(k).notes,'</notes>','');
    m.reaction(k).notes = [m.reaction(k).notes,'<p>GENE_ASSOCIATION:',gene,'</p></body>'];
end

% save and test
OutputSBML(m,[filename,'_modified.xml']);
% analyse_model([filename,'_modified']);


%% iFF708

copyfile('iFF708.xml','iFF708_valid.xml'); % from http://129.16.106.142/models.php?c=S.cerevisiae, *invalid SBML*
replaceTextInFile('<html xmlns="http://www.w3.org/1999/xhtml">','<body xmlns="http://www.w3.org/1999/xhtml">','iFF708_valid.xml');
replaceTextInFile('</html>','</body>','iFF708_valid.xml')

filename = 'iFF708_valid';

m = TranslateSBML([filename,'.xml']); % from http://129.16.106.142/models.php?c=S.cerevisiae

% add a _b to all boundary metabolites

J = find([m.species.boundaryCondition]);
oldIDs = {m.species.id};
for k = J(:)'
    m.species(k).id = [m.species(k).id,'_b'];
end
newIDs = {m.species.id};
for k = 1:length(m.reaction)
    s = {'reactant','product','modifier'};
    for kk = 1:length(s)
        ss = s{kk};
        for kkk = 1:length(m.reaction(k).(ss))
            j = strMatchExact(m.reaction(k).(ss)(kkk).species,oldIDs);
            m.reaction(k).(ss)(kkk).species = newIDs{j};
        end
    end
end

% boundary metabolites to end
[dummy,j] = sort([m.species.boundaryCondition]); %#ok<ASGLU>
m.species = m.species(j);

% assign growth
j = strMatchExact('Growth',{m.reaction.name});
m.reaction(j).kineticLaw.parameter(3).value = 1;
m.reaction(j).product(:) = [];

% define growth medium

J = strmatch('Uptake of',{m.reaction.name});
for k = J(:)'
    m.reaction(k).kineticLaw.parameter(1).value = 0;
    str = strrep(m.reaction(k).name,'Uptake of ','');
    switch str
        case 'alpha-D-glucose'
            m.reaction(k).kineticLaw.parameter(2).value = 1;            
            
        case {'oxygen','NH3','H(+)','phosphate','potassium','sodium','sulfate'}
            % no iron nor water in model
            m.reaction(k).kineticLaw.parameter(2).value = inf;            
            
        otherwise
            m.reaction(k).kineticLaw.parameter(2).value = 0;
    end
end

J = strmatch('Excretion of',{m.reaction.name});
for k = J(:)'
    m.reaction(k).kineticLaw.parameter(1).value = 0;
    m.reaction(k).kineticLaw.parameter(2).value = inf;
end

% add gene associations
gene_map = iFF708_gene_map;

for k = 1:length(m.reaction)
    j = strMatchExact(m.reaction(k).id(3:end),gene_map(:,1));
    if ~isempty(j)
        gene = gene_map{j,2};
        gene = strrep(gene,':',' and ');
        gene = strrep(gene,'-','_');
    else
        gene = '';
    end
    m.reaction(k).notes = strrep(m.reaction(k).notes,'<notes>','');
    m.reaction(k).notes = strrep(m.reaction(k).notes,'</body>','');
    m.reaction(k).notes = strrep(m.reaction(k).notes,'</notes>','');
    if isempty(m.reaction(k).notes)
        m.reaction(k).notes = '<body xmlns="http://www.w3.org/1999/xhtml">';
    end
    m.reaction(k).notes = [m.reaction(k).notes,'<p>GENE_ASSOCIATION:',gene,'</p></body>'];
end

% save and test
OutputSBML(m,[filename,'_modified.xml']);
% analyse_model([filename,'_modified']);

%% iMM904

copyfile('iMM904.xml','iMM904_known.xml'); % from http://129.16.106.142/models.php?c=S.cerevisiae, *invalid SBML*
replaceTextInFile('or  UNKNOWN','','iMM904_known.xml');

filename = 'iMM904_known';

m = TranslateSBML([filename,'.xml']); % from http://gcrg.ucsd.edu/In_Silico_Organisms/Yeast

% glucose uptake => 1
j = strMatchExact('R_D_Glucose_exchange',{m.reaction.name}); 
m.reaction(j).kineticLaw.parameter(1).value = -1;

% ATP requirement => 0
j = strMatchExact('R_ATP_maintenance_requirement',{m.reaction.name}); 
m.reaction(j).kineticLaw.parameter(1).value = 0;
m.reaction(j).kineticLaw.parameter(2).value = inf;

% save and test
OutputSBML(m,[filename,'_modified.xml']);
% analyse_model([filename,'_modified']);
