# Supplementary material for: Comparative Analysis of Yeast Metabolic Network Models Highlights Progress, Opportunities for Metabolic Reconstruction
Source: PLoS Comput Biol. 2015 Nov 13;11(11):e1004530. doi: 10.1371/journal.pcbi.1004530 (PMC4643975; doi:10.1371/journal.pcbi.1004530)
Supplement: S1 File — Code used for comparative analysis of yeast metabolic network models. The FBA tests folder includes the scripts used to specify model medium, biomass definitions, and essential gene lists for FBA-based comparison of gene essentiality predictive accuracy for single and double gene deletions. These scripts can be run with the runanalysis.m script. The doubles folder includes the scripts and results of the double gene deletion simulations. The models folder includes matlab.mat files of the models. The \models_as_used subfolder includes models with any modifications used for this analysis. The scope comparison folder includes the code used to compare metabolite and gene scope for the models. (ZIP) [file pcbi.1004530.s004.zip › S1_File/models/README.txt]

models were loaded using the default COBRA toolbox readCbModel function or modified models were made as documented below

iFF708 - from http://129.16.106.142/models.php?c=S.cerevisiae, *invalid SBML*, modified by KS's make_models_consistent script (included)
iND750 - from bigg database on 1/13/12
iIN800 - iIN800.mat from Markus Herrgard on 6/24/2013 (modified from published version for improved COBRA Toolbox compatibility)
iMM904 - from bigg database
Yeast 4 - from yeast.sf.net
iAZ900 - from doi:10.1186/1752-0509-4-178 supplemental info
iMM904bs - from http://www.utoronto.ca/boonelab/data/szappanos/
Yeast 5 - from yeast.sf.net
iTO977 - from Markus Herrgard on 6/24/2013 (modified from published version for improved COBRA Toolbox compatibility)
Yeast 6 - from yeast.sf.net
Yeast 7 - from yeast.sf.net
biomodels.db - downloaded 11/21/13 from https://www.ebi.ac.uk/biomodels-main/BMID000000141353

Additional annotation was loaded using a modified readCbModel function, or copied from supplemental data published with models
NOTE: modified version only uses first ChEBI ID for mets with multiple, so this is lossy

generation of additional annotation fields as described in circos comparsison folder compare_Mets.m scripts

iMM ChEBI annotation was added from Y7 by matching ChEBI IDs.
