# Supplementary material for: Comparative Analysis of Yeast Metabolic Network Models Highlights Progress, Opportunities for Metabolic Reconstruction
Source: PLoS Comput Biol. 2015 Nov 13;11(11):e1004530. doi: 10.1371/journal.pcbi.1004530 (PMC4643975; doi:10.1371/journal.pcbi.1004530)
Supplement: S1 File — Code used for comparative analysis of yeast metabolic network models. The FBA tests folder includes the scripts used to specify model medium, biomass definitions, and essential gene lists for FBA-based comparison of gene essentiality predictive accuracy for single and double gene deletions. These scripts can be run with the runanalysis.m script. The doubles folder includes the scripts and results of the double gene deletion simulations. The models folder includes matlab.mat files of the models. The \models_as_used subfolder includes models with any modifications used for this analysis. The scope comparison folder includes the code used to compare metabolite and gene scope for the models. (ZIP) [file pcbi.1004530.s004.zip › S1_File/scope comparison/compare_mets.m]

% This script scores models for mets by ChEBI IDs included.

all_IDs = union(iFF.metChEBIID, iND.metChEBIID);
all_IDs = union(all_IDs, iIN.metChEBIID);
all_IDs = union(all_IDs, iMM.metChEBIID);
all_IDs = union(all_IDs, Y4.metChEBIID);
all_IDs = union(all_IDs, iAZ.metChEBIID);
all_IDs = union(all_IDs, bs.metChEBIID);
all_IDs = union(all_IDs, Y5.metChEBIID);
all_IDs = union(all_IDs, iTO.metChEBIID);
all_IDs = union(all_IDs, Y6.metChEBIID); % a total of 1141 ids
all_IDs = union(all_IDs, Y7.metChEBIID); % 1141 ids
all_IDs = union(all_IDs, bio.metChEBIID); % 1718 ids


ID_scores = zeros(length(all_IDs), 12);
ID_scores(:, 1) = ismember(all_IDs,iFF.metChEBIID);
ID_scores(:, 2) = ismember(all_IDs,iND.metChEBIID);
ID_scores(:, 3) = ismember(all_IDs,iIN.metChEBIID);
ID_scores(:, 4) = ismember(all_IDs,iMM.metChEBIID);
ID_scores(:, 5) = ismember(all_IDs,Y4.metChEBIID);
ID_scores(:, 6) = ismember(all_IDs,iAZ.metChEBIID);
ID_scores(:, 7) = ismember(all_IDs,bs.metChEBIID);
ID_scores(:, 8) = ismember(all_IDs,Y5.metChEBIID);
ID_scores(:, 9) = ismember(all_IDs,iTO.metChEBIID);
ID_scores(:, 10) = ismember(all_IDs,Y6.metChEBIID);
ID_scores(:, 11) = ismember(all_IDs,Y7.metChEBIID);
ID_scores(:, 12) = ismember(all_IDs,bio.metChEBIID);

ID_sums = sum(ID_scores,2);
normalized_ID_sums = ID_sums/max(ID_sums);

% visualization
labels = {'iFF', 'iND', 'iIN', 'iMM', 'Y4', 'iAZ', 'iMMbs', 'Y5', ...
    'iTO', 'Y6', 'Y7', 'Bio'};

% test = clustergram(ID_scores, 'ColumnLabels', labels);
% 
% Y = pdist(ID_scores');
% [Z,eigvals] = cmdscale(Y);
% 
% 
% % displacement so the text does not overlay the data points
% dx = 1; 
% dy = 1; 
% 
% scatter3(Z(:,1),Z(:,2),Z(:,3));
% text(Z(:,1)+dx, Z(:,2)+dy, Z(:,3), labels);

% visualization, courtesy of James Eddy

met_clustergram = ...
    clustergram(ID_scores, 'ColumnLabels', labels);
permRows = str2num(cell2mat(get(met_clustergram,'RowLabels')));

close all

% Generate hierarchical clustering distance & linkage to make dendrogram
Y = pdist(ID_scores');
Z = linkage(Y);

% Plot dendrogram in upper 20% of the figure
subplot('position',[.05,.8,.9,.2])
[~,~,permCols] = dendrogram(Z); % save column indices to re-order heatmap
xlim([.5 12.5]) % change x-axis limits to line up with heatmap

% Adjust a few other appearance settings
set(gca,'ytick',[],'color','none','visible','off')
box off

% Create custom colormap
yellow = [255,192,0]/255;
scale1 = linspace(0,yellow(1),128);
scale2 = linspace(0,yellow(2),128);
scale3 = linspace(0,yellow(3),128);
yellowmap = [scale1',scale2',scale3'];
colormap(yellowmap)

% Plot heatmap in lower ~70% of the figure; save room for labels
subplot('position',[.05,.1,.9,.7])
imagesc(ID_scores(flipud(permRows),permCols))

% Adjust appearance and add column labels
set(gca,'ytick',[],'xtick',[])
ylabel('Metabolites','fontsize',8,'fontweight','bold')
for i = 1:12
    text(i,size(ID_scores,1)+48,labels(permCols(i)),...
        'fontsize',8,'horizontalalignment','right','rotation',45)
end

% Create a separate figure for MDS scatterplot
figure;
[Z,eigvals] = cmdscale(Y);

% displacement so the text does not overlay the data points
dx = 2; 
dy = 2; 

% Custom colors for markers
blue = [198,217,241]/255;
dark_blue = [31,73,125]/255;

% Plot scaled values, adjust appearance
s3 = scatter3(Z(:,1),Z(:,2),Z(:,3));
set(s3,'markerfacecolor',dark_blue,'markeredgecolor','k')
set(gca,'xticklabel',[],'yticklabel',[],'zticklabel',[])

% Add labels
text(Z(:,1)+dx, Z(:,2)+dy, Z(:,3), labels, 'FontSize', 8);
