# Supplementary material for: Comparative Analysis of Yeast Metabolic Network Models Highlights Progress, Opportunities for Metabolic Reconstruction
Source: PLoS Comput Biol. 2015 Nov 13;11(11):e1004530. doi: 10.1371/journal.pcbi.1004530 (PMC4643975; doi:10.1371/journal.pcbi.1004530)
Supplement: S2 File — This folder includes the output of all single knockout simulations conducted, including predictions considered true positive, true negative, false positive, and false negative for each model analyzed. (ZIP) [file pcbi.1004530.s005.zip]

Archive with 13 entries (13 files):
- iAZ simulation results.xlsx
- iFF simulation results.xlsx
- iIN simulation results.xlsx
- iMM simulation results.xlsx
- iMMbs simulation results.xlsx
- iND simulation results.xlsx
- iTO simulation results.xlsx
- KO comparison table.xlsx
- Y4 simulation results.xlsx
- Y5 simulation results.xlsx
- Y6 simulation results.xlsx
- Y7 simulation results.xlsx
- biomodels simulation results.xlsx
