# Supplementary material for: Comparative Analysis of Yeast Metabolic Network Models Highlights Progress, Opportunities for Metabolic Reconstruction
Source: PLoS Comput Biol. 2015 Nov 13;11(11):e1004530. doi: 10.1371/journal.pcbi.1004530 (PMC4643975; doi:10.1371/journal.pcbi.1004530)
Supplement: S2 File — This folder includes the output of all single knockout simulations conducted, including predictions considered true positive, true negative, false positive, and false negative for each model analyzed. (ZIP) [file pcbi.1004530.s005.zip › iMMbs simulation results.xlsx]

## Sheet: True Positives
True positive = FBA predicts biomass flux when reactions annotated with not-essential genes are removed
default medium		minimal medium		synthetic complete medium		Kuepfer Medium + glucose		Kuepfer Medium + galactose		Kuepfer Medium + glycerol		Kuepfer Medium + ethanol
default biomass	iFF biomass	default biomass	iFF biomass	default biomass	iFF biomass	default biomass	iFF biomass	default biomass	iFF biomass	default biomass	iFF biomass	default biomass	iFF biomass
'Q0045'	'Q0045'	'Q0045'	'Q0045'	'Q0045'	'Q0045'	'YAL022C'	'YAL022C'	'YAL022C'	'YAL022C'	'YAL022C'	'YAL022C'	'YAL012W'	'YAL012W'
'Q0080'	'Q0080'	'Q0080'	'Q0080'	'Q0080'	'Q0080'	'YAL023C'	'YAL023C'	'YAL023C'	'YAL023C'	'YAL023C'	'YAL023C'	'YAL022C'	'YAL022C'
'Q0085'	'Q0085'	'Q0085'	'Q0085'	'Q0085'	'Q0085'	'YAL044C'	'YAL044C'	'YAL044C'	'YAL044C'	'YAL044C'	'YAL044C'	'YAL023C'	'YAL023C'
'Q0105'	'Q0105'	'Q0105'	'Q0105'	'Q0105'	'Q0105'	'YAL054C'	'YAL054C'	'YAL054C'	'YAL054C'	'YAL054C'	'YAL054C'	'YAL044C'	'YAL044C'
'Q0130'	'Q0130'	'Q0130'	'Q0130'	'Q0130'	'Q0130'	'YAL060W'	'YAL060W'	'YAL060W'	'YAL060W'	'YAL060W'	'YAL060W'	'YAL054C'	'YAL054C'
'Q0250'	'Q0250'	'Q0250'	'Q0250'	'Q0250'	'Q0250'	'YAL062W'	'YAL062W'	'YAL062W'	'YAL062W'	'YAL062W'	'YAL062W'	'YAL060W'	'YAL060W'
'Q0275'	'Q0275'	'Q0275'	'Q0275'	'Q0275'	'Q0275'	'YAR035W'	'YAR035W'	'YAR035W'	'YAR035W'	'YAR035W'	'YAR035W'	'YAL062W'	'YAL062W'
'YAL022C'	'YAL022C'	'YAL022C'	'YAL022C'	'YAL012W'	'YAL012W'	'YBL011W'	'YBL011W'	'YBL011W'	'YBL011W'	'YBL011W'	'YBL011W'	'YAR035W'	'YAR035W'
'YAL023C'	'YAL023C'	'YAL023C'	'YAL023C'	'YAL022C'	'YAL022C'	'YBL013W'	'YBL013W'	'YBL013W'	'YBL013W'	'YBL013W'	'YBL013W'	'YBL011W'	'YBL011W'
'YAL044C'	'YAL044C'	'YAL044C'	'YAL044C'	'YAL023C'	'YAL023C'	'YBL015W'	'YBL015W'	'YBL015W'	'YBL015W'	'YBL015W'	'YBL015W'	'YBL013W'	'YBL013W'
'YAL054C'	'YAL054C'	'YAL054C'	'YAL054C'	'YAL044C'	'YAL044C'	'YBL039C'	'YBL039C'	'YBL039C'	'YBL039C'	'YBL039C'	'YBL039C'	'YBL015W'	'YBL015W'
'YAL060W'	'YAL060W'	'YAL060W'	'YAL060W'	'YAL054C'	'YAL054C'	'YBL042C'	'YBL042C'	'YBL042C'	'YBL042C'	'YBL042C'	'YBL042C'	'YBL039C'	'YBL039C'
'YAL062W'	'YAL062W'	'YAL062W'	'YAL062W'	'YAL060W'	'YAL060W'	'YBL045C'	'YBL045C'	'YBL064C'	'YBL064C'	'YBL064C'	'YBL064C'	'YBL042C'	'YBL042C'
'YAR035W'	'YAR035W'	'YAR035W'	'YAR035W'	'YAL062W'	'YAL062W'	'YBL064C'	'YBL064C'	'YBL068W'	'YBL068W'	'YBL068W'	'YBL068W'	'YBL064C'	'YBL064C'
'YAR071W'	'YAR071W'	'YAR071W'	'YAR071W'	'YAR015W'	'YAR015W'	'YBL068W'	'YBL068W'	'YBR001C'	'YBL098W'	'YBR001C'	'YBL098W'	'YBL068W'	'YBL068W'
'YBL011W'	'YBL011W'	'YBL011W'	'YBL011W'	'YAR035W'	'YAR035W'	'YBL099W'	'YBL098W'	'YBR006W'	'YBR001C'	'YBR006W'	'YBR001C'	'YBR001C'	'YBL098W'
'YBL013W'	'YBL013W'	'YBL013W'	'YBL013W'	'YAR071W'	'YAR071W'	'YBR001C'	'YBL099W'	'YBR023C'	'YBR006W'	'YBR018C'	'YBR006W'	'YBR006W'	'YBR001C'
'YBL015W'	'YBL015W'	'YBL015W'	'YBL015W'	'YBL011W'	'YBL011W'	'YBR006W'	'YBR001C'	'YBR026C'	'YBR023C'	'YBR019C'	'YBR018C'	'YBR018C'	'YBR006W'
'YBL039C'	'YBL039C'	'YBL039C'	'YBL039C'	'YBL013W'	'YBL013W'	'YBR018C'	'YBR003W'	'YBR034C'	'YBR026C'	'YBR020W'	'YBR019C'	'YBR019C'	'YBR018C'
'YBL042C'	'YBL042C'	'YBL042C'	'YBL042C'	'YBL015W'	'YBL015W'	'YBR019C'	'YBR006W'	'YBR035C'	'YBR034C'	'YBR023C'	'YBR020W'	'YBR020W'	'YBR019C'
'YBL045C'	'YBL045C'	'YBL045C'	'YBL045C'	'YBL033C'	'YBL033C'	'YBR020W'	'YBR018C'	'YBR036C'	'YBR035C'	'YBR026C'	'YBR023C'	'YBR023C'	'YBR020W'
'YBL064C'	'YBL064C'	'YBL064C'	'YBL064C'	'YBL039C'	'YBL039C'	'YBR023C'	'YBR019C'	'YBR041W'	'YBR036C'	'YBR034C'	'YBR026C'	'YBR026C'	'YBR023C'
'YBL068W'	'YBL068W'	'YBL068W'	'YBL068W'	'YBL042C'	'YBL042C'	'YBR026C'	'YBR020W'	'YBR068C'	'YBR041W'	'YBR035C'	'YBR034C'	'YBR034C'	'YBR026C'
'YBL099W'	'YBL098W'	'YBL099W'	'YBL098W'	'YBL045C'	'YBL045C'	'YBR034C'	'YBR023C'	'YBR069C'	'YBR068C'	'YBR036C'	'YBR035C'	'YBR035C'	'YBR034C'
'YBR001C'	'YBL099W'	'YBR001C'	'YBL099W'	'YBL064C'	'YBL064C'	'YBR035C'	'YBR026C'	'YBR084W'	'YBR069C'	'YBR041W'	'YBR036C'	'YBR036C'	'YBR035C'
'YBR006W'	'YBR001C'	'YBR006W'	'YBR001C'	'YBL068W'	'YBL068W'	'YBR036C'	'YBR034C'	'YBR085W'	'YBR084W'	'YBR068C'	'YBR041W'	'YBR041W'	'YBR036C'
'YBR018C'	'YBR003W'	'YBR018C'	'YBR003W'	'YBL098W'	'YBL098W'	'YBR041W'	'YBR035C'	'YBR092C'	'YBR085W'	'YBR069C'	'YBR068C'	'YBR068C'	'YBR041W'
'YBR019C'	'YBR006W'	'YBR019C'	'YBR006W'	'YBL099W'	'YBL099W'	'YBR068C'	'YBR036C'	'YBR093C'	'YBR092C'	'YBR084W'	'YBR069C'	'YBR069C'	'YBR068C'
'YBR020W'	'YBR018C'	'YBR020W'	'YBR018C'	'YBR001C'	'YBR001C'	'YBR069C'	'YBR041W'	'YBR121C'	'YBR093C'	'YBR085W'	'YBR084W'	'YBR084W'	'YBR069C'
'YBR021W'	'YBR019C'	'YBR021W'	'YBR019C'	'YBR006W'	'YBR003W'	'YBR084W'	'YBR068C'	'YBR127C'	'YBR121C'	'YBR092C'	'YBR085W'	'YBR085W'	'YBR084W'
'YBR023C'	'YBR020W'	'YBR023C'	'YBR020W'	'YBR018C'	'YBR006W'	'YBR085W'	'YBR069C'	'YBR145W'	'YBR127C'	'YBR093C'	'YBR092C'	'YBR092C'	'YBR085W'
'YBR026C'	'YBR021W'	'YBR026C'	'YBR021W'	'YBR019C'	'YBR018C'	'YBR092C'	'YBR084W'	'YBR149W'	'YBR145W'	'YBR121C'	'YBR093C'	'YBR093C'	'YBR092C'
'YBR034C'	'YBR023C'	'YBR034C'	'YBR023C'	'YBR020W'	'YBR019C'	'YBR093C'	'YBR085W'	'YBR161W'	'YBR149W'	'YBR127C'	'YBR121C'	'YBR121C'	'YBR093C'
'YBR035C'	'YBR026C'	'YBR035C'	'YBR026C'	'YBR021W'	'YBR020W'	'YBR121C'	'YBR092C'	'YBR166C'	'YBR161W'	'YBR145W'	'YBR127C'	'YBR127C'	'YBR121C'
'YBR036C'	'YBR034C'	'YBR036C'	'YBR034C'	'YBR023C'	'YBR021W'	'YBR127C'	'YBR093C'	'YBR176W'	'YBR166C'	'YBR149W'	'YBR145W'	'YBR145W'	'YBR127C'
'YBR039W'	'YBR035C'	'YBR039W'	'YBR035C'	'YBR026C'	'YBR023C'	'YBR132C'	'YBR121C'	'YBR180W'	'YBR176W'	'YBR161W'	'YBR149W'	'YBR149W'	'YBR145W'
'YBR041W'	'YBR036C'	'YBR041W'	'YBR036C'	'YBR034C'	'YBR026C'	'YBR145W'	'YBR127C'	'YBR183W'	'YBR180W'	'YBR166C'	'YBR161W'	'YBR161W'	'YBR149W'
'YBR058C-A'	'YBR039W'	'YBR058C-A'	'YBR039W'	'YBR035C'	'YBR034C'	'YBR149W'	'YBR132C'	'YBR184W'	'YBR183W'	'YBR176W'	'YBR166C'	'YBR166C'	'YBR161W'
'YBR068C'	'YBR041W'	'YBR068C'	'YBR041W'	'YBR036C'	'YBR035C'	'YBR161W'	'YBR145W'	'YBR199W'	'YBR184W'	'YBR180W'	'YBR176W'	'YBR176W'	'YBR166C'
'YBR069C'	'YBR058C-A'	'YBR069C'	'YBR058C-A'	'YBR039W'	'YBR036C'	'YBR166C'	'YBR149W'	'YBR205W'	'YBR199W'	'YBR183W'	'YBR180W'	'YBR180W'	'YBR176W'
'YBR084W'	'YBR068C'	'YBR084W'	'YBR068C'	'YBR041W'	'YBR039W'	'YBR176W'	'YBR161W'	'YBR208C'	'YBR205W'	'YBR184W'	'YBR183W'	'YBR183W'	'YBR180W'
'YBR085W'	'YBR069C'	'YBR085W'	'YBR069C'	'YBR058C-A'	'YBR041W'	'YBR180W'	'YBR166C'	'YBR213W'	'YBR208C'	'YBR199W'	'YBR184W'	'YBR184W'	'YBR183W'
'YBR092C'	'YBR084W'	'YBR092C'	'YBR084W'	'YBR068C'	'YBR058C-A'	'YBR183W'	'YBR176W'	'YBR218C'	'YBR213W'	'YBR205W'	'YBR199W'	'YBR199W'	'YBR184W'
'YBR093C'	'YBR085W'	'YBR093C'	'YBR085W'	'YBR069C'	'YBR068C'	'YBR184W'	'YBR180W'	'YBR221C'	'YBR218C'	'YBR208C'	'YBR205W'	'YBR205W'	'YBR199W'
'YBR117C'	'YBR092C'	'YBR117C'	'YBR092C'	'YBR084W'	'YBR069C'	'YBR199W'	'YBR183W'	'YBR244W'	'YBR221C'	'YBR213W'	'YBR208C'	'YBR208C'	'YBR205W'
'YBR121C'	'YBR093C'	'YBR121C'	'YBR093C'	'YBR085W'	'YBR084W'	'YBR205W'	'YBR184W'	'YBR248C'	'YBR244W'	'YBR218C'	'YBR213W'	'YBR213W'	'YBR208C'
'YBR132C'	'YBR117C'	'YBR132C'	'YBR117C'	'YBR092C'	'YBR085W'	'YBR208C'	'YBR199W'	'YBR249C'	'YBR248C'	'YBR221C'	'YBR218C'	'YBR218C'	'YBR213W'
'YBR145W'	'YBR121C'	'YBR145W'	'YBR121C'	'YBR093C'	'YBR092C'	'YBR213W'	'YBR205W'	'YBR263W'	'YBR249C'	'YBR244W'	'YBR221C'	'YBR221C'	'YBR218C'
'YBR149W'	'YBR132C'	'YBR149W'	'YBR132C'	'YBR115C'	'YBR093C'	'YBR218C'	'YBR208C'	'YBR284W'	'YBR263W'	'YBR248C'	'YBR244W'	'YBR244W'	'YBR221C'
'YBR161W'	'YBR145W'	'YBR161W'	'YBR145W'	'YBR117C'	'YBR115C'	'YBR221C'	'YBR213W'	'YBR293W'	'YBR284W'	'YBR249C'	'YBR248C'	'YBR248C'	'YBR244W'
'YBR180W'	'YBR149W'	'YBR180W'	'YBR149W'	'YBR121C'	'YBR117C'	'YBR244W'	'YBR218C'	'YBR294W'	'YBR293W'	'YBR263W'	'YBR249C'	'YBR249C'	'YBR248C'
'YBR183W'	'YBR161W'	'YBR183W'	'YBR161W'	'YBR127C'	'YBR121C'	'YBR248C'	'YBR221C'	'YBR296C'	'YBR294W'	'YBR284W'	'YBR263W'	'YBR263W'	'YBR249C'
'YBR199W'	'YBR180W'	'YBR199W'	'YBR180W'	'YBR132C'	'YBR127C'	'YBR249C'	'YBR244W'	'YBR298C'	'YBR296C'	'YBR293W'	'YBR284W'	'YBR284W'	'YBR263W'
'YBR205W'	'YBR183W'	'YBR205W'	'YBR183W'	'YBR145W'	'YBR132C'	'YBR263W'	'YBR248C'	'YBR299W'	'YBR298C'	'YBR294W'	'YBR293W'	'YBR293W'	'YBR284W'
'YBR208C'	'YBR199W'	'YBR208C'	'YBR199W'	'YBR149W'	'YBR145W'	'YBR284W'	'YBR249C'	'YCL025C'	'YBR299W'	'YBR296C'	'YBR294W'	'YBR294W'	'YBR293W'
'YBR213W'	'YBR205W'	'YBR213W'	'YBR205W'	'YBR161W'	'YBR149W'	'YBR293W'	'YBR263W'	'YCL030C'	'YCL025C'	'YBR298C'	'YBR296C'	'YBR296C'	'YBR294W'
'YBR218C'	'YBR208C'	'YBR218C'	'YBR208C'	'YBR166C'	'YBR161W'	'YBR294W'	'YBR284W'	'YCL035C'	'YCL030C'	'YBR299W'	'YBR298C'	'YBR298C'	'YBR296C'
'YBR221C'	'YBR213W'	'YBR221C'	'YBR213W'	'YBR176W'	'YBR166C'	'YBR296C'	'YBR293W'	'YCL040W'	'YCL035C'	'YCL025C'	'YBR299W'	'YBR299W'	'YBR298C'
'YBR244W'	'YBR218C'	'YBR244W'	'YBR218C'	'YBR180W'	'YBR176W'	'YBR298C'	'YBR294W'	'YCL050C'	'YCL040W'	'YCL030C'	'YCL025C'	'YCL025C'	'YBR299W'
'YBR249C'	'YBR221C'	'YBR249C'	'YBR221C'	'YBR183W'	'YBR180W'	'YBR299W'	'YBR296C'	'YCL064C'	'YCL050C'	'YCL035C'	'YCL030C'	'YCL030C'	'YCL025C'
'YBR263W'	'YBR244W'	'YBR263W'	'YBR244W'	'YBR199W'	'YBR183W'	'YCL025C'	'YBR298C'	'YCL069W'	'YCL064C'	'YCL040W'	'YCL035C'	'YCL035C'	'YCL030C'
'YBR293W'	'YBR249C'	'YBR293W'	'YBR249C'	'YBR205W'	'YBR199W'	'YCL030C'	'YBR299W'	'YCR005C'	'YCL069W'	'YCL050C'	'YCL040W'	'YCL040W'	'YCL035C'
'YBR294W'	'YBR263W'	'YBR294W'	'YBR263W'	'YBR208C'	'YBR205W'	'YCL035C'	'YCL025C'	'YCR010C'	'YCR005C'	'YCL064C'	'YCL050C'	'YCL050C'	'YCL040W'
'YBR296C'	'YBR293W'	'YBR296C'	'YBR293W'	'YBR213W'	'YBR208C'	'YCL040W'	'YCL030C'	'YCR024C-A'	'YCR010C'	'YCL069W'	'YCL064C'	'YCL064C'	'YCL050C'
'YBR298C'	'YBR294W'	'YBR298C'	'YBR294W'	'YBR218C'	'YBR213W'	'YCL050C'	'YCL035C'	'YCR028C'	'YCR024C-A'	'YCR005C'	'YCL069W'	'YCL069W'	'YCL064C'
'YBR299W'	'YBR296C'	'YBR299W'	'YBR296C'	'YBR221C'	'YBR218C'	'YCL064C'	'YCL040W'	'YCR032W'	'YCR028C'	'YCR010C'	'YCR005C'	'YCR005C'	'YCL069W'
'YCL004W'	'YBR298C'	'YCL004W'	'YBR298C'	'YBR244W'	'YBR221C'	'YCL069W'	'YCL050C'	'YCR036W'	'YCR032W'	'YCR024C-A'	'YCR010C'	'YCR010C'	'YCR005C'
'YCL025C'	'YBR299W'	'YCL025C'	'YBR299W'	'YBR248C'	'YBR244W'	'YCR005C'	'YCL064C'	'YCR037C'	'YCR036W'	'YCR028C'	'YCR024C-A'	'YCR024C-A'	'YCR010C'
'YCL035C'	'YCL004W'	'YCL035C'	'YCL004W'	'YBR249C'	'YBR248C'	'YCR010C'	'YCL069W'	'YCR048W'	'YCR037C'	'YCR032W'	'YCR028C'	'YCR028C'	'YCR024C-A'
'YCL040W'	'YCL025C'	'YCL040W'	'YCL025C'	'YBR263W'	'YBR249C'	'YCR024C'	'YCR005C'	'YCR073W-A'	'YCR048W'	'YCR036W'	'YCR032W'	'YCR032W'	'YCR028C'
'YCL050C'	'YCL035C'	'YCL050C'	'YCL035C'	'YBR291C'	'YBR263W'	'YCR024C-A'	'YCR010C'	'YCR075C'	'YCR073W-A'	'YCR037C'	'YCR036W'	'YCR036W'	'YCR032W'
'YCL064C'	'YCL040W'	'YCL064C'	'YCL040W'	'YBR293W'	'YBR291C'	'YCR028C'	'YCR024C'	'YCR083W'	'YCR075C'	'YCR048W'	'YCR037C'	'YCR037C'	'YCR036W'
'YCL069W'	'YCL050C'	'YCL069W'	'YCL050C'	'YBR294W'	'YBR293W'	'YCR032W'	'YCR024C-A'	'YCR098C'	'YCR083W'	'YCR073W-A'	'YCR048W'	'YCR048W'	'YCR037C'
'YCR005C'	'YCL064C'	'YCR005C'	'YCL064C'	'YBR296C'	'YBR294W'	'YCR036W'	'YCR028C'	'YDL021W'	'YCR098C'	'YCR075C'	'YCR073W-A'	'YCR073W-A'	'YCR048W'
'YCR010C'	'YCL069W'	'YCR010C'	'YCL069W'	'YBR298C'	'YBR296C'	'YCR037C'	'YCR032W'	'YDL022W'	'YDL021W'	'YCR083W'	'YCR075C'	'YCR075C'	'YCR073W-A'
'YCR024C'	'YCR005C'	'YCR024C'	'YCR005C'	'YBR299W'	'YBR298C'	'YCR048W'	'YCR036W'	'YDL040C'	'YDL022W'	'YCR098C'	'YCR083W'	'YCR083W'	'YCR075C'
'YCR024C-A'	'YCR010C'	'YCR024C-A'	'YCR010C'	'YCL004W'	'YBR299W'	'YCR073W-A'	'YCR037C'	'YDL066W'	'YDL040C'	'YDL021W'	'YCR098C'	'YCR098C'	'YCR083W'
'YCR028C'	'YCR024C'	'YCR028C'	'YCR024C'	'YCL009C'	'YCL004W'	'YCR075C'	'YCR048W'	'YDL078C'	'YDL066W'	'YDL022W'	'YDL021W'	'YDL021W'	'YCR098C'
'YCR032W'	'YCR024C-A'	'YCR032W'	'YCR024C-A'	'YCL018W'	'YCL009C'	'YCR083W'	'YCR073W-A'	'YDL080C'	'YDL078C'	'YDL040C'	'YDL022W'	'YDL022W'	'YDL021W'
'YCR036W'	'YCR028C'	'YCR036W'	'YCR028C'	'YCL025C'	'YCL018W'	'YCR098C'	'YCR075C'	'YDL085W'	'YDL080C'	'YDL066W'	'YDL040C'	'YDL040C'	'YDL022W'
'YCR037C'	'YCR032W'	'YCR037C'	'YCR032W'	'YCL030C'	'YCL025C'	'YDL021W'	'YCR083W'	'YDL093W'	'YDL085W'	'YDL078C'	'YDL066W'	'YDL066W'	'YDL040C'
'YCR048W'	'YCR036W'	'YCR048W'	'YCR036W'	'YCL035C'	'YCL030C'	'YDL022W'	'YCR098C'	'YDL095W'	'YDL093W'	'YDL080C'	'YDL078C'	'YDL078C'	'YDL066W'
'YCR073W-A'	'YCR037C'	'YCR073W-A'	'YCR037C'	'YCL040W'	'YCL035C'	'YDL040C'	'YDL021W'	'YDL100C'	'YDL095W'	'YDL085W'	'YDL080C'	'YDL080C'	'YDL078C'
'YCR075C'	'YCR048W'	'YCR075C'	'YCR048W'	'YCL050C'	'YCL040W'	'YDL066W'	'YDL022W'	'YDL131W'	'YDL100C'	'YDL093W'	'YDL085W'	'YDL085W'	'YDL080C'
'YCR083W'	'YCR073W-A'	'YCR083W'	'YCR073W-A'	'YCL064C'	'YCL050C'	'YDL067C'	'YDL040C'	'YDL142C'	'YDL131W'	'YDL095W'	'YDL093W'	'YDL093W'	'YDL085W'
'YCR098C'	'YCR075C'	'YCR098C'	'YCR075C'	'YCL069W'	'YCL064C'	'YDL078C'	'YDL066W'	'YDL168W'	'YDL142C'	'YDL100C'	'YDL095W'	'YDL095W'	'YDL093W'
'YDL022W'	'YCR083W'	'YDL022W'	'YCR083W'	'YCR005C'	'YCL069W'	'YDL080C'	'YDL067C'	'YDL171C'	'YDL168W'	'YDL131W'	'YDL100C'	'YDL100C'	'YDL095W'
'YDL066W'	'YCR098C'	'YDL066W'	'YCR098C'	'YCR010C'	'YCR005C'	'YDL085W'	'YDL078C'	'YDL174C'	'YDL171C'	'YDL142C'	'YDL131W'	'YDL131W'	'YDL100C'
'YDL067C'	'YDL022W'	'YDL067C'	'YDL022W'	'YCR024C'	'YCR010C'	'YDL093W'	'YDL080C'	'YDL178W'	'YDL174C'	'YDL168W'	'YDL142C'	'YDL142C'	'YDL131W'
'YDL078C'	'YDL066W'	'YDL078C'	'YDL066W'	'YCR024C-A'	'YCR024C'	'YDL095W'	'YDL085W'	'YDL182W'	'YDL178W'	'YDL171C'	'YDL168W'	'YDL168W'	'YDL142C'
'YDL080C'	'YDL067C'	'YDL080C'	'YDL067C'	'YCR028C'	'YCR024C-A'	'YDL100C'	'YDL093W'	'YDL185W'	'YDL182W'	'YDL174C'	'YDL171C'	'YDL171C'	'YDL168W'
'YDL085W'	'YDL078C'	'YDL085W'	'YDL078C'	'YCR032W'	'YCR028C'	'YDL131W'	'YDL095W'	'YDL210W'	'YDL185W'	'YDL178W'	'YDL174C'	'YDL174C'	'YDL171C'
'YDL093W'	'YDL080C'	'YDL093W'	'YDL080C'	'YCR036W'	'YCR032W'	'YDL142C'	'YDL100C'	'YDL215C'	'YDL210W'	'YDL182W'	'YDL178W'	'YDL178W'	'YDL174C'
'YDL095W'	'YDL085W'	'YDL095W'	'YDL085W'	'YCR037C'	'YCR036W'	'YDL168W'	'YDL131W'	'YDL238C'	'YDL215C'	'YDL185W'	'YDL182W'	'YDL182W'	'YDL178W'
'YDL100C'	'YDL093W'	'YDL100C'	'YDL093W'	'YCR048W'	'YCR037C'	'YDL171C'	'YDL142C'	'YDR001C'	'YDL238C'	'YDL210W'	'YDL185W'	'YDL185W'	'YDL182W'
'YDL131W'	'YDL095W'	'YDL131W'	'YDL095W'	'YCR053W'	'YCR048W'	'YDL174C'	'YDL168W'	'YDR017C'	'YDR001C'	'YDL215C'	'YDL210W'	'YDL210W'	'YDL185W'
'YDL142C'	'YDL100C'	'YDL142C'	'YDL100C'	'YCR073W-A'	'YCR053W'	'YDL178W'	'YDL171C'	'YDR019C'	'YDR017C'	'YDL238C'	'YDL215C'	'YDL215C'	'YDL210W'
'YDL168W'	'YDL131W'	'YDL168W'	'YDL131W'	'YCR075C'	'YCR073W-A'	'YDL181W'	'YDL174C'	'YDR035W'	'YDR019C'	'YDR001C'	'YDL238C'	'YDL238C'	'YDL215C'
'YDL171C'	'YDL142C'	'YDL171C'	'YDL142C'	'YCR083W'	'YCR075C'	'YDL182W'	'YDL178W'	'YDR046C'	'YDR035W'	'YDR017C'	'YDR001C'	'YDR001C'	'YDL238C'
'YDL174C'	'YDL168W'	'YDL174C'	'YDL168W'	'YCR098C'	'YCR083W'	'YDL185W'	'YDL181W'	'YDR050C'	'YDR046C'	'YDR019C'	'YDR017C'	'YDR017C'	'YDR001C'
'YDL178W'	'YDL171C'	'YDL178W'	'YDL171C'	'YDL021W'	'YCR098C'	'YDL198C'	'YDL182W'	'YDR058C'	'YDR050C'	'YDR035W'	'YDR019C'	'YDR019C'	'YDR017C'
'YDL181W'	'YDL174C'	'YDL181W'	'YDL174C'	'YDL022W'	'YDL021W'	'YDL210W'	'YDL185W'	'YDR072C'	'YDR058C'	'YDR046C'	'YDR035W'	'YDR035W'	'YDR019C'
'YDL182W'	'YDL178W'	'YDL182W'	'YDL178W'	'YDL040C'	'YDL022W'	'YDL215C'	'YDL198C'	'YDR098C'	'YDR072C'	'YDR050C'	'YDR046C'	'YDR046C'	'YDR035W'
'YDL185W'	'YDL181W'	'YDL185W'	'YDL181W'	'YDL066W'	'YDL040C'	'YDL238C'	'YDL210W'	'YDR111C'	'YDR098C'	'YDR058C'	'YDR050C'	'YDR058C'	'YDR046C'
'YDL198C'	'YDL182W'	'YDL198C'	'YDL182W'	'YDL067C'	'YDL066W'	'YDR001C'	'YDL215C'	'YDR135C'	'YDR111C'	'YDR072C'	'YDR058C'	'YDR072C'	'YDR058C'
'YDL210W'	'YDL185W'	'YDL210W'	'YDL185W'	'YDL078C'	'YDL067C'	'YDR017C'	'YDL238C'	'YDR147W'	'YDR135C'	'YDR098C'	'YDR072C'	'YDR098C'	'YDR072C'
'YDL215C'	'YDL198C'	'YDL215C'	'YDL198C'	'YDL080C'	'YDL078C'	'YDR019C'	'YDR001C'	'YDR148C'	'YDR147W'	'YDR111C'	'YDR098C'	'YDR111C'	'YDR098C'
'YDL238C'	'YDL210W'	'YDL238C'	'YDL210W'	'YDL085W'	'YDL080C'	'YDR035W'	'YDR017C'	'YDR173C'	'YDR148C'	'YDR135C'	'YDR111C'	'YDR135C'	'YDR111C'
'YDL245C'	'YDL215C'	'YDL245C'	'YDL215C'	'YDL093W'	'YDL085W'	'YDR046C'	'YDR019C'	'YDR178W'	'YDR173C'	'YDR147W'	'YDR135C'	'YDR147W'	'YDR135C'
'YDL247W'	'YDL238C'	'YDL247W'	'YDL238C'	'YDL095W'	'YDL093W'	'YDR050C'	'YDR035W'	'YDR242W'	'YDR178W'	'YDR148C'	'YDR147W'	'YDR148C'	'YDR147W'
'YDR001C'	'YDL245C'	'YDR001C'	'YDL245C'	'YDL100C'	'YDL095W'	'YDR058C'	'YDR046C'	'YDR256C'	'YDR242W'	'YDR173C'	'YDR148C'	'YDR173C'	'YDR148C'
'YDR017C'	'YDL247W'	'YDR017C'	'YDL247W'	'YDL131W'	'YDL100C'	'YDR072C'	'YDR050C'	'YDR261C'	'YDR256C'	'YDR178W'	'YDR173C'	'YDR178W'	'YDR173C'
'YDR019C'	'YDR001C'	'YDR019C'	'YDR001C'	'YDL142C'	'YDL131W'	'YDR098C'	'YDR058C'	'YDR272W'	'YDR261C'	'YDR242W'	'YDR178W'	'YDR242W'	'YDR178W'
'YDR035W'	'YDR017C'	'YDR035W'	'YDR017C'	'YDL168W'	'YDL142C'	'YDR111C'	'YDR072C'	'YDR284C'	'YDR272W'	'YDR256C'	'YDR242W'	'YDR256C'	'YDR242W'
'YDR046C'	'YDR019C'	'YDR046C'	'YDR019C'	'YDL171C'	'YDL168W'	'YDR135C'	'YDR098C'	'YDR294C'	'YDR284C'	'YDR261C'	'YDR256C'	'YDR261C'	'YDR256C'
'YDR058C'	'YDR035W'	'YDR058C'	'YDR035W'	'YDL174C'	'YDL171C'	'YDR147W'	'YDR111C'	'YDR297W'	'YDR294C'	'YDR272W'	'YDR261C'	'YDR272W'	'YDR261C'
'YDR072C'	'YDR046C'	'YDR072C'	'YDR046C'	'YDL178W'	'YDL174C'	'YDR148C'	'YDR135C'	'YDR305C'	'YDR297W'	'YDR284C'	'YDR272W'	'YDR284C'	'YDR272W'
'YDR098C'	'YDR058C'	'YDR098C'	'YDR058C'	'YDL181W'	'YDL178W'	'YDR173C'	'YDR147W'	'YDR315C'	'YDR305C'	'YDR294C'	'YDR284C'	'YDR294C'	'YDR284C'
'YDR135C'	'YDR072C'	'YDR135C'	'YDR072C'	'YDL182W'	'YDL181W'	'YDR178W'	'YDR148C'	'YDR321W'	'YDR315C'	'YDR297W'	'YDR294C'	'YDR297W'	'YDR294C'
'YDR147W'	'YDR098C'	'YDR147W'	'YDR098C'	'YDL185W'	'YDL182W'	'YDR242W'	'YDR173C'	'YDR345C'	'YDR321W'	'YDR305C'	'YDR297W'	'YDR305C'	'YDR297W'
'YDR148C'	'YDR135C'	'YDR148C'	'YDR135C'	'YDL198C'	'YDL185W'	'YDR256C'	'YDR178W'	'YDR368W'	'YDR345C'	'YDR315C'	'YDR305C'	'YDR315C'	'YDR305C'
'YDR178W'	'YDR147W'	'YDR178W'	'YDR147W'	'YDL210W'	'YDL198C'	'YDR261C'	'YDR204W'	'YDR377W'	'YDR368W'	'YDR321W'	'YDR315C'	'YDR321W'	'YDR315C'
'YDR242W'	'YDR148C'	'YDR242W'	'YDR148C'	'YDL215C'	'YDL210W'	'YDR268W'	'YDR242W'	'YDR380W'	'YDR377W'	'YDR345C'	'YDR321W'	'YDR345C'	'YDR321W'
'YDR256C'	'YDR178W'	'YDR256C'	'YDR178W'	'YDL238C'	'YDL215C'	'YDR272W'	'YDR256C'	'YDR384C'	'YDR380W'	'YDR368W'	'YDR345C'	'YDR368W'	'YDR345C'
'YDR261C'	'YDR204W'	'YDR261C'	'YDR204W'	'YDL245C'	'YDL238C'	'YDR284C'	'YDR261C'	'YDR399W'	'YDR384C'	'YDR377W'	'YDR368W'	'YDR380W'	'YDR368W'
'YDR268W'	'YDR242W'	'YDR268W'	'YDR242W'	'YDL247W'	'YDL245C'	'YDR294C'	'YDR268W'	'YDR400W'	'YDR399W'	'YDR380W'	'YDR377W'	'YDR384C'	'YDR380W'
'YDR272W'	'YDR256C'	'YDR272W'	'YDR256C'	'YDR001C'	'YDL247W'	'YDR297W'	'YDR272W'	'YDR402C'	'YDR400W'	'YDR384C'	'YDR380W'	'YDR399W'	'YDR384C'
'YDR284C'	'YDR261C'	'YDR284C'	'YDR261C'	'YDR007W'	'YDR001C'	'YDR298C'	'YDR284C'	'YDR403W'	'YDR402C'	'YDR399W'	'YDR384C'	'YDR400W'	'YDR399W'
'YDR294C'	'YDR268W'	'YDR294C'	'YDR268W'	'YDR017C'	'YDR007W'	'YDR305C'	'YDR294C'	'YDR441C'	'YDR403W'	'YDR400W'	'YDR399W'	'YDR402C'	'YDR400W'
'YDR297W'	'YDR272W'	'YDR297W'	'YDR272W'	'YDR019C'	'YDR017C'	'YDR315C'	'YDR297W'	'YDR453C'	'YDR428C'	'YDR402C'	'YDR400W'	'YDR403W'	'YDR402C'
'YDR298C'	'YDR284C'	'YDR298C'	'YDR284C'	'YDR035W'	'YDR019C'	'YDR321W'	'YDR298C'	'YDR481C'	'YDR441C'	'YDR403W'	'YDR402C'	'YDR441C'	'YDR403W'
'YDR300C'	'YDR294C'	'YDR300C'	'YDR294C'	'YDR046C'	'YDR035W'	'YDR345C'	'YDR305C'	'YDR483W'	'YDR453C'	'YDR441C'	'YDR403W'	'YDR453C'	'YDR428C'
'YDR305C'	'YDR297W'	'YDR305C'	'YDR297W'	'YDR058C'	'YDR046C'	'YDR368W'	'YDR315C'	'YDR497C'	'YDR481C'	'YDR453C'	'YDR428C'	'YDR481C'	'YDR441C'
'YDR315C'	'YDR298C'	'YDR315C'	'YDR298C'	'YDR072C'	'YDR058C'	'YDR377W'	'YDR321W'	'YDR502C'	'YDR483W'	'YDR481C'	'YDR441C'	'YDR483W'	'YDR453C'
'YDR321W'	'YDR300C'	'YDR321W'	'YDR300C'	'YDR098C'	'YDR072C'	'YDR380W'	'YDR345C'	'YDR503C'	'YDR497C'	'YDR483W'	'YDR453C'	'YDR497C'	'YDR481C'
'YDR322C-A'	'YDR305C'	'YDR322C-A'	'YDR305C'	'YDR135C'	'YDR098C'	'YDR384C'	'YDR368W'	'YDR508C'	'YDR502C'	'YDR497C'	'YDR481C'	'YDR502C'	'YDR483W'
'YDR342C'	'YDR315C'	'YDR342C'	'YDR315C'	'YDR147W'	'YDR127W'	'YDR399W'	'YDR377W'	'YDR513W'	'YDR503C'	'YDR502C'	'YDR483W'	'YDR503C'	'YDR497C'
'YDR343C'	'YDR321W'	'YDR343C'	'YDR321W'	'YDR148C'	'YDR135C'	'YDR400W'	'YDR380W'	'YDR530C'	'YDR508C'	'YDR503C'	'YDR497C'	'YDR508C'	'YDR502C'
'YDR345C'	'YDR322C-A'	'YDR345C'	'YDR322C-A'	'YDR158W'	'YDR147W'	'YDR402C'	'YDR384C'	'YDR536W'	'YDR513W'	'YDR508C'	'YDR502C'	'YDR513W'	'YDR503C'
'YDR368W'	'YDR342C'	'YDR368W'	'YDR342C'	'YDR173C'	'YDR148C'	'YDR403W'	'YDR399W'	'YEL011W'	'YDR530C'	'YDR513W'	'YDR503C'	'YDR530C'	'YDR508C'
'YDR377W'	'YDR343C'	'YDR377W'	'YDR343C'	'YDR178W'	'YDR158W'	'YDR441C'	'YDR400W'	'YEL017C-A'	'YDR536W'	'YDR530C'	'YDR508C'	'YDR536W'	'YDR513W'
'YDR380W'	'YDR345C'	'YDR380W'	'YDR345C'	'YDR234W'	'YDR173C'	'YDR453C'	'YDR402C'	'YEL027W'	'YEL011W'	'YDR536W'	'YDR513W'	'YEL011W'	'YDR530C'
'YDR384C'	'YDR368W'	'YDR384C'	'YDR368W'	'YDR242W'	'YDR178W'	'YDR481C'	'YDR403W'	'YEL038W'	'YEL017C-A'	'YEL011W'	'YDR530C'	'YEL017C-A'	'YDR536W'
'YDR399W'	'YDR377W'	'YDR399W'	'YDR377W'	'YDR256C'	'YDR204W'	'YDR483W'	'YDR428C'	'YEL039C'	'YEL027W'	'YEL017C-A'	'YDR536W'	'YEL038W'	'YEL011W'
'YDR400W'	'YDR380W'	'YDR400W'	'YDR380W'	'YDR261C'	'YDR234W'	'YDR497C'	'YDR441C'	'YEL041W'	'YEL038W'	'YEL027W'	'YEL011W'	'YEL039C'	'YEL017C-A'
'YDR402C'	'YDR384C'	'YDR402C'	'YDR384C'	'YDR268W'	'YDR242W'	'YDR502C'	'YDR453C'	'YEL042W'	'YEL039C'	'YEL038W'	'YEL017C-A'	'YEL041W'	'YEL038W'
'YDR403W'	'YDR399W'	'YDR403W'	'YDR399W'	'YDR272W'	'YDR256C'	'YDR503C'	'YDR481C'	'YEL046C'	'YEL041W'	'YEL039C'	'YEL027W'	'YEL042W'	'YEL039C'
'YDR441C'	'YDR400W'	'YDR441C'	'YDR400W'	'YDR284C'	'YDR261C'	'YDR508C'	'YDR483W'	'YEL047C'	'YEL042W'	'YEL041W'	'YEL038W'	'YEL046C'	'YEL041W'
'YDR453C'	'YDR402C'	'YDR453C'	'YDR402C'	'YDR294C'	'YDR268W'	'YDR513W'	'YDR497C'	'YEL051W'	'YEL046C'	'YEL042W'	'YEL039C'	'YEL047C'	'YEL042W'
'YDR481C'	'YDR403W'	'YDR481C'	'YDR403W'	'YDR297W'	'YDR272W'	'YDR529C'	'YDR502C'	'YEL063C'	'YEL047C'	'YEL046C'	'YEL041W'	'YEL051W'	'YEL046C'
'YDR483W'	'YDR428C'	'YDR483W'	'YDR428C'	'YDR298C'	'YDR284C'	'YDR530C'	'YDR503C'	'YEL071W'	'YEL051W'	'YEL047C'	'YEL042W'	'YEL063C'	'YEL047C'
'YDR497C'	'YDR441C'	'YDR497C'	'YDR441C'	'YDR300C'	'YDR294C'	'YDR536W'	'YDR508C'	'YER005W'	'YEL063C'	'YEL051W'	'YEL046C'	'YEL071W'	'YEL051W'
'YDR502C'	'YDR453C'	'YDR502C'	'YDR453C'	'YDR305C'	'YDR297W'	'YEL011W'	'YDR513W'	'YER019W'	'YEL071W'	'YEL063C'	'YEL047C'	'YER005W'	'YEL063C'
'YDR503C'	'YDR481C'	'YDR503C'	'YDR481C'	'YDR315C'	'YDR298C'	'YEL017C-A'	'YDR529C'	'YER024W'	'YER005W'	'YEL071W'	'YEL051W'	'YER019W'	'YEL071W'
'YDR508C'	'YDR483W'	'YDR508C'	'YDR483W'	'YDR321W'	'YDR300C'	'YEL027W'	'YDR530C'	'YER053C'	'YER014W'	'YER005W'	'YEL063C'	'YER024W'	'YER005W'
'YDR513W'	'YDR497C'	'YDR513W'	'YDR497C'	'YDR322C-A'	'YDR305C'	'YEL038W'	'YDR536W'	'YER055C'	'YER019W'	'YER019W'	'YEL071W'	'YER053C'	'YER014W'
'YDR529C'	'YDR502C'	'YDR529C'	'YDR502C'	'YDR342C'	'YDR315C'	'YEL039C'	'YEL011W'	'YER056C'	'YER024W'	'YER024W'	'YER005W'	'YER055C'	'YER019W'
'YDR530C'	'YDR503C'	'YDR530C'	'YDR503C'	'YDR343C'	'YDR321W'	'YEL041W'	'YEL017C-A'	'YER060W'	'YER053C'	'YER053C'	'YER014W'	'YER056C'	'YER024W'
'YDR536W'	'YDR508C'	'YDR536W'	'YDR508C'	'YDR345C'	'YDR322C-A'	'YEL042W'	'YEL027W'	'YER060W-A'	'YER055C'	'YER055C'	'YER019W'	'YER060W'	'YER053C'
'YEL011W'	'YDR513W'	'YEL011W'	'YDR513W'	'YDR354W'	'YDR342C'	'YEL046C'	'YEL038W'	'YER061C'	'YER056C'	'YER056C'	'YER024W'	'YER060W-A'	'YER055C'
'YEL017C-A'	'YDR529C'	'YEL017C-A'	'YDR529C'	'YDR368W'	'YDR343C'	'YEL047C'	'YEL039C'	'YER062C'	'YER060W'	'YER060W'	'YER053C'	'YER061C'	'YER056C'
'YEL024W'	'YDR530C'	'YEL024W'	'YDR530C'	'YDR377W'	'YDR345C'	'YEL051W'	'YEL041W'	'YER065C'	'YER060W-A'	'YER060W-A'	'YER055C'	'YER062C'	'YER060W'
'YEL039C'	'YDR536W'	'YEL039C'	'YDR536W'	'YDR380W'	'YDR354W'	'YEL063C'	'YEL042W'	'YER073W'	'YER061C'	'YER061C'	'YER056C'	'YER073W'	'YER060W-A'
'YEL041W'	'YEL011W'	'YEL041W'	'YEL011W'	'YDR384C'	'YDR368W'	'YEL071W'	'YEL046C'	'YER081W'	'YER062C'	'YER062C'	'YER060W'	'YER081W'	'YER061C'
'YEL042W'	'YEL017C-A'	'YEL042W'	'YEL017C-A'	'YDR399W'	'YDR377W'	'YER005W'	'YEL047C'	'YER091C'	'YER065C'	'YER065C'	'YER060W-A'	'YER091C'	'YER062C'
'YEL046C'	'YEL024W'	'YEL046C'	'YEL024W'	'YDR400W'	'YDR380W'	'YER019W'	'YEL051W'	'YER119C'	'YER073W'	'YER073W'	'YER061C'	'YER119C'	'YER073W'
'YEL047C'	'YEL038W'	'YEL047C'	'YEL038W'	'YDR402C'	'YDR384C'	'YER024W'	'YEL063C'	'YER170W'	'YER081W'	'YER081W'	'YER062C'	'YER170W'	'YER081W'
'YEL063C'	'YEL039C'	'YEL063C'	'YEL039C'	'YDR403W'	'YDR399W'	'YER053C'	'YEL071W'	'YER174C'	'YER091C'	'YER091C'	'YER065C'	'YER174C'	'YER091C'
'YEL069C'	'YEL041W'	'YEL069C'	'YEL041W'	'YDR408C'	'YDR400W'	'YER055C'	'YER005W'	'YER175C'	'YER119C'	'YER119C'	'YER073W'	'YER175C'	'YER119C'
'YEL071W'	'YEL042W'	'YEL071W'	'YEL042W'	'YDR428C'	'YDR402C'	'YER056C'	'YER014W'	'YER178W'	'YER170W'	'YER170W'	'YER081W'	'YER178W'	'YER170W'
'YER005W'	'YEL046C'	'YER005W'	'YEL046C'	'YDR441C'	'YDR403W'	'YER060W'	'YER019W'	'YER183C'	'YER174C'	'YER174C'	'YER091C'	'YER183C'	'YER174C'
'YER015W'	'YEL047C'	'YER015W'	'YEL047C'	'YDR453C'	'YDR408C'	'YER060W-A'	'YER024W'	'YFL001W'	'YER175C'	'YER175C'	'YER119C'	'YFL001W'	'YER175C'
'YER019W'	'YEL063C'	'YER019W'	'YEL063C'	'YDR481C'	'YDR428C'	'YER061C'	'YER053C'	'YFL011W'	'YER178W'	'YER178W'	'YER170W'	'YFL011W'	'YER178W'
'YER024W'	'YEL069C'	'YER024W'	'YEL069C'	'YDR483W'	'YDR441C'	'YER062C'	'YER055C'	'YFL018C'	'YER183C'	'YER183C'	'YER174C'	'YFL018C'	'YER183C'
'YER053C'	'YEL071W'	'YER053C'	'YEL071W'	'YDR497C'	'YDR453C'	'YER065C'	'YER056C'	'YFL030W'	'YFL001W'	'YFL001W'	'YER175C'	'YFL030W'	'YFL001W'
'YER056C'	'YER005W'	'YER056C'	'YER005W'	'YDR502C'	'YDR481C'	'YER070W'	'YER060W'	'YFL053W'	'YFL011W'	'YFL011W'	'YER178W'	'YFL053W'	'YFL011W'
'YER060W'	'YER014W'	'YER060W'	'YER014W'	'YDR503C'	'YDR483W'	'YER073W'	'YER060W-A'	'YFL055W'	'YFL018C'	'YFL018C'	'YER183C'	'YFL055W'	'YFL018C'
'YER060W-A'	'YER015W'	'YER060W-A'	'YER015W'	'YDR508C'	'YDR497C'	'YER081W'	'YER061C'	'YFR015C'	'YFL030W'	'YFL030W'	'YFL001W'	'YFR015C'	'YFL030W'
'YER061C'	'YER019W'	'YER061C'	'YER019W'	'YDR513W'	'YDR502C'	'YER087W'	'YER062C'	'YFR019W'	'YFL053W'	'YFL053W'	'YFL011W'	'YFR019W'	'YFL053W'
'YER062C'	'YER024W'	'YER062C'	'YER024W'	'YDR529C'	'YDR503C'	'YER091C'	'YER065C'	'YFR025C'	'YFL055W'	'YFL055W'	'YFL018C'	'YFR025C'	'YFL055W'
'YER065C'	'YER053C'	'YER065C'	'YER053C'	'YDR530C'	'YDR508C'	'YER119C'	'YER070W'	'YFR030W'	'YFR015C'	'YFR015C'	'YFL030W'	'YFR030W'	'YFR015C'
'YER070W'	'YER056C'	'YER070W'	'YER056C'	'YDR536W'	'YDR513W'	'YER141W'	'YER073W'	'YFR033C'	'YFR019W'	'YFR019W'	'YFL053W'	'YFR053C'	'YFR019W'
'YER073W'	'YER060W'	'YER073W'	'YER060W'	'YEL011W'	'YDR529C'	'YER170W'	'YER081W'	'YFR053C'	'YFR025C'	'YFR025C'	'YFL055W'	'YFR055W'	'YFR025C'
'YER081W'	'YER060W-A'	'YER081W'	'YER060W-A'	'YEL017C-A'	'YDR530C'	'YER174C'	'YER087W'	'YFR055W'	'YFR030W'	'YFR030W'	'YFR015C'	'YGL009C'	'YFR030W'
'YER087W'	'YER061C'	'YER087W'	'YER061C'	'YEL021W'	'YDR536W'	'YER175C'	'YER091C'	'YGL009C'	'YFR033C'	'YFR053C'	'YFR019W'	'YGL037C'	'YFR047C'
'YER099C'	'YER062C'	'YER099C'	'YER062C'	'YEL024W'	'YEL011W'	'YER178W'	'YER119C'	'YGL037C'	'YFR047C'	'YFR055W'	'YFR025C'	'YGL062W'	'YFR053C'
'YER119C'	'YER065C'	'YER119C'	'YER065C'	'YEL027W'	'YEL017C-A'	'YER183C'	'YER141W'	'YGL062W'	'YFR053C'	'YGL009C'	'YFR030W'	'YGL063W'	'YFR055W'
'YER141W'	'YER070W'	'YER141W'	'YER070W'	'YEL038W'	'YEL021W'	'YFL001W'	'YER170W'	'YGL063W'	'YFR055W'	'YGL037C'	'YFR047C'	'YGL067W'	'YGL009C'
'YER170W'	'YER073W'	'YER170W'	'YER073W'	'YEL039C'	'YEL024W'	'YFL011W'	'YER174C'	'YGL067W'	'YGL009C'	'YGL062W'	'YFR053C'	'YGL077C'	'YGL037C'
'YER174C'	'YER081W'	'YER174C'	'YER081W'	'YEL041W'	'YEL027W'	'YFL018C'	'YER175C'	'YGL077C'	'YGL037C'	'YGL063W'	'YFR055W'	'YGL084C'	'YGL062W'
'YER175C'	'YER087W'	'YER175C'	'YER087W'	'YEL042W'	'YEL038W'	'YFL030W'	'YER178W'	'YGL084C'	'YGL062W'	'YGL067W'	'YGL009C'	'YGL125W'	'YGL063W'
'YER178W'	'YER099C'	'YER178W'	'YER099C'	'YEL046C'	'YEL039C'	'YFL053W'	'YER183C'	'YGL125W'	'YGL063W'	'YGL077C'	'YGL037C'	'YGL202W'	'YGL067W'
'YER183C'	'YER119C'	'YER183C'	'YER119C'	'YEL047C'	'YEL041W'	'YFL055W'	'YFL001W'	'YGL202W'	'YGL067W'	'YGL084C'	'YGL062W'	'YGL205W'	'YGL077C'
'YFL001W'	'YER141W'	'YFL001W'	'YER141W'	'YEL051W'	'YEL042W'	'YFR015C'	'YFL011W'	'YGL205W'	'YGL077C'	'YGL125W'	'YGL063W'	'YGL224C'	'YGL084C'
'YFL011W'	'YER170W'	'YFL011W'	'YER170W'	'YEL063C'	'YEL046C'	'YFR019W'	'YFL018C'	'YGL224C'	'YGL084C'	'YGL202W'	'YGL067W'	'YGL248W'	'YGL125W'
'YFL018C'	'YER174C'	'YFL018C'	'YER174C'	'YEL069C'	'YEL047C'	'YFR025C'	'YFL030W'	'YGL248W'	'YGL125W'	'YGL205W'	'YGL077C'	'YGL253W'	'YGL202W'
'YFL030W'	'YER175C'	'YFL030W'	'YER175C'	'YEL071W'	'YEL051W'	'YFR030W'	'YFL053W'	'YGL253W'	'YGL202W'	'YGL224C'	'YGL084C'	'YGL256W'	'YGL205W'
'YFL053W'	'YER178W'	'YFL053W'	'YER178W'	'YER005W'	'YEL063C'	'YFR033C'	'YFL055W'	'YGL256W'	'YGL205W'	'YGL248W'	'YGL125W'	'YGR007W'	'YGL224C'
'YFL055W'	'YER183C'	'YFL055W'	'YER183C'	'YER015W'	'YEL069C'	'YFR053C'	'YFR015C'	'YGR007W'	'YGL224C'	'YGL253W'	'YGL202W'	'YGR010W'	'YGL248W'
'YFR015C'	'YFL001W'	'YFR015C'	'YFL001W'	'YER019W'	'YEL071W'	'YFR055W'	'YFR019W'	'YGR010W'	'YGL248W'	'YGL256W'	'YGL205W'	'YGR012W'	'YGL253W'
'YFR019W'	'YFL011W'	'YFR019W'	'YFL011W'	'YER024W'	'YER005W'	'YGL009C'	'YFR025C'	'YGR012W'	'YGL253W'	'YGR007W'	'YGL224C'	'YGR019W'	'YGL256W'
'YFR033C'	'YFL018C'	'YFR033C'	'YFL018C'	'YER052C'	'YER014W'	'YGL037C'	'YFR030W'	'YGR019W'	'YGL256W'	'YGR010W'	'YGL248W'	'YGR020C'	'YGR007W'
'YFR053C'	'YFL030W'	'YFR053C'	'YFL030W'	'YER053C'	'YER015W'	'YGL062W'	'YFR033C'	'YGR020C'	'YGR007W'	'YGR012W'	'YGL253W'	'YGR032W'	'YGR010W'
'YGL037C'	'YFL053W'	'YGL037C'	'YFL053W'	'YER055C'	'YER019W'	'YGL063W'	'YFR047C'	'YGR032W'	'YGR010W'	'YGR019W'	'YGL256W'	'YGR043C'	'YGR012W'
'YGL062W'	'YFL055W'	'YGL062W'	'YFL055W'	'YER056C'	'YER024W'	'YGL067W'	'YFR053C'	'YGR043C'	'YGR012W'	'YGR020C'	'YGR007W'	'YGR055W'	'YGR019W'
'YGL063W'	'YFR015C'	'YGL063W'	'YFR015C'	'YER060W'	'YER052C'	'YGL077C'	'YFR055W'	'YGR055W'	'YGR019W'	'YGR032W'	'YGR010W'	'YGR087C'	'YGR020C'
'YGL067W'	'YFR019W'	'YGL067W'	'YFR019W'	'YER060W-A'	'YER053C'	'YGL084C'	'YGL009C'	'YGR087C'	'YGR020C'	'YGR043C'	'YGR012W'	'YGR088W'	'YGR032W'
'YGL077C'	'YFR033C'	'YGL077C'	'YFR033C'	'YER061C'	'YER055C'	'YGL125W'	'YGL037C'	'YGR088W'	'YGR032W'	'YGR055W'	'YGR019W'	'YGR096W'	'YGR043C'
'YGL084C'	'YFR047C'	'YGL084C'	'YFR047C'	'YER062C'	'YER056C'	'YGL202W'	'YGL062W'	'YGR096W'	'YGR043C'	'YGR087C'	'YGR020C'	'YGR121C'	'YGR055W'
'YGL125W'	'YFR053C'	'YGL125W'	'YFR053C'	'YER065C'	'YER060W'	'YGL205W'	'YGL063W'	'YGR121C'	'YGR055W'	'YGR088W'	'YGR032W'	'YGR124W'	'YGR087C'
'YGL184C'	'YGL037C'	'YGL184C'	'YGL037C'	'YER069W'	'YER060W-A'	'YGL224C'	'YGL067W'	'YGR124W'	'YGR087C'	'YGR096W'	'YGR043C'	'YGR125W'	'YGR088W'
'YGL186C'	'YGL062W'	'YGL186C'	'YGL062W'	'YER070W'	'YER061C'	'YGL248W'	'YGL077C'	'YGR125W'	'YGR088W'	'YGR121C'	'YGR055W'	'YGR138C'	'YGR096W'
'YGL187C'	'YGL063W'	'YGL187C'	'YGL063W'	'YER073W'	'YER062C'	'YGL253W'	'YGL084C'	'YGR138C'	'YGR096W'	'YGR124W'	'YGR087C'	'YGR143W'	'YGR121C'
'YGL191W'	'YGL067W'	'YGL191W'	'YGL067W'	'YER081W'	'YER065C'	'YGL256W'	'YGL125W'	'YGR143W'	'YGR121C'	'YGR125W'	'YGR088W'	'YGR155W'	'YGR124W'
'YGL202W'	'YGL077C'	'YGL202W'	'YGL077C'	'YER086W'	'YER069W'	'YGR007W'	'YGL202W'	'YGR170W'	'YGR124W'	'YGR138C'	'YGR096W'	'YGR170W'	'YGR125W'
'YGL205W'	'YGL084C'	'YGL205W'	'YGL084C'	'YER087W'	'YER070W'	'YGR010W'	'YGL205W'	'YGR177C'	'YGR125W'	'YGR143W'	'YGR121C'	'YGR177C'	'YGR138C'
'YGL224C'	'YGL119W'	'YGL224C'	'YGL119W'	'YER090W'	'YER073W'	'YGR012W'	'YGL224C'	'YGR183C'	'YGR138C'	'YGR170W'	'YGR124W'	'YGR192C'	'YGR143W'
'YGL248W'	'YGL125W'	'YGL248W'	'YGL125W'	'YER091C'	'YER081W'	'YGR019W'	'YGL248W'	'YGR192C'	'YGR143W'	'YGR177C'	'YGR125W'	'YGR193C'	'YGR155W'
'YGL253W'	'YGL184C'	'YGL253W'	'YGL184C'	'YER099C'	'YER086W'	'YGR020C'	'YGL253W'	'YGR193C'	'YGR170W'	'YGR192C'	'YGR138C'	'YGR194C'	'YGR170W'
'YGL256W'	'YGL186C'	'YGL256W'	'YGL186C'	'YER119C'	'YER087W'	'YGR032W'	'YGL256W'	'YGR194C'	'YGR177C'	'YGR193C'	'YGR143W'	'YGR199W'	'YGR177C'
'YGR007W'	'YGL187C'	'YGR007W'	'YGL187C'	'YER141W'	'YER090W'	'YGR043C'	'YGR007W'	'YGR199W'	'YGR183C'	'YGR194C'	'YGR170W'	'YGR202C'	'YGR192C'
'YGR010W'	'YGL191W'	'YGR010W'	'YGL191W'	'YER170W'	'YER091C'	'YGR055W'	'YGR010W'	'YGR202C'	'YGR192C'	'YGR199W'	'YGR177C'	'YGR209C'	'YGR193C'
'YGR012W'	'YGL202W'	'YGR012W'	'YGL202W'	'YER174C'	'YER099C'	'YGR087C'	'YGR012W'	'YGR208W'	'YGR193C'	'YGR202C'	'YGR192C'	'YGR240C'	'YGR194C'
'YGR019W'	'YGL205W'	'YGR019W'	'YGL205W'	'YER175C'	'YER119C'	'YGR088W'	'YGR019W'	'YGR209C'	'YGR194C'	'YGR208W'	'YGR193C'	'YGR244C'	'YGR199W'
'YGR032W'	'YGL224C'	'YGR032W'	'YGL224C'	'YER178W'	'YER141W'	'YGR096W'	'YGR020C'	'YGR240C'	'YGR199W'	'YGR209C'	'YGR194C'	'YGR247W'	'YGR202C'
'YGR043C'	'YGL248W'	'YGR043C'	'YGL248W'	'YER183C'	'YER170W'	'YGR121C'	'YGR032W'	'YGR244C'	'YGR202C'	'YGR240C'	'YGR199W'	'YGR248W'	'YGR209C'
'YGR055W'	'YGL253W'	'YGR055W'	'YGL253W'	'YFL001W'	'YER174C'	'YGR124W'	'YGR043C'	'YGR247W'	'YGR208W'	'YGR244C'	'YGR202C'	'YGR254W'	'YGR240C'
'YGR087C'	'YGL256W'	'YGR087C'	'YGL256W'	'YFL011W'	'YER175C'	'YGR125W'	'YGR055W'	'YGR248W'	'YGR209C'	'YGR247W'	'YGR208W'	'YGR256W'	'YGR244C'
'YGR088W'	'YGR007W'	'YGR088W'	'YGR007W'	'YFL018C'	'YER178W'	'YGR138C'	'YGR087C'	'YGR254W'	'YGR240C'	'YGR248W'	'YGR209C'	'YGR260W'	'YGR247W'
'YGR096W'	'YGR010W'	'YGR096W'	'YGR010W'	'YFL030W'	'YER183C'	'YGR143W'	'YGR088W'	'YGR256W'	'YGR244C'	'YGR254W'	'YGR240C'	'YGR282C'	'YGR248W'
'YGR121C'	'YGR012W'	'YGR121C'	'YGR012W'	'YFL053W'	'YFL001W'	'YGR170W'	'YGR096W'	'YGR260W'	'YGR247W'	'YGR256W'	'YGR244C'	'YGR286C'	'YGR254W'
'YGR124W'	'YGR019W'	'YGR124W'	'YGR019W'	'YFL055W'	'YFL011W'	'YGR171C'	'YGR121C'	'YGR282C'	'YGR248W'	'YGR260W'	'YGR247W'	'YGR287C'	'YGR256W'
'YGR138C'	'YGR032W'	'YGR138C'	'YGR032W'	'YFR015C'	'YFL018C'	'YGR177C'	'YGR124W'	'YGR286C'	'YGR254W'	'YGR282C'	'YGR248W'	'YGR289C'	'YGR260W'
'YGR143W'	'YGR043C'	'YGR143W'	'YGR043C'	'YFR019W'	'YFL030W'	'YGR180C'	'YGR125W'	'YGR287C'	'YGR256W'	'YGR286C'	'YGR254W'	'YGR292W'	'YGR282C'
'YGR170W'	'YGR055W'	'YGR170W'	'YGR055W'	'YFR025C'	'YFL053W'	'YGR183C'	'YGR138C'	'YGR289C'	'YGR260W'	'YGR287C'	'YGR256W'	'YHL011C'	'YGR286C'
'YGR171C'	'YGR087C'	'YGR171C'	'YGR087C'	'YFR030W'	'YFL055W'	'YGR192C'	'YGR143W'	'YGR292W'	'YGR282C'	'YGR289C'	'YGR260W'	'YHL012W'	'YGR287C'
'YGR177C'	'YGR088W'	'YGR177C'	'YGR088W'	'YFR033C'	'YFR015C'	'YGR193C'	'YGR170W'	'YHL003C'	'YGR286C'	'YGR292W'	'YGR282C'	'YHL016C'	'YGR289C'
'YGR180C'	'YGR096W'	'YGR180C'	'YGR096W'	'YFR047C'	'YFR019W'	'YGR194C'	'YGR171C'	'YHL011C'	'YGR287C'	'YHL003C'	'YGR286C'	'YHL032C'	'YGR292W'
'YGR183C'	'YGR121C'	'YGR183C'	'YGR121C'	'YFR053C'	'YFR025C'	'YGR199W'	'YGR177C'	'YHL012W'	'YGR289C'	'YHL011C'	'YGR287C'	'YHL036W'	'YHL011C'
'YGR192C'	'YGR124W'	'YGR192C'	'YGR124W'	'YGL009C'	'YFR030W'	'YGR202C'	'YGR180C'	'YHL016C'	'YGR292W'	'YHL012W'	'YGR289C'	'YHR026W'	'YHL012W'
'YGR193C'	'YGR138C'	'YGR193C'	'YGR138C'	'YGL012W'	'YFR033C'	'YGR208W'	'YGR183C'	'YHL032C'	'YHL003C'	'YHL016C'	'YGR292W'	'YHR037W'	'YHL016C'
'YGR194C'	'YGR143W'	'YGR194C'	'YGR143W'	'YGL026C'	'YFR047C'	'YGR209C'	'YGR192C'	'YHL036W'	'YHL011C'	'YHL032C'	'YHL003C'	'YHR044C'	'YHL032C'
'YGR199W'	'YGR170W'	'YGR199W'	'YGR170W'	'YGL037C'	'YFR053C'	'YGR240C'	'YGR193C'	'YHR001W-A'	'YHL012W'	'YHL036W'	'YHL011C'	'YHR046C'	'YHL036W'
'YGR202C'	'YGR171C'	'YGR202C'	'YGR171C'	'YGL062W'	'YGL009C'	'YGR244C'	'YGR194C'	'YHR026W'	'YHL016C'	'YHR026W'	'YHL012W'	'YHR067W'	'YHR026W'
'YGR208W'	'YGR177C'	'YGR208W'	'YGR177C'	'YGL063W'	'YGL012W'	'YGR247W'	'YGR199W'	'YHR037W'	'YHL032C'	'YHR037W'	'YHL016C'	'YHR092C'	'YHR037W'
'YGR209C'	'YGR180C'	'YGR209C'	'YGR180C'	'YGL067W'	'YGL026C'	'YGR248W'	'YGR202C'	'YHR044C'	'YHL036W'	'YHR044C'	'YHL032C'	'YHR094C'	'YHR044C'
'YGR240C'	'YGR183C'	'YGR240C'	'YGR183C'	'YGL077C'	'YGL037C'	'YGR254W'	'YGR208W'	'YHR046C'	'YHR001W-A'	'YHR046C'	'YHL036W'	'YHR096C'	'YHR046C'
'YGR244C'	'YGR192C'	'YGR244C'	'YGR192C'	'YGL084C'	'YGL062W'	'YGR256W'	'YGR209C'	'YHR067W'	'YHR026W'	'YHR067W'	'YHR026W'	'YHR104W'	'YHR067W'
'YGR247W'	'YGR193C'	'YGR247W'	'YGR193C'	'YGL125W'	'YGL063W'	'YGR260W'	'YGR240C'	'YHR092C'	'YHR037W'	'YHR092C'	'YHR037W'	'YHR106W'	'YHR092C'
'YGR248W'	'YGR194C'	'YGR248W'	'YGR194C'	'YGL154C'	'YGL067W'	'YGR282C'	'YGR244C'	'YHR094C'	'YHR044C'	'YHR094C'	'YHR044C'	'YHR123W'	'YHR094C'
'YGR254W'	'YGR199W'	'YGR254W'	'YGR199W'	'YGL184C'	'YGL077C'	'YGR286C'	'YGR247W'	'YHR096C'	'YHR046C'	'YHR096C'	'YHR046C'	'YHR137W'	'YHR096C'
'YGR256W'	'YGR202C'	'YGR256W'	'YGR202C'	'YGL186C'	'YGL084C'	'YGR287C'	'YGR248W'	'YHR104W'	'YHR067W'	'YHR104W'	'YHR067W'	'YHR163W'	'YHR104W'
'YGR260W'	'YGR208W'	'YGR260W'	'YGR208W'	'YGL187C'	'YGL119W'	'YGR289C'	'YGR254W'	'YHR106W'	'YHR092C'	'YHR106W'	'YHR092C'	'YHR183W'	'YHR106W'
'YGR282C'	'YGR209C'	'YGR282C'	'YGR209C'	'YGL191W'	'YGL125W'	'YGR292W'	'YGR255C'	'YHR123W'	'YHR094C'	'YHR123W'	'YHR094C'	'YIL002C'	'YHR123W'
'YGR286C'	'YGR240C'	'YGR286C'	'YGR240C'	'YGL202W'	'YGL148W'	'YHL011C'	'YGR256W'	'YHR137W'	'YHR096C'	'YHR137W'	'YHR096C'	'YIL009W'	'YHR137W'
'YGR287C'	'YGR244C'	'YGR287C'	'YGR244C'	'YGL205W'	'YGL154C'	'YHL012W'	'YGR260W'	'YHR163W'	'YHR104W'	'YHR163W'	'YHR104W'	'YIL010W'	'YHR163W'
'YGR289C'	'YGR247W'	'YGR289C'	'YGR247W'	'YGL224C'	'YGL184C'	'YHL016C'	'YGR282C'	'YHR183W'	'YHR106W'	'YHR183W'	'YHR106W'	'YIL013C'	'YHR183W'
'YGR292W'	'YGR248W'	'YGR292W'	'YGR248W'	'YGL234W'	'YGL186C'	'YHL032C'	'YGR286C'	'YIL002C'	'YHR123W'	'YIL002C'	'YHR123W'	'YIL020C'	'YIL002C'
'YHL003C'	'YGR254W'	'YHL003C'	'YGR254W'	'YGL248W'	'YGL187C'	'YHL036W'	'YGR287C'	'YIL009W'	'YHR137W'	'YIL009W'	'YHR137W'	'YIL043C'	'YIL009W'
'YHL011C'	'YGR255C'	'YHL011C'	'YGR255C'	'YGL253W'	'YGL191W'	'YHR001W-A'	'YGR289C'	'YIL010W'	'YHR163W'	'YIL010W'	'YHR163W'	'YIL053W'	'YIL010W'
'YHL016C'	'YGR256W'	'YHL016C'	'YGR256W'	'YGL256W'	'YGL202W'	'YHR011W'	'YGR292W'	'YIL013C'	'YHR183W'	'YIL013C'	'YHR183W'	'YIL066C'	'YIL013C'
'YHL032C'	'YGR260W'	'YHL032C'	'YGR260W'	'YGR007W'	'YGL205W'	'YHR026W'	'YHL011C'	'YIL020C'	'YIL002C'	'YIL020C'	'YIL002C'	'YIL074C'	'YIL020C'
'YHL036W'	'YGR282C'	'YHL036W'	'YGR282C'	'YGR010W'	'YGL224C'	'YHR037W'	'YHL012W'	'YIL043C'	'YIL009W'	'YIL043C'	'YIL009W'	'YIL099W'	'YIL043C'
'YHR001W-A'	'YGR286C'	'YHR001W-A'	'YGR286C'	'YGR012W'	'YGL234W'	'YHR044C'	'YHL016C'	'YIL053W'	'YIL010W'	'YIL053W'	'YIL010W'	'YIL107C'	'YIL053W'
'YHR002W'	'YGR287C'	'YHR002W'	'YGR287C'	'YGR019W'	'YGL248W'	'YHR046C'	'YHL032C'	'YIL066C'	'YIL013C'	'YIL066C'	'YIL013C'	'YIL111W'	'YIL066C'
'YHR011W'	'YGR289C'	'YHR011W'	'YGR289C'	'YGR020C'	'YGL253W'	'YHR051W'	'YHL036W'	'YIL074C'	'YIL020C'	'YIL074C'	'YIL020C'	'YIL116W'	'YIL074C'
'YHR037W'	'YGR292W'	'YHR037W'	'YGR292W'	'YGR032W'	'YGL256W'	'YHR067W'	'YHR001W-A'	'YIL099W'	'YIL043C'	'YIL099W'	'YIL043C'	'YIL124W'	'YIL099W'
'YHR039C-A'	'YHL003C'	'YHR039C-A'	'YHL003C'	'YGR043C'	'YGR007W'	'YHR091C'	'YHR011W'	'YIL107C'	'YIL053W'	'YIL107C'	'YIL053W'	'YIL134W'	'YIL107C'
'YHR043C'	'YHL011C'	'YHR043C'	'YHL011C'	'YGR055W'	'YGR010W'	'YHR092C'	'YHR026W'	'YIL111W'	'YIL066C'	'YIL111W'	'YIL066C'	'YIL145C'	'YIL111W'
'YHR044C'	'YHL016C'	'YHR044C'	'YHL016C'	'YGR061C'	'YGR012W'	'YHR094C'	'YHR037W'	'YIL116W'	'YIL074C'	'YIL116W'	'YIL074C'	'YIL155C'	'YIL116W'
'YHR051W'	'YHL032C'	'YHR051W'	'YHL032C'	'YGR087C'	'YGR019W'	'YHR096C'	'YHR044C'	'YIL124W'	'YIL099W'	'YIL124W'	'YIL099W'	'YIL160C'	'YIL124W'
'YHR063C'	'YHL036W'	'YHR063C'	'YHL036W'	'YGR088W'	'YGR020C'	'YHR104W'	'YHR046C'	'YIL125W'	'YIL107C'	'YIL134W'	'YIL107C'	'YIL162W'	'YIL134W'
'YHR067W'	'YHR001W-A'	'YHR067W'	'YHR001W-A'	'YGR096W'	'YGR032W'	'YHR106W'	'YHR051W'	'YIL134W'	'YIL111W'	'YIL145C'	'YIL111W'	'YIL164C'	'YIL145C'
'YHR091C'	'YHR002W'	'YHR091C'	'YHR002W'	'YGR121C'	'YGR043C'	'YHR123W'	'YHR067W'	'YIL145C'	'YIL116W'	'YIL155C'	'YIL116W'	'YIL168W'	'YIL155C'
'YHR092C'	'YHR011W'	'YHR092C'	'YHR011W'	'YGR124W'	'YGR055W'	'YHR137W'	'YHR091C'	'YIL155C'	'YIL124W'	'YIL160C'	'YIL124W'	'YIR027C'	'YIL160C'
'YHR094C'	'YHR037W'	'YHR094C'	'YHR037W'	'YGR138C'	'YGR061C'	'YHR163W'	'YHR092C'	'YIL160C'	'YIL125W'	'YIL162W'	'YIL134W'	'YIR028W'	'YIL162W'
'YHR096C'	'YHR039C-A'	'YHR096C'	'YHR039C-A'	'YGR143W'	'YGR087C'	'YHR183W'	'YHR094C'	'YIL162W'	'YIL134W'	'YIL164C'	'YIL145C'	'YIR029W'	'YIL164C'
'YHR104W'	'YHR043C'	'YHR104W'	'YHR043C'	'YGR155W'	'YGR088W'	'YIL002C'	'YHR096C'	'YIL164C'	'YIL145C'	'YIL168W'	'YIL155C'	'YIR031C'	'YIL168W'
'YHR106W'	'YHR044C'	'YHR106W'	'YHR044C'	'YGR170W'	'YGR096W'	'YIL009W'	'YHR104W'	'YIL168W'	'YIL155C'	'YIR027C'	'YIL160C'	'YIR032C'	'YIR027C'
'YHR123W'	'YHR051W'	'YHR123W'	'YHR051W'	'YGR171C'	'YGR121C'	'YIL010W'	'YHR106W'	'YIR027C'	'YIL160C'	'YIR028W'	'YIL162W'	'YIR037W'	'YIR028W'
'YHR137W'	'YHR063C'	'YHR137W'	'YHR063C'	'YGR177C'	'YGR124W'	'YIL013C'	'YHR123W'	'YIR028W'	'YIL162W'	'YIR029W'	'YIL164C'	'YJL045W'	'YIR029W'
'YHR144C'	'YHR067W'	'YHR144C'	'YHR067W'	'YGR180C'	'YGR138C'	'YIL020C'	'YHR137W'	'YIR029W'	'YIL164C'	'YIR031C'	'YIL168W'	'YJL052W'	'YIR031C'
'YHR163W'	'YHR091C'	'YHR163W'	'YHR091C'	'YGR183C'	'YGR143W'	'YIL043C'	'YHR163W'	'YIR031C'	'YIL168W'	'YIR032C'	'YIR027C'	'YJL068C'	'YIR032C'
'YHR174W'	'YHR092C'	'YHR174W'	'YHR092C'	'YGR192C'	'YGR155W'	'YIL053W'	'YHR183W'	'YIR032C'	'YIR027C'	'YIR037W'	'YIR028W'	'YJL070C'	'YIR037W'
'YHR183W'	'YHR094C'	'YHR183W'	'YHR094C'	'YGR193C'	'YGR170W'	'YIL066C'	'YIL002C'	'YIR037W'	'YIR028W'	'YJL045W'	'YIR029W'	'YJL071W'	'YJL045W'
'YHR216W'	'YHR096C'	'YHR216W'	'YHR096C'	'YGR194C'	'YGR171C'	'YIL074C'	'YIL009W'	'YJL045W'	'YIR029W'	'YJL052W'	'YIR031C'	'YJL121C'	'YJL052W'
'YIL002C'	'YHR104W'	'YIL002C'	'YHR104W'	'YGR199W'	'YGR177C'	'YIL099W'	'YIL010W'	'YJL052W'	'YIR031C'	'YJL068C'	'YIR032C'	'YJL126W'	'YJL068C'
'YIL009W'	'YHR106W'	'YIL009W'	'YHR106W'	'YGR202C'	'YGR180C'	'YIL107C'	'YIL013C'	'YJL068C'	'YIR032C'	'YJL070C'	'YIR037W'	'YJL130C'	'YJL070C'
'YIL010W'	'YHR123W'	'YIL010W'	'YHR123W'	'YGR204W'	'YGR183C'	'YIL111W'	'YIL020C'	'YJL070C'	'YIR037W'	'YJL071W'	'YJL045W'	'YJL134W'	'YJL071W'
'YIL013C'	'YHR137W'	'YIL013C'	'YHR137W'	'YGR208W'	'YGR192C'	'YIL116W'	'YIL043C'	'YJL071W'	'YJL045W'	'YJL121C'	'YJL052W'	'YJL137C'	'YJL101C'
'YIL043C'	'YHR144C'	'YIL043C'	'YHR144C'	'YGR209C'	'YGR193C'	'YIL124W'	'YIL053W'	'YJL121C'	'YJL052W'	'YJL126W'	'YJL068C'	'YJL139C'	'YJL121C'
'YIL053W'	'YHR163W'	'YIL053W'	'YHR163W'	'YGR240C'	'YGR194C'	'YIL125W'	'YIL066C'	'YJL126W'	'YJL068C'	'YJL130C'	'YJL070C'	'YJL153C'	'YJL126W'
'YIL066C'	'YHR174W'	'YIL066C'	'YHR174W'	'YGR244C'	'YGR199W'	'YIL134W'	'YIL074C'	'YJL130C'	'YJL070C'	'YJL134W'	'YJL071W'	'YJL155C'	'YJL130C'
'YIL074C'	'YHR183W'	'YIL074C'	'YHR183W'	'YGR247W'	'YGR202C'	'YIL145C'	'YIL099W'	'YJL134W'	'YJL071W'	'YJL137C'	'YJL101C'	'YJL196C'	'YJL134W'
'YIL099W'	'YHR216W'	'YIL099W'	'YHR216W'	'YGR248W'	'YGR204W'	'YIL155C'	'YIL107C'	'YJL137C'	'YJL101C'	'YJL139C'	'YJL121C'	'YJL198W'	'YJL137C'
'YIL107C'	'YIL002C'	'YIL107C'	'YIL002C'	'YGR254W'	'YGR208W'	'YIL160C'	'YIL111W'	'YJL139C'	'YJL121C'	'YJL153C'	'YJL126W'	'YJL200C'	'YJL139C'
'YIL111W'	'YIL009W'	'YIL111W'	'YIL009W'	'YGR256W'	'YGR209C'	'YIL162W'	'YIL116W'	'YJL153C'	'YJL126W'	'YJL155C'	'YJL130C'	'YJL212C'	'YJL153C'
'YIL124W'	'YIL010W'	'YIL124W'	'YIL010W'	'YGR260W'	'YGR240C'	'YIL164C'	'YIL124W'	'YJL155C'	'YJL130C'	'YJL196C'	'YJL134W'	'YJL214W'	'YJL155C'
'YIL125W'	'YIL013C'	'YIL125W'	'YIL013C'	'YGR282C'	'YGR244C'	'YIL168W'	'YIL125W'	'YJL166W'	'YJL134W'	'YJL198W'	'YJL137C'	'YJL216C'	'YJL196C'
'YIL134W'	'YIL043C'	'YIL134W'	'YIL043C'	'YGR286C'	'YGR247W'	'YIR027C'	'YIL134W'	'YJL196C'	'YJL137C'	'YJL200C'	'YJL139C'	'YJR001W'	'YJL198W'
'YIL155C'	'YIL053W'	'YIL155C'	'YIL053W'	'YGR287C'	'YGR248W'	'YIR028W'	'YIL145C'	'YJL198W'	'YJL139C'	'YJL212C'	'YJL153C'	'YJR009C'	'YJL200C'
'YIL160C'	'YIL066C'	'YIL160C'	'YIL066C'	'YGR289C'	'YGR254W'	'YIR029W'	'YIL155C'	'YJL200C'	'YJL153C'	'YJL214W'	'YJL155C'	'YJR010W'	'YJL212C'
'YIL162W'	'YIL074C'	'YIL162W'	'YIL074C'	'YGR292W'	'YGR255C'	'YIR031C'	'YIL160C'	'YJL212C'	'YJL155C'	'YJL216C'	'YJL196C'	'YJR019C'	'YJL214W'
'YIL164C'	'YIL099W'	'YIL164C'	'YIL099W'	'YHL003C'	'YGR256W'	'YIR032C'	'YIL162W'	'YJL214W'	'YJL166W'	'YJR001W'	'YJL198W'	'YJR048W'	'YJL216C'
'YIL172C'	'YIL107C'	'YIL172C'	'YIL107C'	'YHL011C'	'YGR260W'	'YIR037W'	'YIL164C'	'YJL216C'	'YJL196C'	'YJR009C'	'YJL200C'	'YJR049C'	'YJR001W'
'YIR027C'	'YIL111W'	'YIR027C'	'YIL111W'	'YHL016C'	'YGR282C'	'YJL045W'	'YIL168W'	'YJR001W'	'YJL198W'	'YJR010W'	'YJL212C'	'YJR051W'	'YJR009C'
'YIR028W'	'YIL124W'	'YIR028W'	'YIL124W'	'YHL032C'	'YGR286C'	'YJL052W'	'YIR027C'	'YJR009C'	'YJL200C'	'YJR019C'	'YJL214W'	'YJR066W'	'YJR010W'
'YIR029W'	'YIL125W'	'YIR029W'	'YIL125W'	'YHL036W'	'YGR287C'	'YJL068C'	'YIR028W'	'YJR010W'	'YJL212C'	'YJR048W'	'YJL216C'	'YJR077C'	'YJR019C'
'YIR031C'	'YIL134W'	'YIR031C'	'YIL134W'	'YHR001W-A'	'YGR289C'	'YJL070C'	'YIR029W'	'YJR019C'	'YJL214W'	'YJR049C'	'YJR001W'	'YJR095W'	'YJR025C'
'YIR032C'	'YIL145C'	'YIR032C'	'YIL145C'	'YHR002W'	'YGR292W'	'YJL071W'	'YIR031C'	'YJR048W'	'YJL216C'	'YJR051W'	'YJR009C'	'YJR103W'	'YJR048W'
'YIR037W'	'YIL155C'	'YIR037W'	'YIL155C'	'YHR011W'	'YHL003C'	'YJL121C'	'YIR032C'	'YJR049C'	'YJR001W'	'YJR066W'	'YJR010W'	'YJR105W'	'YJR049C'
'YJL045W'	'YIL160C'	'YJL045W'	'YIL160C'	'YHR018C'	'YHL011C'	'YJL126W'	'YIR037W'	'YJR051W'	'YJR009C'	'YJR077C'	'YJR019C'	'YJR109C'	'YJR051W'
'YJL052W'	'YIL162W'	'YJL052W'	'YIL162W'	'YHR025W'	'YHL016C'	'YJL130C'	'YJL045W'	'YJR066W'	'YJR010W'	'YJR095W'	'YJR025C'	'YJR130C'	'YJR066W'
'YJL068C'	'YIL164C'	'YJL068C'	'YIL164C'	'YHR026W'	'YHL032C'	'YJL134W'	'YJL052W'	'YJR077C'	'YJR019C'	'YJR103W'	'YJR048W'	'YJR133W'	'YJR077C'
'YJL071W'	'YIL172C'	'YJL071W'	'YIL172C'	'YHR037W'	'YHL036W'	'YJL137C'	'YJL068C'	'YJR095W'	'YJR025C'	'YJR105W'	'YJR049C'	'YJR137C'	'YJR078W'
'YJL121C'	'YIR027C'	'YJL121C'	'YIR027C'	'YHR039C-A'	'YHR001W-A'	'YJL139C'	'YJL070C'	'YJR103W'	'YJR048W'	'YJR109C'	'YJR051W'	'YJR152W'	'YJR095W'
'YJL126W'	'YIR028W'	'YJL126W'	'YIR028W'	'YHR043C'	'YHR002W'	'YJL153C'	'YJL071W'	'YJR105W'	'YJR049C'	'YJR121W'	'YJR066W'	'YJR153W'	'YJR103W'
'YJL134W'	'YIR029W'	'YJL134W'	'YIR029W'	'YHR044C'	'YHR011W'	'YJL155C'	'YJL101C'	'YJR109C'	'YJR051W'	'YJR130C'	'YJR077C'	'YKL001C'	'YJR105W'
'YJL137C'	'YIR031C'	'YJL137C'	'YIR031C'	'YHR046C'	'YHR018C'	'YJL166W'	'YJL121C'	'YJR121W'	'YJR066W'	'YJR133W'	'YJR078W'	'YKL008C'	'YJR109C'
'YJL139C'	'YIR032C'	'YJL139C'	'YIR032C'	'YHR051W'	'YHR025W'	'YJL196C'	'YJL126W'	'YJR130C'	'YJR077C'	'YJR137C'	'YJR095W'	'YKL026C'	'YJR130C'
'YJL155C'	'YIR037W'	'YJL155C'	'YIR037W'	'YHR063C'	'YHR026W'	'YJL198W'	'YJL130C'	'YJR133W'	'YJR078W'	'YJR152W'	'YJR103W'	'YKL029C'	'YJR133W'
'YJL166W'	'YJL045W'	'YJL166W'	'YJL045W'	'YHR067W'	'YHR037W'	'YJL200C'	'YJL134W'	'YJR137C'	'YJR095W'	'YJR153W'	'YJR105W'	'YKL055C'	'YJR137C'
'YJL196C'	'YJL052W'	'YJL196C'	'YJL052W'	'YHR091C'	'YHR039C-A'	'YJL212C'	'YJL137C'	'YJR152W'	'YJR103W'	'YKL001C'	'YJR109C'	'YKL080W'	'YJR152W'
'YJL198W'	'YJL068C'	'YJL198W'	'YJL068C'	'YHR092C'	'YHR043C'	'YJL214W'	'YJL139C'	'YJR153W'	'YJR105W'	'YKL008C'	'YJR121W'	'YKL085W'	'YJR153W'
'YJL200C'	'YJL071W'	'YJL200C'	'YJL071W'	'YHR094C'	'YHR044C'	'YJL216C'	'YJL153C'	'YKL001C'	'YJR109C'	'YKL016C'	'YJR130C'	'YKL106W'	'YKL001C'
'YJL212C'	'YJL101C'	'YJL212C'	'YJL101C'	'YHR096C'	'YHR046C'	'YJR001W'	'YJL155C'	'YKL008C'	'YJR121W'	'YKL026C'	'YJR133W'	'YKL120W'	'YKL008C'
'YJL214W'	'YJL121C'	'YJL214W'	'YJL121C'	'YHR104W'	'YHR051W'	'YJR009C'	'YJL166W'	'YKL026C'	'YJR130C'	'YKL029C'	'YJR137C'	'YKL127W'	'YKL026C'
'YJL216C'	'YJL126W'	'YJL216C'	'YJL126W'	'YHR106W'	'YHR063C'	'YJR010W'	'YJL196C'	'YKL029C'	'YJR133W'	'YKL055C'	'YJR152W'	'YKL132C'	'YKL029C'
'YJL219W'	'YJL134W'	'YJL219W'	'YJL134W'	'YHR123W'	'YHR067W'	'YJR019C'	'YJL198W'	'YKL055C'	'YJR137C'	'YKL080W'	'YJR153W'	'YKL140W'	'YKL055C'
'YJL221C'	'YJL137C'	'YJL221C'	'YJL137C'	'YHR137W'	'YHR091C'	'YJR048W'	'YJL200C'	'YKL080W'	'YJR152W'	'YKL085W'	'YKL001C'	'YKL146W'	'YKL080W'
'YJR001W'	'YJL139C'	'YJR001W'	'YJL139C'	'YHR144C'	'YHR092C'	'YJR049C'	'YJL212C'	'YKL085W'	'YJR153W'	'YKL106W'	'YKL008C'	'YKL150W'	'YKL085W'
'YJR009C'	'YJL155C'	'YJR009C'	'YJL155C'	'YHR163W'	'YHR094C'	'YJR051W'	'YJL214W'	'YKL106W'	'YKL001C'	'YKL120W'	'YKL016C'	'YKL174C'	'YKL106W'
'YJR010W'	'YJL166W'	'YJR010W'	'YJL166W'	'YHR174W'	'YHR096C'	'YJR066W'	'YJL216C'	'YKL120W'	'YKL008C'	'YKL127W'	'YKL026C'	'YKL184W'	'YKL120W'
'YJR019C'	'YJL196C'	'YJR019C'	'YJL196C'	'YHR183W'	'YHR104W'	'YJR077C'	'YJR001W'	'YKL127W'	'YKL026C'	'YKL132C'	'YKL029C'	'YKL188C'	'YKL127W'
'YJR048W'	'YJL198W'	'YJR048W'	'YJL198W'	'YHR208W'	'YHR106W'	'YJR095W'	'YJR009C'	'YKL132C'	'YKL029C'	'YKL140W'	'YKL055C'	'YKL212W'	'YKL132C'
'YJR049C'	'YJL200C'	'YJR049C'	'YJL200C'	'YHR216W'	'YHR123W'	'YJR103W'	'YJR010W'	'YKL140W'	'YKL055C'	'YKL146W'	'YKL080W'	'YKL216W'	'YKL140W'
'YJR051W'	'YJL212C'	'YJR051W'	'YJL212C'	'YIL002C'	'YHR137W'	'YJR105W'	'YJR019C'	'YKL146W'	'YKL080W'	'YKL148C'	'YKL085W'	'YKL217W'	'YKL146W'
'YJR077C'	'YJL214W'	'YJR077C'	'YJL214W'	'YIL009W'	'YHR144C'	'YJR109C'	'YJR025C'	'YKL148C'	'YKL085W'	'YKL150W'	'YKL106W'	'YKL218C'	'YKL150W'
'YJR095W'	'YJL216C'	'YJR095W'	'YJL216C'	'YIL010W'	'YHR163W'	'YJR121W'	'YJR048W'	'YKL150W'	'YKL106W'	'YKL174C'	'YKL120W'	'YKR009C'	'YKL174C'
'YJR103W'	'YJL219W'	'YJR103W'	'YJL219W'	'YIL013C'	'YHR174W'	'YJR130C'	'YJR049C'	'YKL174C'	'YKL120W'	'YKL184W'	'YKL127W'	'YKR031C'	'YKL184W'
'YJR105W'	'YJL221C'	'YJR105W'	'YJL221C'	'YIL020C'	'YHR183W'	'YJR133W'	'YJR051W'	'YKL184W'	'YKL127W'	'YKL188C'	'YKL132C'	'YKR039W'	'YKL188C'
'YJR109C'	'YJR001W'	'YJR109C'	'YJR001W'	'YIL043C'	'YHR208W'	'YJR137C'	'YJR066W'	'YKL188C'	'YKL132C'	'YKL212W'	'YKL140W'	'YKR053C'	'YKL212W'
'YJR121W'	'YJR009C'	'YJR121W'	'YJR009C'	'YIL053W'	'YHR216W'	'YJR152W'	'YJR077C'	'YKL212W'	'YKL140W'	'YKL216W'	'YKL146W'	'YKR066C'	'YKL216W'
'YJR130C'	'YJR010W'	'YJR130C'	'YJR010W'	'YIL066C'	'YIL002C'	'YJR153W'	'YJR078W'	'YKL216W'	'YKL146W'	'YKL217W'	'YKL148C'	'YKR067W'	'YKL217W'
'YJR133W'	'YJR019C'	'YJR133W'	'YJR019C'	'YIL074C'	'YIL009W'	'YKL001C'	'YJR095W'	'YKL217W'	'YKL148C'	'YKL218C'	'YKL150W'	'YKR069W'	'YKL218C'
'YJR143C'	'YJR025C'	'YJR143C'	'YJR025C'	'YIL094C'	'YIL010W'	'YKL008C'	'YJR103W'	'YKL218C'	'YKL150W'	'YKR009C'	'YKL174C'	'YKR080W'	'YKR009C'
'YJR152W'	'YJR048W'	'YJR152W'	'YJR048W'	'YIL099W'	'YIL013C'	'YKL016C'	'YJR105W'	'YKR009C'	'YKL174C'	'YKR031C'	'YKL184W'	'YKR093W'	'YKR031C'
'YJR153W'	'YJR049C'	'YJR153W'	'YJR049C'	'YIL107C'	'YIL020C'	'YKL026C'	'YJR109C'	'YKR031C'	'YKL184W'	'YKR039W'	'YKL188C'	'YLL012W'	'YKR039W'
'YJR158W'	'YJR051W'	'YJR158W'	'YJR051W'	'YIL111W'	'YIL043C'	'YKL029C'	'YJR121W'	'YKR039W'	'YKL188C'	'YKR053C'	'YKL212W'	'YLL028W'	'YKR053C'
'YJR159W'	'YJR077C'	'YJR159W'	'YJR077C'	'YIL116W'	'YIL053W'	'YKL055C'	'YJR130C'	'YKR053C'	'YKL212W'	'YKR066C'	'YKL216W'	'YLL043W'	'YKR066C'
'YJR160C'	'YJR078W'	'YJR160C'	'YJR078W'	'YIL124W'	'YIL066C'	'YKL080W'	'YJR133W'	'YKR066C'	'YKL216W'	'YKR067W'	'YKL217W'	'YLL048C'	'YKR067W'
'YKL008C'	'YJR095W'	'YKL008C'	'YJR095W'	'YIL125W'	'YIL074C'	'YKL085W'	'YJR137C'	'YKR067W'	'YKL217W'	'YKR069W'	'YKL218C'	'YLL052C'	'YKR069W'
'YKL016C'	'YJR103W'	'YKL016C'	'YJR103W'	'YIL134W'	'YIL094C'	'YKL106W'	'YJR152W'	'YKR069W'	'YKL218C'	'YKR080W'	'YKR009C'	'YLL057C'	'YKR080W'
'YKL026C'	'YJR105W'	'YKL026C'	'YJR105W'	'YIL145C'	'YIL099W'	'YKL120W'	'YJR153W'	'YKR080W'	'YKR009C'	'YKR093W'	'YKR031C'	'YLL061W'	'YKR093W'
'YKL029C'	'YJR109C'	'YKL029C'	'YJR109C'	'YIL155C'	'YIL107C'	'YKL127W'	'YKL001C'	'YKR093W'	'YKR031C'	'YKR097W'	'YKR039W'	'YLL062C'	'YLL012W'
'YKL055C'	'YJR121W'	'YKL055C'	'YJR121W'	'YIL160C'	'YIL111W'	'YKL132C'	'YKL008C'	'YKR097W'	'YKR039W'	'YLL012W'	'YKR053C'	'YLR011W'	'YLL028W'
'YKL080W'	'YJR130C'	'YKL080W'	'YJR130C'	'YIL162W'	'YIL116W'	'YKL140W'	'YKL016C'	'YLL012W'	'YKR053C'	'YLL028W'	'YKR066C'	'YLR017W'	'YLL043W'
'YKL085W'	'YJR133W'	'YKL085W'	'YJR133W'	'YIL164C'	'YIL124W'	'YKL146W'	'YKL026C'	'YLL028W'	'YKR066C'	'YLL041C'	'YKR067W'	'YLR020C'	'YLL048C'
'YKL106W'	'YJR143C'	'YKL106W'	'YJR143C'	'YIL172C'	'YIL125W'	'YKL148C'	'YKL029C'	'YLL041C'	'YKR067W'	'YLL043W'	'YKR069W'	'YLR027C'	'YLL052C'
'YKL120W'	'YJR152W'	'YKL120W'	'YJR152W'	'YIR027C'	'YIL134W'	'YKL150W'	'YKL055C'	'YLL043W'	'YKR069W'	'YLL048C'	'YKR080W'	'YLR028C'	'YLL057C'
'YKL127W'	'YJR153W'	'YKL127W'	'YJR153W'	'YIR028W'	'YIL145C'	'YKL174C'	'YKL080W'	'YLL048C'	'YKR080W'	'YLL052C'	'YKR093W'	'YLR043C'	'YLL061W'
'YKL132C'	'YJR158W'	'YKL132C'	'YJR158W'	'YIR029W'	'YIL155C'	'YKL184W'	'YKL085W'	'YLL052C'	'YKR093W'	'YLL057C'	'YKR097W'	'YLR044C'	'YLL062C'
'YKL140W'	'YJR159W'	'YKL140W'	'YJR159W'	'YIR031C'	'YIL160C'	'YKL188C'	'YKL106W'	'YLL057C'	'YKR097W'	'YLL061W'	'YLL012W'	'YLR056W'	'YLR011W'
'YKL146W'	'YJR160C'	'YKL146W'	'YJR160C'	'YIR032C'	'YIL162W'	'YKL194C'	'YKL120W'	'YLL061W'	'YLL012W'	'YLL062C'	'YLL028W'	'YLR058C'	'YLR017W'
'YKL148C'	'YKL008C'	'YKL148C'	'YKL008C'	'YIR034C'	'YIL164C'	'YKL212W'	'YKL127W'	'YLL062C'	'YLL028W'	'YLR011W'	'YLL041C'	'YLR070C'	'YLR020C'
'YKL150W'	'YKL016C'	'YKL150W'	'YKL016C'	'YIR037W'	'YIL172C'	'YKL216W'	'YKL132C'	'YLR011W'	'YLL041C'	'YLR017W'	'YLL043W'	'YLR081W'	'YLR027C'
'YKL174C'	'YKL026C'	'YKL174C'	'YKL026C'	'YJL045W'	'YIR027C'	'YKL217W'	'YKL140W'	'YLR017W'	'YLL043W'	'YLR020C'	'YLL048C'	'YLR089C'	'YLR028C'
'YKL181W'	'YKL029C'	'YKL181W'	'YKL029C'	'YJL052W'	'YIR028W'	'YKL218C'	'YKL146W'	'YLR020C'	'YLL048C'	'YLR027C'	'YLL052C'	'YLR092W'	'YLR043C'
'YKL184W'	'YKL055C'	'YKL184W'	'YKL055C'	'YJL068C'	'YIR029W'	'YKR009C'	'YKL148C'	'YLR027C'	'YLL052C'	'YLR028C'	'YLL057C'	'YLR109W'	'YLR044C'
'YKL188C'	'YKL080W'	'YKL188C'	'YKL080W'	'YJL071W'	'YIR031C'	'YKR031C'	'YKL150W'	'YLR028C'	'YLL057C'	'YLR043C'	'YLL061W'	'YLR133W'	'YLR056W'
'YKL192C'	'YKL085W'	'YKL192C'	'YKL085W'	'YJL088W'	'YIR032C'	'YKR039W'	'YKL174C'	'YLR038C'	'YLL061W'	'YLR044C'	'YLL062C'	'YLR134W'	'YLR058C'
'YKL194C'	'YKL106W'	'YKL194C'	'YKL106W'	'YJL121C'	'YIR034C'	'YKR053C'	'YKL184W'	'YLR043C'	'YLL062C'	'YLR056W'	'YLR011W'	'YLR138W'	'YLR070C'
'YKL212W'	'YKL120W'	'YKL212W'	'YKL120W'	'YJL126W'	'YIR037W'	'YKR061W'	'YKL188C'	'YLR044C'	'YLR011W'	'YLR058C'	'YLR017W'	'YLR142W'	'YLR081W'
'YKL217W'	'YKL127W'	'YKL217W'	'YKL127W'	'YJL130C'	'YJL045W'	'YKR066C'	'YKL194C'	'YLR056W'	'YLR017W'	'YLR070C'	'YLR020C'	'YLR146C'	'YLR089C'
'YKL218C'	'YKL132C'	'YKL218C'	'YKL132C'	'YJL134W'	'YJL052W'	'YKR067W'	'YKL212W'	'YLR058C'	'YLR020C'	'YLR081W'	'YLR027C'	'YLR151C'	'YLR092W'
'YKR009C'	'YKL140W'	'YKR009C'	'YKL140W'	'YJL137C'	'YJL068C'	'YKR069W'	'YKL216W'	'YLR070C'	'YLR027C'	'YLR089C'	'YLR028C'	'YLR164W'	'YLR109W'
'YKR031C'	'YKL146W'	'YKR031C'	'YKL146W'	'YJL139C'	'YJL071W'	'YKR080W'	'YKL217W'	'YLR081W'	'YLR028C'	'YLR092W'	'YLR043C'	'YLR172C'	'YLR133W'
'YKR039W'	'YKL148C'	'YKR039W'	'YKL148C'	'YJL153C'	'YJL088W'	'YKR093W'	'YKL218C'	'YLR089C'	'YLR038C'	'YLR109W'	'YLR044C'	'YLR180W'	'YLR134W'
'YKR053C'	'YKL150W'	'YKR053C'	'YKL150W'	'YJL155C'	'YJL101C'	'YKR097W'	'YKR009C'	'YLR092W'	'YLR043C'	'YLR133W'	'YLR056W'	'YLR189C'	'YLR138W'
'YKR058W'	'YKL174C'	'YKR058W'	'YKL174C'	'YJL166W'	'YJL121C'	'YLL012W'	'YKR031C'	'YLR109W'	'YLR044C'	'YLR134W'	'YLR058C'	'YLR209C'	'YLR142W'
'YKR061W'	'YKL181W'	'YKR061W'	'YKL181W'	'YJL196C'	'YJL126W'	'YLL028W'	'YKR039W'	'YLR133W'	'YLR056W'	'YLR138W'	'YLR070C'	'YLR237W'	'YLR146C'
'YKR066C'	'YKL184W'	'YKR066C'	'YKL184W'	'YJL198W'	'YJL130C'	'YLL041C'	'YKR053C'	'YLR134W'	'YLR058C'	'YLR142W'	'YLR081W'	'YLR240W'	'YLR151C'
'YKR067W'	'YKL188C'	'YKR067W'	'YKL188C'	'YJL200C'	'YJL134W'	'YLL043W'	'YKR061W'	'YLR138W'	'YLR070C'	'YLR146C'	'YLR089C'	'YLR258W'	'YLR164W'
'YKR069W'	'YKL192C'	'YKR069W'	'YKL192C'	'YJL212C'	'YJL137C'	'YLL048C'	'YKR066C'	'YLR142W'	'YLR081W'	'YLR151C'	'YLR092W'	'YLR260W'	'YLR172C'
'YKR080W'	'YKL194C'	'YKR080W'	'YKL194C'	'YJL214W'	'YJL139C'	'YLL052C'	'YKR067W'	'YLR146C'	'YLR089C'	'YLR164W'	'YLR109W'	'YLR284C'	'YLR180W'
'YKR093W'	'YKL212W'	'YKR093W'	'YKL212W'	'YJL216C'	'YJL153C'	'YLL057C'	'YKR069W'	'YLR151C'	'YLR092W'	'YLR172C'	'YLR133W'	'YLR285W'	'YLR189C'
'YKR097W'	'YKL217W'	'YKR097W'	'YKL217W'	'YJL219W'	'YJL155C'	'YLL061W'	'YKR080W'	'YLR164W'	'YLR109W'	'YLR180W'	'YLR134W'	'YLR299W'	'YLR201C'
'YLL012W'	'YKL218C'	'YLL012W'	'YKL218C'	'YJL221C'	'YJL166W'	'YLL062C'	'YKR093W'	'YLR172C'	'YLR133W'	'YLR189C'	'YLR138W'	'YLR300W'	'YLR209C'
'YLL028W'	'YKR009C'	'YLL028W'	'YKR009C'	'YJR001W'	'YJL196C'	'YLR011W'	'YKR097W'	'YLR180W'	'YLR134W'	'YLR209C'	'YLR142W'	'YLR307W'	'YLR231C'
'YLL041C'	'YKR031C'	'YLL041C'	'YKR031C'	'YJR009C'	'YJL198W'	'YLR017W'	'YLL012W'	'YLR189C'	'YLR138W'	'YLR237W'	'YLR146C'	'YLR328W'	'YLR237W'
'YLL043W'	'YKR039W'	'YLL043W'	'YKR039W'	'YJR010W'	'YJL200C'	'YLR020C'	'YLL028W'	'YLR209C'	'YLR142W'	'YLR240W'	'YLR151C'	'YLR342W'	'YLR240W'
'YLL048C'	'YKR053C'	'YLL048C'	'YKR053C'	'YJR019C'	'YJL212C'	'YLR027C'	'YLL041C'	'YLR237W'	'YLR146C'	'YLR258W'	'YLR164W'	'YLR343W'	'YLR258W'
'YLL052C'	'YKR058W'	'YLL052C'	'YKR058W'	'YJR025C'	'YJL214W'	'YLR028C'	'YLL043W'	'YLR240W'	'YLR151C'	'YLR260W'	'YLR172C'	'YLR348C'	'YLR260W'
'YLL057C'	'YKR061W'	'YLL057C'	'YKR061W'	'YJR048W'	'YJL216C'	'YLR038C'	'YLL048C'	'YLR258W'	'YLR164W'	'YLR284C'	'YLR180W'	'YLR351C'	'YLR284C'
'YLL061W'	'YKR066C'	'YLL061W'	'YKR066C'	'YJR049C'	'YJL219W'	'YLR043C'	'YLL052C'	'YLR260W'	'YLR172C'	'YLR285W'	'YLR189C'	'YLR354C'	'YLR285W'
'YLL062C'	'YKR067W'	'YLL062C'	'YKR067W'	'YJR051W'	'YJL221C'	'YLR044C'	'YLL057C'	'YLR284C'	'YLR180W'	'YLR299W'	'YLR201C'	'YLR372W'	'YLR299W'
'YLR011W'	'YKR069W'	'YLR011W'	'YKR069W'	'YJR066W'	'YJR001W'	'YLR056W'	'YLL061W'	'YLR285W'	'YLR189C'	'YLR300W'	'YLR209C'	'YLR420W'	'YLR300W'
'YLR020C'	'YKR080W'	'YLR020C'	'YKR080W'	'YJR077C'	'YJR009C'	'YLR058C'	'YLL062C'	'YLR299W'	'YLR201C'	'YLR307W'	'YLR231C'	'YLR432W'	'YLR307W'
'YLR027C'	'YKR093W'	'YLR027C'	'YKR093W'	'YJR078W'	'YJR010W'	'YLR070C'	'YLR011W'	'YLR300W'	'YLR209C'	'YLR308W'	'YLR237W'	'YLR438W'	'YLR328W'
'YLR028C'	'YKR097W'	'YLR028C'	'YKR097W'	'YJR095W'	'YJR019C'	'YLR081W'	'YLR017W'	'YLR307W'	'YLR231C'	'YLR328W'	'YLR240W'	'YLR447C'	'YLR342W'
'YLR038C'	'YLL012W'	'YLR038C'	'YLL012W'	'YJR103W'	'YJR025C'	'YLR089C'	'YLR020C'	'YLR308W'	'YLR237W'	'YLR342W'	'YLR258W'	'YLR450W'	'YLR343W'
'YLR043C'	'YLL028W'	'YLR043C'	'YLL028W'	'YJR105W'	'YJR048W'	'YLR092W'	'YLR027C'	'YLR328W'	'YLR240W'	'YLR343W'	'YLR260W'	'YML004C'	'YLR348C'
'YLR044C'	'YLL041C'	'YLR044C'	'YLL041C'	'YJR109C'	'YJR049C'	'YLR109W'	'YLR028C'	'YLR342W'	'YLR258W'	'YLR348C'	'YLR284C'	'YML008C'	'YLR351C'
'YLR056W'	'YLL043W'	'YLR056W'	'YLL043W'	'YJR121W'	'YJR051W'	'YLR133W'	'YLR038C'	'YLR343W'	'YLR260W'	'YLR351C'	'YLR285W'	'YML035C'	'YLR354C'
'YLR058C'	'YLL048C'	'YLR058C'	'YLL048C'	'YJR130C'	'YJR066W'	'YLR134W'	'YLR043C'	'YLR348C'	'YLR284C'	'YLR354C'	'YLR299W'	'YML042W'	'YLR372W'
'YLR070C'	'YLL052C'	'YLR070C'	'YLL052C'	'YJR133W'	'YJR077C'	'YLR138W'	'YLR044C'	'YLR351C'	'YLR285W'	'YLR372W'	'YLR300W'	'YML054C'	'YLR420W'
'YLR081W'	'YLL057C'	'YLR081W'	'YLL057C'	'YJR137C'	'YJR078W'	'YLR142W'	'YLR056W'	'YLR354C'	'YLR299W'	'YLR382C'	'YLR307W'	'YML056C'	'YLR432W'
'YLR089C'	'YLL061W'	'YLR089C'	'YLL061W'	'YJR139C'	'YJR095W'	'YLR146C'	'YLR058C'	'YLR372W'	'YLR300W'	'YLR420W'	'YLR308W'	'YML059C'	'YLR438W'
'YLR092W'	'YLL062C'	'YLR092W'	'YLL062C'	'YJR143C'	'YJR103W'	'YLR151C'	'YLR070C'	'YLR377C'	'YLR307W'	'YLR432W'	'YLR328W'	'YML070W'	'YLR447C'
'YLR109W'	'YLR011W'	'YLR109W'	'YLR011W'	'YJR148W'	'YJR105W'	'YLR164W'	'YLR081W'	'YLR395C'	'YLR308W'	'YLR438W'	'YLR342W'	'YML075C'	'YLR450W'
'YLR133W'	'YLR017W'	'YLR133W'	'YLR017W'	'YJR152W'	'YJR109C'	'YLR172C'	'YLR089C'	'YLR420W'	'YLR328W'	'YLR447C'	'YLR343W'	'YML082W'	'YML004C'
'YLR134W'	'YLR020C'	'YLR134W'	'YLR020C'	'YJR153W'	'YJR121W'	'YLR180W'	'YLR092W'	'YLR432W'	'YLR342W'	'YLR450W'	'YLR348C'	'YML086C'	'YML008C'
'YLR138W'	'YLR027C'	'YLR138W'	'YLR027C'	'YJR158W'	'YJR130C'	'YLR189C'	'YLR109W'	'YLR438W'	'YLR343W'	'YML004C'	'YLR351C'	'YML096W'	'YML035C'
'YLR142W'	'YLR028C'	'YLR142W'	'YLR028C'	'YJR159W'	'YJR133W'	'YLR209C'	'YLR133W'	'YLR447C'	'YLR348C'	'YML008C'	'YLR354C'	'YML100W'	'YML042W'
'YLR146C'	'YLR038C'	'YLR146C'	'YLR038C'	'YJR160C'	'YJR137C'	'YLR237W'	'YLR134W'	'YLR450W'	'YLR351C'	'YML035C'	'YLR372W'	'YML106W'	'YML054C'
'YLR151C'	'YLR043C'	'YLR151C'	'YLR043C'	'YKL001C'	'YJR139C'	'YLR240W'	'YLR138W'	'YML004C'	'YLR354C'	'YML042W'	'YLR382C'	'YML120C'	'YML056C'
'YLR155C'	'YLR044C'	'YLR155C'	'YLR044C'	'YKL008C'	'YJR143C'	'YLR258W'	'YLR142W'	'YML008C'	'YLR372W'	'YML054C'	'YLR420W'	'YML123C'	'YML059C'
'YLR157C'	'YLR056W'	'YLR157C'	'YLR056W'	'YKL016C'	'YJR148W'	'YLR260W'	'YLR146C'	'YML035C'	'YLR377C'	'YML056C'	'YLR432W'	'YMR006C'	'YML070W'
'YLR158C'	'YLR058C'	'YLR158C'	'YLR058C'	'YKL026C'	'YJR152W'	'YLR284C'	'YLR151C'	'YML042W'	'YLR395C'	'YML059C'	'YLR438W'	'YMR008C'	'YML075C'
'YLR160C'	'YLR070C'	'YLR160C'	'YLR070C'	'YKL029C'	'YJR153W'	'YLR285W'	'YLR164W'	'YML054C'	'YLR420W'	'YML070W'	'YLR447C'	'YMR009W'	'YML082W'
'YLR164W'	'YLR081W'	'YLR164W'	'YLR081W'	'YKL055C'	'YJR158W'	'YLR295C'	'YLR172C'	'YML056C'	'YLR432W'	'YML075C'	'YLR450W'	'YMR011W'	'YML086C'
'YLR172C'	'YLR089C'	'YLR172C'	'YLR089C'	'YKL080W'	'YJR159W'	'YLR299W'	'YLR180W'	'YML059C'	'YLR438W'	'YML081C-A'	'YML004C'	'YMR015C'	'YML096W'
'YLR180W'	'YLR092W'	'YLR180W'	'YLR092W'	'YKL085W'	'YJR160C'	'YLR300W'	'YLR189C'	'YML070W'	'YLR447C'	'YML082W'	'YML008C'	'YMR020W'	'YML100W'
'YLR189C'	'YLR109W'	'YLR189C'	'YLR109W'	'YKL106W'	'YKL001C'	'YLR307W'	'YLR201C'	'YML075C'	'YLR450W'	'YML086C'	'YML035C'	'YMR054W'	'YML106W'
'YLR209C'	'YLR133W'	'YLR209C'	'YLR133W'	'YKL120W'	'YKL008C'	'YLR308W'	'YLR209C'	'YML081C-A'	'YML004C'	'YML096W'	'YML042W'	'YMR056C'	'YML120C'
'YLR237W'	'YLR134W'	'YLR237W'	'YLR134W'	'YKL127W'	'YKL016C'	'YLR328W'	'YLR231C'	'YML082W'	'YML008C'	'YML100W'	'YML054C'	'YMR083W'	'YML123C'
'YLR240W'	'YLR138W'	'YLR240W'	'YLR138W'	'YKL132C'	'YKL026C'	'YLR342W'	'YLR237W'	'YML086C'	'YML035C'	'YML106W'	'YML056C'	'YMR085W'	'YMR006C'
'YLR245C'	'YLR142W'	'YLR245C'	'YLR142W'	'YKL140W'	'YKL029C'	'YLR343W'	'YLR240W'	'YML096W'	'YML042W'	'YML120C'	'YML059C'	'YMR088C'	'YMR008C'
'YLR258W'	'YLR146C'	'YLR258W'	'YLR146C'	'YKL146W'	'YKL055C'	'YLR348C'	'YLR258W'	'YML100W'	'YML054C'	'YML123C'	'YML070W'	'YMR105C'	'YMR009W'
'YLR260W'	'YLR151C'	'YLR260W'	'YLR151C'	'YKL148C'	'YKL080W'	'YLR351C'	'YLR260W'	'YML106W'	'YML056C'	'YMR006C'	'YML075C'	'YMR118C'	'YMR011W'
'YLR284C'	'YLR155C'	'YLR284C'	'YLR155C'	'YKL150W'	'YKL085W'	'YLR354C'	'YLR284C'	'YML120C'	'YML059C'	'YMR008C'	'YML081C-A'	'YMR120C'	'YMR015C'
'YLR285W'	'YLR157C'	'YLR285W'	'YLR157C'	'YKL174C'	'YKL106W'	'YLR372W'	'YLR285W'	'YML123C'	'YML070W'	'YMR009W'	'YML082W'	'YMR145C'	'YMR020W'
'YLR295C'	'YLR158C'	'YLR295C'	'YLR158C'	'YKL181W'	'YKL120W'	'YLR377C'	'YLR295C'	'YMR006C'	'YML075C'	'YMR011W'	'YML086C'	'YMR169C'	'YMR054W'
'YLR299W'	'YLR160C'	'YLR299W'	'YLR160C'	'YKL184W'	'YKL127W'	'YLR382C'	'YLR299W'	'YMR008C'	'YML081C-A'	'YMR015C'	'YML096W'	'YMR170C'	'YMR056C'
'YLR300W'	'YLR164W'	'YLR300W'	'YLR164W'	'YKL188C'	'YKL132C'	'YLR395C'	'YLR300W'	'YMR009W'	'YML082W'	'YMR020W'	'YML100W'	'YMR189W'	'YMR083W'
'YLR307W'	'YLR172C'	'YLR307W'	'YLR172C'	'YKL192C'	'YKL140W'	'YLR420W'	'YLR307W'	'YMR011W'	'YML086C'	'YMR054W'	'YML106W'	'YMR202W'	'YMR085W'
'YLR308W'	'YLR180W'	'YLR308W'	'YLR180W'	'YKL194C'	'YKL146W'	'YLR432W'	'YLR308W'	'YMR015C'	'YML096W'	'YMR056C'	'YML120C'	'YMR205C'	'YMR088C'
'YLR328W'	'YLR189C'	'YLR328W'	'YLR189C'	'YKL211C'	'YKL148C'	'YLR438W'	'YLR328W'	'YMR020W'	'YML100W'	'YMR083W'	'YML123C'	'YMR207C'	'YMR105C'
'YLR342W'	'YLR201C'	'YLR342W'	'YLR201C'	'YKL212W'	'YKL150W'	'YLR447C'	'YLR342W'	'YMR054W'	'YML106W'	'YMR085W'	'YMR006C'	'YMR215W'	'YMR118C'
'YLR343W'	'YLR209C'	'YLR343W'	'YLR209C'	'YKL216W'	'YKL174C'	'YLR450W'	'YLR343W'	'YMR056C'	'YML120C'	'YMR088C'	'YMR008C'	'YMR226C'	'YMR120C'
'YLR348C'	'YLR231C'	'YLR348C'	'YLR231C'	'YKL217W'	'YKL181W'	'YML004C'	'YLR348C'	'YMR083W'	'YML123C'	'YMR105C'	'YMR009W'	'YMR246W'	'YMR145C'
'YLR351C'	'YLR237W'	'YLR351C'	'YLR237W'	'YKL218C'	'YKL184W'	'YML008C'	'YLR351C'	'YMR085W'	'YMR006C'	'YMR118C'	'YMR011W'	'YMR250W'	'YMR169C'
'YLR354C'	'YLR240W'	'YLR354C'	'YLR240W'	'YKR009C'	'YKL188C'	'YML035C'	'YLR354C'	'YMR088C'	'YMR008C'	'YMR120C'	'YMR015C'	'YMR261C'	'YMR170C'
'YLR372W'	'YLR245C'	'YLR372W'	'YLR245C'	'YKR031C'	'YKL192C'	'YML042W'	'YLR372W'	'YMR105C'	'YMR009W'	'YMR145C'	'YMR020W'	'YMR271C'	'YMR189W'
'YLR377C'	'YLR258W'	'YLR377C'	'YLR258W'	'YKR039W'	'YKL194C'	'YML054C'	'YLR377C'	'YMR118C'	'YMR011W'	'YMR169C'	'YMR054W'	'YMR272C'	'YMR202W'
'YLR382C'	'YLR260W'	'YLR382C'	'YLR260W'	'YKR053C'	'YKL211C'	'YML056C'	'YLR382C'	'YMR120C'	'YMR015C'	'YMR170C'	'YMR056C'	'YMR293C'	'YMR205C'
'YLR395C'	'YLR284C'	'YLR395C'	'YLR284C'	'YKR058W'	'YKL212W'	'YML059C'	'YLR395C'	'YMR145C'	'YMR020W'	'YMR189W'	'YMR083W'	'YMR303C'	'YMR207C'
'YLR432W'	'YLR285W'	'YLR432W'	'YLR285W'	'YKR061W'	'YKL216W'	'YML070W'	'YLR420W'	'YMR169C'	'YMR054W'	'YMR202W'	'YMR085W'	'YMR306W'	'YMR215W'
'YLR438W'	'YLR295C'	'YLR438W'	'YLR295C'	'YKR066C'	'YKL217W'	'YML075C'	'YLR432W'	'YMR170C'	'YMR056C'	'YMR205C'	'YMR088C'	'YMR307W'	'YMR226C'
'YLR447C'	'YLR299W'	'YLR447C'	'YLR299W'	'YKR067W'	'YKL218C'	'YML081C-A'	'YLR438W'	'YMR189W'	'YMR083W'	'YMR207C'	'YMR105C'	'YMR313C'	'YMR246W'
'YLR450W'	'YLR300W'	'YLR450W'	'YLR300W'	'YKR069W'	'YKR009C'	'YML082W'	'YLR447C'	'YMR202W'	'YMR085W'	'YMR215W'	'YMR118C'	'YMR318C'	'YMR250W'
'YML004C'	'YLR307W'	'YML004C'	'YLR307W'	'YKR080W'	'YKR031C'	'YML086C'	'YLR450W'	'YMR205C'	'YMR088C'	'YMR226C'	'YMR120C'	'YNL009W'	'YMR261C'
'YML022W'	'YLR308W'	'YML022W'	'YLR308W'	'YKR093W'	'YKR039W'	'YML096W'	'YML004C'	'YMR207C'	'YMR105C'	'YMR246W'	'YMR145C'	'YNL029C'	'YMR271C'
'YML035C'	'YLR328W'	'YML035C'	'YLR328W'	'YKR097W'	'YKR053C'	'YML100W'	'YML008C'	'YMR215W'	'YMR118C'	'YMR250W'	'YMR169C'	'YNL037C'	'YMR272C'
'YML042W'	'YLR342W'	'YML042W'	'YLR342W'	'YLL012W'	'YKR058W'	'YML106W'	'YML035C'	'YMR226C'	'YMR120C'	'YMR261C'	'YMR170C'	'YNL052W'	'YMR289W'
'YML054C'	'YLR343W'	'YML054C'	'YLR343W'	'YLL028W'	'YKR061W'	'YML120C'	'YML042W'	'YMR246W'	'YMR145C'	'YMR271C'	'YMR189W'	'YNL071W'	'YMR293C'
'YML056C'	'YLR348C'	'YML056C'	'YLR348C'	'YLL041C'	'YKR066C'	'YML123C'	'YML054C'	'YMR250W'	'YMR169C'	'YMR272C'	'YMR202W'	'YNL101W'	'YMR303C'
'YML059C'	'YLR351C'	'YML059C'	'YLR351C'	'YLL043W'	'YKR067W'	'YMR006C'	'YML056C'	'YMR261C'	'YMR170C'	'YMR293C'	'YMR205C'	'YNL104C'	'YMR306W'
'YML070W'	'YLR354C'	'YML070W'	'YLR354C'	'YLL048C'	'YKR069W'	'YMR008C'	'YML059C'	'YMR271C'	'YMR189W'	'YMR303C'	'YMR207C'	'YNL106C'	'YMR307W'
'YML075C'	'YLR372W'	'YML075C'	'YLR372W'	'YLL052C'	'YKR080W'	'YMR009W'	'YML070W'	'YMR272C'	'YMR202W'	'YMR306W'	'YMR215W'	'YNL111C'	'YMR313C'
'YML081C-A'	'YLR377C'	'YML081C-A'	'YLR377C'	'YLL057C'	'YKR093W'	'YMR011W'	'YML075C'	'YMR293C'	'YMR205C'	'YMR307W'	'YMR226C'	'YNL117W'	'YMR318C'
'YML086C'	'YLR382C'	'YML086C'	'YLR382C'	'YLL061W'	'YKR097W'	'YMR015C'	'YML081C-A'	'YMR303C'	'YMR207C'	'YMR313C'	'YMR246W'	'YNL129W'	'YMR319C'
'YML100W'	'YLR395C'	'YML100W'	'YLR395C'	'YLL062C'	'YLL012W'	'YMR020W'	'YML082W'	'YMR306W'	'YMR215W'	'YMR318C'	'YMR250W'	'YNL130C'	'YNL009W'
'YML106W'	'YLR432W'	'YML106W'	'YLR432W'	'YLR011W'	'YLL028W'	'YMR054W'	'YML086C'	'YMR307W'	'YMR226C'	'YNL009W'	'YMR261C'	'YNL141W'	'YNL029C'
'YML120C'	'YLR438W'	'YML120C'	'YLR438W'	'YLR017W'	'YLL041C'	'YMR056C'	'YML096W'	'YMR313C'	'YMR246W'	'YNL029C'	'YMR271C'	'YNL142W'	'YNL037C'
'YML123C'	'YLR447C'	'YML123C'	'YLR447C'	'YLR020C'	'YLL043W'	'YMR083W'	'YML100W'	'YMR318C'	'YMR250W'	'YNL037C'	'YMR272C'	'YNL169C'	'YNL052W'
'YMR006C'	'YLR450W'	'YMR006C'	'YLR450W'	'YLR027C'	'YLL048C'	'YMR084W'	'YML106W'	'YNL009W'	'YMR261C'	'YNL052W'	'YMR289W'	'YNL192W'	'YNL071W'
'YMR008C'	'YML004C'	'YMR008C'	'YML004C'	'YLR028C'	'YLL052C'	'YMR085W'	'YML110C'	'YNL029C'	'YMR271C'	'YNL071W'	'YMR293C'	'YNL202W'	'YNL101W'
'YMR011W'	'YML022W'	'YMR011W'	'YML022W'	'YLR038C'	'YLL057C'	'YMR088C'	'YML120C'	'YNL037C'	'YMR272C'	'YNL101W'	'YMR303C'	'YNL241C'	'YNL104C'
'YMR015C'	'YML035C'	'YMR015C'	'YML035C'	'YLR043C'	'YLL061W'	'YMR105C'	'YML123C'	'YNL052W'	'YMR289W'	'YNL104C'	'YMR306W'	'YNL268W'	'YNL106C'
'YMR054W'	'YML042W'	'YMR054W'	'YML042W'	'YLR044C'	'YLL062C'	'YMR118C'	'YMR006C'	'YNL071W'	'YMR293C'	'YNL106C'	'YMR307W'	'YNL270C'	'YNL111C'
'YMR056C'	'YML054C'	'YMR056C'	'YML054C'	'YLR056W'	'YLR011W'	'YMR120C'	'YMR008C'	'YNL101W'	'YMR303C'	'YNL111C'	'YMR313C'	'YNL277W'	'YNL117W'
'YMR083W'	'YML056C'	'YMR083W'	'YML056C'	'YLR058C'	'YLR017W'	'YMR145C'	'YMR009W'	'YNL104C'	'YMR306W'	'YNL117W'	'YMR318C'	'YNL292W'	'YNL129W'
'YMR088C'	'YML059C'	'YMR088C'	'YML059C'	'YLR070C'	'YLR020C'	'YMR169C'	'YMR011W'	'YNL106C'	'YMR307W'	'YNL129W'	'YMR319C'	'YNL318C'	'YNL130C'
'YMR105C'	'YML070W'	'YMR105C'	'YML070W'	'YLR081W'	'YLR027C'	'YMR170C'	'YMR015C'	'YNL111C'	'YMR313C'	'YNL130C'	'YNL009W'	'YNR001C'	'YNL141W'
'YMR120C'	'YML075C'	'YMR120C'	'YML075C'	'YLR089C'	'YLR028C'	'YMR189W'	'YMR020W'	'YNL117W'	'YMR318C'	'YNL141W'	'YNL029C'	'YNR008W'	'YNL142W'
'YMR145C'	'YML081C-A'	'YMR145C'	'YML081C-A'	'YLR092W'	'YLR038C'	'YMR202W'	'YMR054W'	'YNL129W'	'YMR319C'	'YNL142W'	'YNL037C'	'YNR012W'	'YNL169C'
'YMR169C'	'YML086C'	'YMR169C'	'YML086C'	'YLR109W'	'YLR043C'	'YMR205C'	'YMR056C'	'YNL130C'	'YNL009W'	'YNL169C'	'YNL052W'	'YNR013C'	'YNL192W'
'YMR170C'	'YML100W'	'YMR170C'	'YML100W'	'YLR133W'	'YLR044C'	'YMR207C'	'YMR083W'	'YNL141W'	'YNL029C'	'YNL192W'	'YNL071W'	'YNR019W'	'YNL202W'
'YMR189W'	'YML106W'	'YMR189W'	'YML106W'	'YLR134W'	'YLR056W'	'YMR215W'	'YMR084W'	'YNL142W'	'YNL037C'	'YNL202W'	'YNL101W'	'YNR034W'	'YNL241C'
'YMR205C'	'YML110C'	'YMR205C'	'YML110C'	'YLR138W'	'YLR058C'	'YMR226C'	'YMR085W'	'YNL169C'	'YNL052W'	'YNL241C'	'YNL104C'	'YNR056C'	'YNL268W'
'YMR207C'	'YML120C'	'YMR207C'	'YML120C'	'YLR142W'	'YLR070C'	'YMR246W'	'YMR088C'	'YNL192W'	'YNL071W'	'YNL268W'	'YNL106C'	'YNR057C'	'YNL270C'
'YMR215W'	'YML123C'	'YMR215W'	'YML123C'	'YLR146C'	'YLR081W'	'YMR250W'	'YMR105C'	'YNL202W'	'YNL101W'	'YNL270C'	'YNL111C'	'YNR058W'	'YNL277W'
'YMR226C'	'YMR006C'	'YMR226C'	'YMR006C'	'YLR151C'	'YLR089C'	'YMR256C'	'YMR118C'	'YNL241C'	'YNL104C'	'YNL277W'	'YNL117W'	'YNR072W'	'YNL292W'
'YMR246W'	'YMR008C'	'YMR246W'	'YMR008C'	'YLR155C'	'YLR092W'	'YMR261C'	'YMR120C'	'YNL268W'	'YNL106C'	'YNL292W'	'YNL129W'	'YOL011W'	'YNL318C'
'YMR250W'	'YMR009W'	'YMR250W'	'YMR009W'	'YLR157C'	'YLR109W'	'YMR271C'	'YMR145C'	'YNL270C'	'YNL111C'	'YNL318C'	'YNL130C'	'YOL020W'	'YNR001C'
'YMR256C'	'YMR011W'	'YMR256C'	'YMR011W'	'YLR158C'	'YLR133W'	'YMR272C'	'YMR169C'	'YNL277W'	'YNL117W'	'YNR001C'	'YNL141W'	'YOL030W'	'YNR008W'
'YMR261C'	'YMR015C'	'YMR261C'	'YMR015C'	'YLR160C'	'YLR134W'	'YMR293C'	'YMR170C'	'YNL292W'	'YNL129W'	'YNR008W'	'YNL142W'	'YOL033W'	'YNR012W'
'YMR271C'	'YMR020W'	'YMR271C'	'YMR020W'	'YLR164W'	'YLR138W'	'YMR303C'	'YMR189W'	'YNL318C'	'YNL130C'	'YNR012W'	'YNL169C'	'YOL052C'	'YNR013C'
'YMR272C'	'YMR054W'	'YMR272C'	'YMR054W'	'YLR172C'	'YLR142W'	'YMR306W'	'YMR202W'	'YNR001C'	'YNL141W'	'YNR013C'	'YNL192W'	'YOL055C'	'YNR019W'
'YMR293C'	'YMR056C'	'YMR293C'	'YMR056C'	'YLR174W'	'YLR146C'	'YMR307W'	'YMR205C'	'YNR008W'	'YNL142W'	'YNR019W'	'YNL202W'	'YOL056W'	'YNR033W'
'YMR303C'	'YMR083W'	'YMR303C'	'YMR083W'	'YLR180W'	'YLR151C'	'YMR313C'	'YMR207C'	'YNR012W'	'YNL169C'	'YNR034W'	'YNL241C'	'YOL059W'	'YNR034W'
'YMR306W'	'YMR088C'	'YMR306W'	'YMR088C'	'YLR189C'	'YLR155C'	'YMR318C'	'YMR215W'	'YNR013C'	'YNL192W'	'YNR056C'	'YNL268W'	'YOL061W'	'YNR056C'
'YMR313C'	'YMR105C'	'YMR313C'	'YMR105C'	'YLR209C'	'YLR157C'	'YNL009W'	'YMR226C'	'YNR019W'	'YNL202W'	'YNR057C'	'YNL270C'	'YOL064C'	'YNR057C'
'YMR318C'	'YMR120C'	'YMR318C'	'YMR120C'	'YLR231C'	'YLR158C'	'YNL029C'	'YMR246W'	'YNR034W'	'YNL241C'	'YNR058W'	'YNL277W'	'YOL065C'	'YNR058W'
'YMR323W'	'YMR145C'	'YMR323W'	'YMR145C'	'YLR237W'	'YLR160C'	'YNL037C'	'YMR250W'	'YNR056C'	'YNL268W'	'YNR072W'	'YNL292W'	'YOL086C'	'YNR072W'
'YNL009W'	'YMR169C'	'YNL009W'	'YMR169C'	'YLR240W'	'YLR164W'	'YNL052W'	'YMR256C'	'YNR057C'	'YNL270C'	'YOL011W'	'YNL318C'	'YOL103W'	'YOL011W'
'YNL029C'	'YMR170C'	'YNL029C'	'YMR170C'	'YLR245C'	'YLR172C'	'YNL071W'	'YMR261C'	'YNR058W'	'YNL277W'	'YOL020W'	'YNR001C'	'YOL132W'	'YOL020W'
'YNL037C'	'YMR189W'	'YNL037C'	'YMR189W'	'YLR258W'	'YLR174W'	'YNL073W'	'YMR267W'	'YNR072W'	'YNL292W'	'YOL030W'	'YNR008W'	'YOL136C'	'YOL030W'
'YNL052W'	'YMR205C'	'YNL052W'	'YMR205C'	'YLR260W'	'YLR180W'	'YNL101W'	'YMR271C'	'YOL011W'	'YNL318C'	'YOL033W'	'YNR012W'	'YOL151W'	'YOL033W'
'YNL071W'	'YMR207C'	'YNL071W'	'YMR207C'	'YLR284C'	'YLR189C'	'YNL104C'	'YMR272C'	'YOL020W'	'YNR001C'	'YOL052C'	'YNR013C'	'YOR011W'	'YOL049W'
'YNL073W'	'YMR215W'	'YNL073W'	'YMR215W'	'YLR285W'	'YLR201C'	'YNL106C'	'YMR289W'	'YOL030W'	'YNR008W'	'YOL055C'	'YNR019W'	'YOR040W'	'YOL052C'
'YNL101W'	'YMR226C'	'YNL101W'	'YMR226C'	'YLR295C'	'YLR209C'	'YNL111C'	'YMR293C'	'YOL033W'	'YNR012W'	'YOL056W'	'YNR033W'	'YOR071C'	'YOL055C'
'YNL104C'	'YMR246W'	'YNL104C'	'YMR246W'	'YLR299W'	'YLR231C'	'YNL117W'	'YMR303C'	'YOL052C'	'YNR013C'	'YOL059W'	'YNR034W'	'YOR099W'	'YOL056W'
'YNL106C'	'YMR250W'	'YNL106C'	'YMR250W'	'YLR300W'	'YLR237W'	'YNL129W'	'YMR306W'	'YOL055C'	'YNR019W'	'YOL061W'	'YNR056C'	'YOR100C'	'YOL059W'
'YNL111C'	'YMR256C'	'YNL111C'	'YMR256C'	'YLR303W'	'YLR240W'	'YNL130C'	'YMR307W'	'YOL056W'	'YNR033W'	'YOL064C'	'YNR057C'	'YOR108W'	'YOL061W'
'YNL117W'	'YMR261C'	'YNL117W'	'YMR261C'	'YLR304C'	'YLR245C'	'YNL141W'	'YMR313C'	'YOL059W'	'YNR034W'	'YOL065C'	'YNR058W'	'YOR109W'	'YOL064C'
'YNL129W'	'YMR267W'	'YNL129W'	'YMR267W'	'YLR307W'	'YLR258W'	'YNL142W'	'YMR318C'	'YOL061W'	'YNR056C'	'YOL086C'	'YNR072W'	'YOR120W'	'YOL065C'
'YNL130C'	'YMR271C'	'YNL130C'	'YMR271C'	'YLR308W'	'YLR260W'	'YNL169C'	'YMR319C'	'YOL064C'	'YNR057C'	'YOL103W'	'YOL011W'	'YOR126C'	'YOL086C'
'YNL141W'	'YMR272C'	'YNL141W'	'YMR272C'	'YLR328W'	'YLR284C'	'YNL192W'	'YNL003C'	'YOL065C'	'YNR058W'	'YOL126C'	'YOL020W'	'YOR136W'	'YOL103W'
'YNL142W'	'YMR293C'	'YNL142W'	'YMR293C'	'YLR342W'	'YLR285W'	'YNL202W'	'YNL009W'	'YOL086C'	'YNR072W'	'YOL132W'	'YOL030W'	'YOR142W'	'YOL132W'
'YNL169C'	'YMR303C'	'YNL169C'	'YMR303C'	'YLR343W'	'YLR295C'	'YNL241C'	'YNL029C'	'YOL103W'	'YOL011W'	'YOL136C'	'YOL033W'	'YOR155C'	'YOL136C'
'YNL192W'	'YMR306W'	'YNL192W'	'YMR306W'	'YLR348C'	'YLR299W'	'YNL268W'	'YNL037C'	'YOL126C'	'YOL020W'	'YOL151W'	'YOL049W'	'YOR163W'	'YOL151W'
'YNL202W'	'YMR313C'	'YNL202W'	'YMR313C'	'YLR351C'	'YLR300W'	'YNL270C'	'YNL052W'	'YOL132W'	'YOL030W'	'YOR011W'	'YOL052C'	'YOR171C'	'YOR011W'
'YNL241C'	'YMR318C'	'YNL241C'	'YMR318C'	'YLR354C'	'YLR303W'	'YNL277W'	'YNL071W'	'YOL136C'	'YOL033W'	'YOR040W'	'YOL055C'	'YOR180C'	'YOR040W'
'YNL268W'	'YMR319C'	'YNL268W'	'YMR319C'	'YLR372W'	'YLR304C'	'YNL292W'	'YNL073W'	'YOL151W'	'YOL049W'	'YOR071C'	'YOL056W'	'YOR184W'	'YOR071C'
'YNL270C'	'YMR323W'	'YNL270C'	'YMR323W'	'YLR377C'	'YLR307W'	'YNL318C'	'YNL101W'	'YOR011W'	'YOL052C'	'YOR099W'	'YOL059W'	'YOR190W'	'YOR099W'
'YNL292W'	'YNL009W'	'YNL292W'	'YNL009W'	'YLR382C'	'YLR308W'	'YNR001C'	'YNL104C'	'YOR040W'	'YOL055C'	'YOR100C'	'YOL061W'	'YOR192C'	'YOR100C'
'YNL318C'	'YNL029C'	'YNL318C'	'YNL029C'	'YLR395C'	'YLR328W'	'YNR008W'	'YNL106C'	'YOR071C'	'YOL056W'	'YOR108W'	'YOL064C'	'YOR209C'	'YOR108W'
'YNR001C'	'YNL037C'	'YNR001C'	'YNL037C'	'YLR420W'	'YLR342W'	'YNR012W'	'YNL111C'	'YOR099W'	'YOL059W'	'YOR109W'	'YOL065C'	'YOR221C'	'YOR109W'
'YNR008W'	'YNL052W'	'YNR008W'	'YNL052W'	'YLR432W'	'YLR343W'	'YNR013C'	'YNL117W'	'YOR100C'	'YOL061W'	'YOR120W'	'YOL086C'	'YOR222W'	'YOR120W'
'YNR012W'	'YNL071W'	'YNR012W'	'YNL071W'	'YLR438W'	'YLR348C'	'YNR019W'	'YNL129W'	'YOR108W'	'YOL064C'	'YOR126C'	'YOL103W'	'YOR245C'	'YOR126C'
'YNR013C'	'YNL073W'	'YNR013C'	'YNL073W'	'YLR447C'	'YLR351C'	'YNR034W'	'YNL130C'	'YOR109W'	'YOL065C'	'YOR136W'	'YOL126C'	'YOR270C'	'YOR136W'
'YNR019W'	'YNL101W'	'YNR019W'	'YNL101W'	'YLR450W'	'YLR354C'	'YNR056C'	'YNL141W'	'YOR120W'	'YOL086C'	'YOR142W'	'YOL132W'	'YOR273C'	'YOR142W'
'YNR034W'	'YNL104C'	'YNR034W'	'YNL104C'	'YML004C'	'YLR372W'	'YNR057C'	'YNL142W'	'YOR126C'	'YOL103W'	'YOR155C'	'YOL136C'	'YOR303W'	'YOR155C'
'YNR056C'	'YNL106C'	'YNR056C'	'YNL106C'	'YML008C'	'YLR377C'	'YNR058W'	'YNL169C'	'YOR136W'	'YOL126C'	'YOR163W'	'YOL151W'	'YOR317W'	'YOR163W'
'YNR057C'	'YNL111C'	'YNR057C'	'YNL111C'	'YML022W'	'YLR382C'	'YNR072W'	'YNL192W'	'YOR142W'	'YOL132W'	'YOR171C'	'YOR011W'	'YOR321W'	'YOR171C'
'YNR058W'	'YNL117W'	'YNR058W'	'YNL117W'	'YML035C'	'YLR395C'	'YOL011W'	'YNL202W'	'YOR155C'	'YOL136C'	'YOR180C'	'YOR040W'	'YOR323C'	'YOR180C'
'YNR072W'	'YNL129W'	'YNR072W'	'YNL129W'	'YML042W'	'YLR420W'	'YOL020W'	'YNL241C'	'YOR163W'	'YOL151W'	'YOR190W'	'YOR071C'	'YOR332W'	'YOR184W'
'YOL011W'	'YNL130C'	'YOL011W'	'YNL130C'	'YML054C'	'YLR432W'	'YOL030W'	'YNL268W'	'YOR171C'	'YOR011W'	'YOR192C'	'YOR099W'	'YOR347C'	'YOR190W'
'YOL020W'	'YNL141W'	'YOL020W'	'YNL141W'	'YML056C'	'YLR438W'	'YOL033W'	'YNL270C'	'YOR180C'	'YOR040W'	'YOR209C'	'YOR100C'	'YOR348C'	'YOR192C'
'YOL030W'	'YNL142W'	'YOL030W'	'YNL142W'	'YML059C'	'YLR447C'	'YOL052C'	'YNL277W'	'YOR190W'	'YOR071C'	'YOR221C'	'YOR108W'	'YOR360C'	'YOR209C'
'YOL033W'	'YNL169C'	'YOL033W'	'YNL169C'	'YML070W'	'YLR450W'	'YOL055C'	'YNL292W'	'YOR192C'	'YOR099W'	'YOR222W'	'YOR109W'	'YOR374W'	'YOR221C'
'YOL055C'	'YNL192W'	'YOL055C'	'YNL192W'	'YML075C'	'YML004C'	'YOL056W'	'YNL318C'	'YOR209C'	'YOR100C'	'YOR245C'	'YOR120W'	'YOR375C'	'YOR222W'
'YOL056W'	'YNL202W'	'YOL056W'	'YNL202W'	'YML081C-A'	'YML008C'	'YOL059W'	'YNR001C'	'YOR221C'	'YOR108W'	'YOR270C'	'YOR126C'	'YOR377W'	'YOR245C'
'YOL059W'	'YNL241C'	'YOL059W'	'YNL241C'	'YML086C'	'YML022W'	'YOL061W'	'YNR008W'	'YOR222W'	'YOR109W'	'YOR273C'	'YOR136W'	'YPL023C'	'YOR270C'
'YOL061W'	'YNL268W'	'YOL061W'	'YNL268W'	'YML100W'	'YML035C'	'YOL064C'	'YNR012W'	'YOR245C'	'YOR120W'	'YOR303W'	'YOR142W'	'YPL036W'	'YOR273C'
'YOL064C'	'YNL270C'	'YOL064C'	'YNL270C'	'YML106W'	'YML042W'	'YOL065C'	'YNR013C'	'YOR270C'	'YOR126C'	'YOR317W'	'YOR155C'	'YPL053C'	'YOR303W'
'YOL065C'	'YNL292W'	'YOL065C'	'YNL292W'	'YML120C'	'YML054C'	'YOL086C'	'YNR019W'	'YOR273C'	'YOR136W'	'YOR321W'	'YOR163W'	'YPL057C'	'YOR317W'
'YOL077W-A'	'YNL318C'	'YOL077W-A'	'YNL318C'	'YML123C'	'YML056C'	'YOL103W'	'YNR033W'	'YOR303W'	'YOR142W'	'YOR323C'	'YOR171C'	'YPL061W'	'YOR321W'
'YOL086C'	'YNR001C'	'YOL086C'	'YNR001C'	'YMR006C'	'YML059C'	'YOL126C'	'YNR034W'	'YOR317W'	'YOR155C'	'YOR332W'	'YOR180C'	'YPL087W'	'YOR323C'
'YOL103W'	'YNR008W'	'YOL103W'	'YNR008W'	'YMR008C'	'YML070W'	'YOL132W'	'YNR041C'	'YOR321W'	'YOR163W'	'YOR347C'	'YOR190W'	'YPL091W'	'YOR332W'
'YOL126C'	'YNR012W'	'YOL126C'	'YNR012W'	'YMR009W'	'YML075C'	'YOL136C'	'YNR056C'	'YOR323C'	'YOR171C'	'YOR348C'	'YOR192C'	'YPL092W'	'YOR347C'
'YOL132W'	'YNR013C'	'YOL132W'	'YNR013C'	'YMR011W'	'YML081C-A'	'YOL151W'	'YNR057C'	'YOR332W'	'YOR180C'	'YOR360C'	'YOR209C'	'YPL110C'	'YOR348C'
'YOL136C'	'YNR019W'	'YOL136C'	'YNR019W'	'YMR015C'	'YML086C'	'YOR011W'	'YNR058W'	'YOR347C'	'YOR190W'	'YOR374W'	'YOR221C'	'YPL111W'	'YOR360C'
'YOL151W'	'YNR033W'	'YOL151W'	'YNR033W'	'YMR020W'	'YML100W'	'YOR040W'	'YNR072W'	'YOR348C'	'YOR192C'	'YOR375C'	'YOR222W'	'YPL134C'	'YOR374W'
'YOL156W'	'YNR034W'	'YOL156W'	'YNR034W'	'YMR054W'	'YML106W'	'YOR065W'	'YOL011W'	'YOR360C'	'YOR209C'	'YOR377W'	'YOR245C'	'YPL147W'	'YOR375C'
'YOR011W'	'YNR041C'	'YOR011W'	'YNR041C'	'YMR056C'	'YML110C'	'YOR071C'	'YOL020W'	'YOR374W'	'YOR221C'	'YPL023C'	'YOR270C'	'YPL188W'	'YOR377W'
'YOR040W'	'YNR056C'	'YOR040W'	'YNR056C'	'YMR062C'	'YML120C'	'YOR099W'	'YOL030W'	'YOR375C'	'YOR222W'	'YPL036W'	'YOR273C'	'YPL189W'	'YPL023C'
'YOR065W'	'YNR057C'	'YOR065W'	'YNR057C'	'YMR083W'	'YML123C'	'YOR100C'	'YOL033W'	'YOR377W'	'YOR245C'	'YPL053C'	'YOR303W'	'YPL212C'	'YPL036W'
'YOR071C'	'YNR058W'	'YOR071C'	'YNR058W'	'YMR088C'	'YMR006C'	'YOR108W'	'YOL049W'	'YPL023C'	'YOR270C'	'YPL057C'	'YOR317W'	'YPL214C'	'YPL053C'
'YOR099W'	'YNR072W'	'YOR099W'	'YNR072W'	'YMR105C'	'YMR008C'	'YOR109W'	'YOL052C'	'YPL036W'	'YOR273C'	'YPL061W'	'YOR321W'	'YPL234C'	'YPL057C'
'YOR100C'	'YOL011W'	'YOR100C'	'YOL011W'	'YMR120C'	'YMR009W'	'YOR120W'	'YOL055C'	'YPL053C'	'YOR303W'	'YPL087W'	'YOR323C'	'YPL244C'	'YPL061W'
'YOR108W'	'YOL020W'	'YOR108W'	'YOL020W'	'YMR145C'	'YMR011W'	'YOR126C'	'YOL056W'	'YPL057C'	'YOR317W'	'YPL091W'	'YOR332W'	'YPL258C'	'YPL069C'
'YOR109W'	'YOL030W'	'YOR109W'	'YOL030W'	'YMR169C'	'YMR015C'	'YOR136W'	'YOL059W'	'YPL061W'	'YOR321W'	'YPL092W'	'YOR347C'	'YPL265W'	'YPL087W'
'YOR120W'	'YOL033W'	'YOR120W'	'YOL033W'	'YMR170C'	'YMR020W'	'YOR142W'	'YOL061W'	'YPL087W'	'YOR323C'	'YPL110C'	'YOR348C'	'YPL268W'	'YPL091W'
'YOR126C'	'YOL049W'	'YOR126C'	'YOL049W'	'YMR189W'	'YMR054W'	'YOR155C'	'YOL064C'	'YPL091W'	'YOR332W'	'YPL111W'	'YOR360C'	'YPL273W'	'YPL092W'
'YOR136W'	'YOL052C'	'YOR136W'	'YOL052C'	'YMR202W'	'YMR056C'	'YOR163W'	'YOL065C'	'YPL092W'	'YOR347C'	'YPL134C'	'YOR374W'	'YPL274W'	'YPL110C'
'YOR142W'	'YOL055C'	'YOR142W'	'YOL055C'	'YMR205C'	'YMR062C'	'YOR171C'	'YOL086C'	'YPL110C'	'YOR348C'	'YPL147W'	'YOR375C'	'YPR001W'	'YPL111W'
'YOR155C'	'YOL056W'	'YOR155C'	'YOL056W'	'YMR207C'	'YMR083W'	'YOR180C'	'YOL096C'	'YPL111W'	'YOR360C'	'YPL188W'	'YOR377W'	'YPR002W'	'YPL134C'
'YOR163W'	'YOL059W'	'YOR163W'	'YOL059W'	'YMR215W'	'YMR088C'	'YOR184W'	'YOL103W'	'YPL134C'	'YOR374W'	'YPL189W'	'YPL023C'	'YPR006C'	'YPL147W'
'YOR171C'	'YOL061W'	'YOR171C'	'YOL061W'	'YMR226C'	'YMR105C'	'YOR190W'	'YOL126C'	'YPL147W'	'YOR375C'	'YPL212C'	'YPL036W'	'YPR020W'	'YPL188W'
'YOR180C'	'YOL064C'	'YOR180C'	'YOL064C'	'YMR246W'	'YMR120C'	'YOR192C'	'YOL132W'	'YPL188W'	'YOR377W'	'YPL214C'	'YPL053C'	'YPR021C'	'YPL189W'
'YOR184W'	'YOL065C'	'YOR184W'	'YOL065C'	'YMR250W'	'YMR145C'	'YOR209C'	'YOL136C'	'YPL189W'	'YPL023C'	'YPL234C'	'YPL057C'	'YPR026W'	'YPL212C'
'YOR190W'	'YOL077W-A'	'YOR190W'	'YOL077W-A'	'YMR256C'	'YMR169C'	'YOR221C'	'YOL151W'	'YPL212C'	'YPL036W'	'YPL244C'	'YPL061W'	'YPR036W'	'YPL214C'
'YOR192C'	'YOL086C'	'YOR192C'	'YOL086C'	'YMR261C'	'YMR170C'	'YOR222W'	'YOR011W'	'YPL214C'	'YPL053C'	'YPL258C'	'YPL069C'	'YPR062W'	'YPL234C'
'YOR209C'	'YOL096C'	'YOR209C'	'YOL096C'	'YMR271C'	'YMR189W'	'YOR241W'	'YOR040W'	'YPL234C'	'YPL057C'	'YPL262W'	'YPL087W'	'YPR069C'	'YPL244C'
'YOR221C'	'YOL103W'	'YOR221C'	'YOL103W'	'YMR272C'	'YMR202W'	'YOR245C'	'YOR065W'	'YPL244C'	'YPL061W'	'YPL265W'	'YPL091W'	'YPR074C'	'YPL258C'
'YOR222W'	'YOL126C'	'YOR222W'	'YOL126C'	'YMR289W'	'YMR205C'	'YOR270C'	'YOR071C'	'YPL258C'	'YPL069C'	'YPL268W'	'YPL092W'	'YPR121W'	'YPL265W'
'YOR241W'	'YOL132W'	'YOR241W'	'YOL132W'	'YMR293C'	'YMR207C'	'YOR273C'	'YOR099W'	'YPL262W'	'YPL087W'	'YPL273W'	'YPL110C'	'YPR128C'	'YPL268W'
'YOR245C'	'YOL136C'	'YOR245C'	'YOL136C'	'YMR300C'	'YMR215W'	'YOR303W'	'YOR100C'	'YPL265W'	'YPL091W'	'YPL274W'	'YPL111W'	'YPR138C'	'YPL273W'
'YOR270C'	'YOL151W'	'YOR270C'	'YOL151W'	'YMR303C'	'YMR226C'	'YOR317W'	'YOR108W'	'YPL268W'	'YPL092W'	'YPR001W'	'YPL134C'	'YPR140W'	'YPL274W'
'YOR273C'	'YOL156W'	'YOR273C'	'YOL156W'	'YMR306W'	'YMR246W'	'YOR321W'	'YOR109W'	'YPL273W'	'YPL110C'	'YPR002W'	'YPL147W'	'YPR145W'	'YPR001W'
'YOR303W'	'YOR011W'	'YOR303W'	'YOR011W'	'YMR307W'	'YMR250W'	'YOR323C'	'YOR120W'	'YPL274W'	'YPL111W'	'YPR006C'	'YPL188W'	'YPR156C'	'YPR002W'
'YOR317W'	'YOR040W'	'YOR317W'	'YOR040W'	'YMR313C'	'YMR256C'	'YOR332W'	'YOR125C'	'YPR001W'	'YPL134C'	'YPR020W'	'YPL189W'	'YPR159W'	'YPR006C'
'YOR321W'	'YOR065W'	'YOR321W'	'YOR065W'	'YMR318C'	'YMR261C'	'YOR347C'	'YOR126C'	'YPR002W'	'YPL147W'	'YPR021C'	'YPL212C'	'YPR160W'	'YPR020W'
'YOR323C'	'YOR071C'	'YOR323C'	'YOR071C'	'YMR323W'	'YMR267W'	'YOR348C'	'YOR136W'	'YPR006C'	'YPL188W'	'YPR026W'	'YPL214C'	'YPR167C'	'YPR021C'
'YOR332W'	'YOR099W'	'YOR332W'	'YOR099W'	'YNL009W'	'YMR271C'	'YOR360C'	'YOR142W'	'YPR020W'	'YPL189W'	'YPR036W'	'YPL234C'	'YPR184W'	'YPR026W'
'YOR347C'	'YOR100C'	'YOR347C'	'YOR100C'	'YNL029C'	'YMR272C'	'YOR374W'	'YOR155C'	'YPR021C'	'YPL212C'	'YPR062W'	'YPL244C'	'YPR192W'	'YPR036W'
'YOR348C'	'YOR108W'	'YOR348C'	'YOR108W'	'YNL037C'	'YMR289W'	'YOR375C'	'YOR163W'	'YPR026W'	'YPL214C'	'YPR069C'	'YPL258C'		'YPR062W'
'YOR360C'	'YOR109W'	'YOR360C'	'YOR109W'	'YNL052W'	'YMR293C'	'YOR377W'	'YOR171C'	'YPR036W'	'YPL234C'	'YPR074C'	'YPL262W'		'YPR069C'
'YOR374W'	'YOR120W'	'YOR374W'	'YOR120W'	'YNL071W'	'YMR300C'	'YPL023C'	'YOR180C'	'YPR062W'	'YPL244C'	'YPR121W'	'YPL265W'		'YPR074C'
'YOR375C'	'YOR125C'	'YOR375C'	'YOR125C'	'YNL073W'	'YMR303C'	'YPL036W'	'YOR184W'	'YPR069C'	'YPL258C'	'YPR128C'	'YPL268W'		'YPR121W'
'YOR377W'	'YOR126C'	'YOR377W'	'YOR126C'	'YNL101W'	'YMR306W'	'YPL040C'	'YOR190W'	'YPR074C'	'YPL262W'	'YPR138C'	'YPL273W'		'YPR128C'
'YOR388C'	'YOR136W'	'YOR388C'	'YOR136W'	'YNL104C'	'YMR307W'	'YPL053C'	'YOR192C'	'YPR121W'	'YPL265W'	'YPR140W'	'YPL274W'		'YPR138C'
'YOR393W'	'YOR142W'	'YOR393W'	'YOR142W'	'YNL106C'	'YMR313C'	'YPL057C'	'YOR209C'	'YPR128C'	'YPL268W'	'YPR145W'	'YPR001W'		'YPR140W'
'YPL023C'	'YOR155C'	'YPL023C'	'YOR155C'	'YNL111C'	'YMR318C'	'YPL059W'	'YOR221C'	'YPR138C'	'YPL273W'	'YPR156C'	'YPR002W'		'YPR145W'
'YPL036W'	'YOR163W'	'YPL036W'	'YOR163W'	'YNL117W'	'YMR319C'	'YPL061W'	'YOR222W'	'YPR140W'	'YPL274W'	'YPR159W'	'YPR006C'		'YPR156C'
'YPL040C'	'YOR171C'	'YPL040C'	'YOR171C'	'YNL129W'	'YMR323W'	'YPL078C'	'YOR241W'	'YPR145W'	'YPR001W'	'YPR160W'	'YPR020W'		'YPR159W'
'YPL053C'	'YOR180C'	'YPL053C'	'YOR180C'	'YNL130C'	'YNL003C'	'YPL087W'	'YOR245C'	'YPR156C'	'YPR002W'	'YPR167C'	'YPR021C'		'YPR160W'
'YPL057C'	'YOR184W'	'YPL057C'	'YOR184W'	'YNL141W'	'YNL009W'	'YPL091W'	'YOR270C'	'YPR159W'	'YPR006C'	'YPR184W'	'YPR026W'		'YPR167C'
'YPL059W'	'YOR190W'	'YPL059W'	'YOR190W'	'YNL142W'	'YNL029C'	'YPL092W'	'YOR273C'	'YPR160W'	'YPR020W'	'YPR192W'	'YPR036W'		'YPR184W'
'YPL061W'	'YOR192C'	'YPL061W'	'YOR192C'	'YNL169C'	'YNL037C'	'YPL097W'	'YOR303W'	'YPR167C'	'YPR021C'		'YPR062W'		'YPR192W'
'YPL078C'	'YOR209C'	'YPL078C'	'YOR209C'	'YNL192W'	'YNL052W'	'YPL104W'	'YOR317W'	'YPR184W'	'YPR026W'		'YPR069C'
'YPL087W'	'YOR221C'	'YPL087W'	'YOR221C'	'YNL202W'	'YNL071W'	'YPL110C'	'YOR321W'	'YPR191W'	'YPR036W'		'YPR074C'
'YPL091W'	'YOR222W'	'YPL091W'	'YOR222W'	'YNL220W'	'YNL073W'	'YPL111W'	'YOR323C'	'YPR192W'	'YPR062W'		'YPR121W'
'YPL092W'	'YOR241W'	'YPL092W'	'YOR241W'	'YNL241C'	'YNL101W'	'YPL134C'	'YOR332W'		'YPR069C'		'YPR128C'
'YPL097W'	'YOR245C'	'YPL097W'	'YOR245C'	'YNL268W'	'YNL104C'	'YPL147W'	'YOR347C'		'YPR074C'		'YPR138C'
'YPL104W'	'YOR270C'	'YPL104W'	'YOR270C'	'YNL270C'	'YNL106C'	'YPL148C'	'YOR348C'		'YPR121W'		'YPR140W'
'YPL110C'	'YOR273C'	'YPL110C'	'YOR273C'	'YNL277W'	'YNL111C'	'YPL172C'	'YOR360C'		'YPR128C'		'YPR145W'
'YPL111W'	'YOR303W'	'YPL111W'	'YOR303W'	'YNL280C'	'YNL117W'	'YPL188W'	'YOR374W'		'YPR138C'		'YPR156C'
'YPL134C'	'YOR317W'	'YPL134C'	'YOR317W'	'YNL292W'	'YNL129W'	'YPL189W'	'YOR375C'		'YPR140W'		'YPR159W'
'YPL147W'	'YOR321W'	'YPL147W'	'YOR321W'	'YNL316C'	'YNL130C'	'YPL212C'	'YOR377W'		'YPR145W'		'YPR160W'
'YPL148C'	'YOR323C'	'YPL148C'	'YOR323C'	'YNL318C'	'YNL141W'	'YPL214C'	'YPL023C'		'YPR156C'		'YPR167C'
'YPL172C'	'YOR332W'	'YPL172C'	'YOR332W'	'YNR001C'	'YNL142W'	'YPL234C'	'YPL036W'		'YPR159W'		'YPR184W'
'YPL188W'	'YOR347C'	'YPL188W'	'YOR347C'	'YNR008W'	'YNL169C'	'YPL244C'	'YPL040C'		'YPR160W'		'YPR192W'
'YPL189W'	'YOR348C'	'YPL189W'	'YOR348C'	'YNR012W'	'YNL192W'	'YPL258C'	'YPL053C'		'YPR167C'
'YPL212C'	'YOR360C'	'YPL212C'	'YOR360C'	'YNR013C'	'YNL202W'	'YPL262W'	'YPL057C'		'YPR184W'
'YPL234C'	'YOR374W'	'YPL234C'	'YOR374W'	'YNR019W'	'YNL220W'	'YPL265W'	'YPL059W'		'YPR191W'
'YPL244C'	'YOR375C'	'YPL244C'	'YOR375C'	'YNR033W'	'YNL241C'	'YPL268W'	'YPL061W'		'YPR192W'
'YPL258C'	'YOR377W'	'YPL258C'	'YOR377W'	'YNR034W'	'YNL268W'	'YPL271W'	'YPL069C'
'YPL262W'	'YOR388C'	'YPL262W'	'YOR388C'	'YNR050C'	'YNL270C'	'YPL273W'	'YPL078C'
'YPL265W'	'YOR393W'	'YPL265W'	'YOR393W'	'YNR056C'	'YNL277W'	'YPL274W'	'YPL087W'
'YPL268W'	'YPL023C'	'YPL268W'	'YPL023C'	'YNR057C'	'YNL280C'	'YPR001W'	'YPL091W'
'YPL271W'	'YPL036W'	'YPL271W'	'YPL036W'	'YNR058W'	'YNL292W'	'YPR002W'	'YPL092W'
'YPL273W'	'YPL040C'	'YPL273W'	'YPL040C'	'YNR072W'	'YNL316C'	'YPR006C'	'YPL097W'
'YPL274W'	'YPL053C'	'YPL274W'	'YPL053C'	'YOL011W'	'YNL318C'	'YPR020W'	'YPL104W'
'YPL281C'	'YPL057C'	'YPL281C'	'YPL057C'	'YOL020W'	'YNR001C'	'YPR021C'	'YPL110C'
'YPR001W'	'YPL059W'	'YPR001W'	'YPL059W'	'YOL030W'	'YNR008W'	'YPR026W'	'YPL111W'
'YPR002W'	'YPL061W'	'YPR002W'	'YPL061W'	'YOL033W'	'YNR012W'	'YPR036W'	'YPL134C'
'YPR006C'	'YPL069C'	'YPR006C'	'YPL069C'	'YOL052C'	'YNR013C'	'YPR047W'	'YPL147W'
'YPR020W'	'YPL078C'	'YPR020W'	'YPL078C'	'YOL055C'	'YNR019W'	'YPR062W'	'YPL148C'
'YPR021C'	'YPL087W'	'YPR021C'	'YPL087W'	'YOL056W'	'YNR033W'	'YPR069C'	'YPL172C'
'YPR026W'	'YPL091W'	'YPR026W'	'YPL091W'	'YOL058W'	'YNR034W'	'YPR074C'	'YPL188W'
'YPR047W'	'YPL092W'	'YPR047W'	'YPL092W'	'YOL059W'	'YNR041C'	'YPR121W'	'YPL189W'
'YPR062W'	'YPL097W'	'YPR062W'	'YPL097W'	'YOL061W'	'YNR050C'	'YPR128C'	'YPL212C'
'YPR069C'	'YPL104W'	'YPR069C'	'YPL104W'	'YOL064C'	'YNR056C'	'YPR138C'	'YPL214C'
'YPR074C'	'YPL110C'	'YPR074C'	'YPL110C'	'YOL065C'	'YNR057C'	'YPR140W'	'YPL234C'
'YPR081C'	'YPL111W'	'YPR081C'	'YPL111W'	'YOL077W-A'	'YNR058W'	'YPR145W'	'YPL244C'
'YPR121W'	'YPL134C'	'YPR121W'	'YPL134C'	'YOL086C'	'YNR072W'	'YPR156C'	'YPL258C'
'YPR128C'	'YPL147W'	'YPR128C'	'YPL147W'	'YOL103W'	'YOL011W'	'YPR159W'	'YPL262W'
'YPR138C'	'YPL148C'	'YPR138C'	'YPL148C'	'YOL126C'	'YOL020W'	'YPR160W'	'YPL265W'
'YPR140W'	'YPL172C'	'YPR140W'	'YPL172C'	'YOL132W'	'YOL030W'	'YPR167C'	'YPL268W'
'YPR145W'	'YPL188W'	'YPR145W'	'YPL188W'	'YOL136C'	'YOL033W'	'YPR184W'	'YPL271W'
'YPR156C'	'YPL189W'	'YPR156C'	'YPL189W'	'YOL140W'	'YOL049W'	'YPR191W'	'YPL273W'
'YPR159W'	'YPL212C'	'YPR159W'	'YPL212C'	'YOL143C'	'YOL052C'	'YPR192W'	'YPL274W'
'YPR160W'	'YPL214C'	'YPR160W'	'YPL214C'	'YOL151W'	'YOL055C'		'YPR001W'
'YPR184W'	'YPL234C'	'YPR184W'	'YPL234C'	'YOL156W'	'YOL056W'		'YPR002W'
'YPR191W'	'YPL244C'	'YPR191W'	'YPL244C'	'YOR011W'	'YOL058W'		'YPR006C'
'YPR192W'	'YPL258C'	'YPR192W'	'YPL258C'	'YOR040W'	'YOL059W'		'YPR020W'
	'YPL262W'		'YPL262W'	'YOR065W'	'YOL061W'		'YPR021C'
	'YPL265W'		'YPL265W'	'YOR071C'	'YOL064C'		'YPR026W'
	'YPL268W'		'YPL268W'	'YOR099W'	'YOL065C'		'YPR036W'
	'YPL271W'		'YPL271W'	'YOR100C'	'YOL077W-A'		'YPR047W'
	'YPL273W'		'YPL273W'	'YOR108W'	'YOL086C'		'YPR062W'
	'YPL274W'		'YPL274W'	'YOR109W'	'YOL096C'		'YPR069C'
	'YPL281C'		'YPL281C'	'YOR120W'	'YOL103W'		'YPR074C'
	'YPR001W'		'YPR001W'	'YOR126C'	'YOL126C'		'YPR121W'
	'YPR002W'		'YPR002W'	'YOR128C'	'YOL132W'		'YPR128C'
	'YPR006C'		'YPR006C'	'YOR130C'	'YOL136C'		'YPR138C'
	'YPR020W'		'YPR020W'	'YOR136W'	'YOL140W'		'YPR140W'
	'YPR021C'		'YPR021C'	'YOR142W'	'YOL143C'		'YPR145W'
	'YPR026W'		'YPR026W'	'YOR155C'	'YOL151W'		'YPR156C'
	'YPR047W'		'YPR047W'	'YOR163W'	'YOL156W'		'YPR159W'
	'YPR062W'		'YPR062W'	'YOR171C'	'YOR011W'		'YPR160W'
	'YPR069C'		'YPR069C'	'YOR180C'	'YOR040W'		'YPR167C'
	'YPR074C'		'YPR074C'	'YOR184W'	'YOR065W'		'YPR184W'
	'YPR081C'		'YPR081C'	'YOR190W'	'YOR071C'		'YPR191W'
	'YPR121W'		'YPR121W'	'YOR192C'	'YOR099W'		'YPR192W'
	'YPR128C'		'YPR128C'	'YOR202W'	'YOR100C'
	'YPR138C'		'YPR138C'	'YOR209C'	'YOR108W'
	'YPR140W'		'YPR140W'	'YOR221C'	'YOR109W'
	'YPR145W'		'YPR145W'	'YOR222W'	'YOR120W'
	'YPR156C'		'YPR156C'	'YOR241W'	'YOR125C'
	'YPR159W'		'YPR159W'	'YOR245C'	'YOR126C'
	'YPR160W'		'YPR160W'	'YOR270C'	'YOR128C'
	'YPR184W'		'YPR184W'	'YOR273C'	'YOR130C'
	'YPR191W'		'YPR191W'	'YOR303W'	'YOR136W'
	'YPR192W'		'YPR192W'	'YOR317W'	'YOR142W'
				'YOR321W'	'YOR155C'
				'YOR323C'	'YOR163W'
				'YOR332W'	'YOR171C'
				'YOR347C'	'YOR180C'
				'YOR348C'	'YOR184W'
				'YOR360C'	'YOR190W'
				'YOR374W'	'YOR192C'
				'YOR375C'	'YOR202W'
				'YOR377W'	'YOR209C'
				'YOR388C'	'YOR221C'
				'YOR393W'	'YOR222W'
				'YPL023C'	'YOR241W'
				'YPL036W'	'YOR245C'
				'YPL040C'	'YOR270C'
				'YPL053C'	'YOR273C'
				'YPL057C'	'YOR303W'
				'YPL059W'	'YOR317W'
				'YPL061W'	'YOR321W'
				'YPL078C'	'YOR323C'
				'YPL087W'	'YOR332W'
				'YPL091W'	'YOR347C'
				'YPL092W'	'YOR348C'
				'YPL097W'	'YOR360C'
				'YPL104W'	'YOR374W'
				'YPL110C'	'YOR375C'
				'YPL111W'	'YOR377W'
				'YPL134C'	'YOR388C'
				'YPL147W'	'YOR393W'
				'YPL148C'	'YPL023C'
				'YPL172C'	'YPL036W'
				'YPL188W'	'YPL040C'
				'YPL189W'	'YPL053C'
				'YPL212C'	'YPL057C'
				'YPL214C'	'YPL059W'
				'YPL234C'	'YPL061W'
				'YPL244C'	'YPL069C'
				'YPL258C'	'YPL078C'
				'YPL262W'	'YPL087W'
				'YPL265W'	'YPL091W'
				'YPL268W'	'YPL092W'
				'YPL271W'	'YPL097W'
				'YPL273W'	'YPL104W'
				'YPL274W'	'YPL110C'
				'YPL281C'	'YPL111W'
				'YPR001W'	'YPL134C'
				'YPR002W'	'YPL147W'
				'YPR006C'	'YPL148C'
				'YPR020W'	'YPL172C'
				'YPR021C'	'YPL188W'
				'YPR026W'	'YPL189W'
				'YPR036W'	'YPL212C'
				'YPR047W'	'YPL214C'
				'YPR060C'	'YPL234C'
				'YPR062W'	'YPL244C'
				'YPR069C'	'YPL258C'
				'YPR074C'	'YPL262W'
				'YPR081C'	'YPL265W'
				'YPR121W'	'YPL268W'
				'YPR128C'	'YPL271W'
				'YPR138C'	'YPL273W'
				'YPR140W'	'YPL274W'
				'YPR145W'	'YPL281C'
				'YPR156C'	'YPR001W'
				'YPR159W'	'YPR002W'
				'YPR160W'	'YPR006C'
				'YPR167C'	'YPR020W'
				'YPR184W'	'YPR021C'
				'YPR191W'	'YPR026W'
				'YPR192W'	'YPR036W'
					'YPR047W'
					'YPR060C'
					'YPR062W'
					'YPR069C'
					'YPR074C'
					'YPR081C'
					'YPR121W'
					'YPR128C'
					'YPR138C'
					'YPR140W'
					'YPR145W'
					'YPR156C'
					'YPR159W'
					'YPR160W'
					'YPR167C'
					'YPR184W'
					'YPR191W'
					'YPR192W'

## Sheet: True Negatives
True negative = FBA predicts no biomass flux when reactions annotated with essential genes are removed
default medium		minimal medium		synthetic complete medium		Kuepfer Medium + glucose		Kuepfer Medium + galactose		Kuepfer Medium + glycerol		Kuepfer Medium + ethanol
default biomass	iFF biomass	default biomass	iFF biomass	default biomass	iFF biomass	default biomass	iFF biomass	default biomass	iFF biomass	default biomass	iFF biomass	default biomass	iFF biomass
'YAR015W'	'YAR015W'	'YAR015W'	'YAR015W'	'YBR029C'	'YBR029C'	'YAR015W'	'YAR015W'	'YAR015W'	'YAR015W'	'YAR015W'	'YAR015W'	'YAR015W'	'YAR015W'
'YBL033C'	'YBR029C'	'YBL033C'	'YBR029C'	'YDL045C'	'YDL055C'	'YBL033C'	'YBR115C'	'YBL033C'	'YBR018C'	'YBL033C'	'YBR115C'	'YBL033C'	'YBR115C'
'YBR029C'	'YBR115C'	'YBR029C'	'YBR115C'	'YDL055C'	'YDR454C'	'YBR115C'	'YCR053W'	'YBR003W'	'YBR019C'	'YBR003W'	'YCR053W'	'YBR003W'	'YDR007W'
'YBR115C'	'YBR126C'	'YBR115C'	'YBR126C'	'YDL103C'	'YER003C'	'YCR053W'	'YDR007W'	'YBR018C'	'YBR020W'	'YBR115C'	'YDR007W'	'YBR115C'	'YDR127W'
'YBR126C'	'YBR248C'	'YBR126C'	'YBR248C'	'YDL205C'	'YER043C'	'YDR007W'	'YDR127W'	'YBR019C'	'YBR115C'	'YCR053W'	'YDR127W'	'YDR007W'	'YDR158W'
'YBR153W'	'YCL018W'	'YBR153W'	'YCL018W'	'YDR044W'	'YFL045C'	'YDR127W'	'YDR158W'	'YBR020W'	'YCR053W'	'YDR007W'	'YDR158W'	'YDR127W'	'YDR226W'
'YBR176W'	'YCL030C'	'YBR176W'	'YCL030C'	'YDR047W'	'YKL024C'	'YDR158W'	'YDR234W'	'YBR115C'	'YDR007W'	'YDR127W'	'YDR234W'	'YDR158W'	'YDR234W'
'YBR248C'	'YCR053W'	'YBR248C'	'YCR053W'	'YDR232W'	'YKL182W'	'YDR234W'	'YDR354W'	'YCR053W'	'YDR127W'	'YDR158W'	'YDR354W'	'YDR204W'	'YDR354W'
'YBR256C'	'YDL055C'	'YBR256C'	'YDL055C'	'YDR236C'	'YLR153C'	'YDR354W'	'YER052C'	'YDR007W'	'YDR158W'	'YDR204W'	'YER052C'	'YDR226W'	'YER052C'
'YCL018W'	'YDR007W'	'YCL018W'	'YDR007W'	'YDR454C'	'YNR016C'	'YER052C'	'YER069W'	'YDR127W'	'YDR234W'	'YDR234W'	'YER090W'	'YDR234W'	'YER065C'
'YCL030C'	'YDR074W'	'YCL030C'	'YDR074W'	'YDR531W'	'YOR074C'	'YER069W'	'YER090W'	'YDR158W'	'YDR354W'	'YDR354W'	'YGL012W'	'YDR354W'	'YER069W'
'YCR053W'	'YDR158W'	'YCR053W'	'YDR158W'	'YEL058W'	'YOR095C'	'YER090W'	'YGL026C'	'YDR204W'	'YER052C'	'YER052C'	'YGL026C'	'YER052C'	'YER090W'
'YDL045C'	'YDR226W'	'YDL045C'	'YDR226W'	'YER003C'	'YOR236W'	'YGL026C'	'YGL148W'	'YDR234W'	'YER090W'	'YER090W'	'YGL148W'	'YER065C'	'YGL012W'
'YDL055C'	'YDR234W'	'YDL055C'	'YDR234W'	'YER043C'	'YPL231W'	'YGL148W'	'YGL154C'	'YDR354W'	'YGL012W'	'YGL012W'	'YGL154C'	'YER069W'	'YGL026C'
'YDL103C'	'YDR354W'	'YDL103C'	'YDR354W'	'YFL017C'	'YPR113W'	'YGL154C'	'YGL234W'	'YER052C'	'YGL026C'	'YGL026C'	'YGL234W'	'YER090W'	'YGL148W'
'YDL205C'	'YDR408C'	'YDL205C'	'YDR408C'	'YFL045C'	'YPR183W'	'YGL234W'	'YGR061C'	'YER090W'	'YGL148W'	'YGL148W'	'YGR061C'	'YGL012W'	'YGL154C'
'YDR007W'	'YDR454C'	'YDR007W'	'YDR454C'	'YGL040C'		'YGR061C'	'YGR204W'	'YGL012W'	'YGL154C'	'YGL154C'	'YGR204W'	'YGL026C'	'YGL234W'
'YDR044W'	'YEL021W'	'YDR044W'	'YEL021W'	'YGR267C'		'YGR204W'	'YHR018C'	'YGL026C'	'YGL234W'	'YGL234W'	'YHR025W'	'YGL148W'	'YGR061C'
'YDR047W'	'YER003C'	'YDR047W'	'YER003C'	'YHR074W'		'YHR018C'	'YHR025W'	'YGL148W'	'YGR061C'	'YGR061C'	'YIL094C'	'YGL154C'	'YGR204W'
'YDR074W'	'YER023W'	'YDR074W'	'YER023W'	'YJL005W'		'YHR025W'	'YIL094C'	'YGL154C'	'YGR204W'	'YGR204W'	'YIR034C'	'YGL234W'	'YHR018C'
'YDR158W'	'YER026C'	'YDR158W'	'YER026C'	'YJL167W'		'YIL094C'	'YIR034C'	'YGL234W'	'YHR025W'	'YGR255C'	'YJL088W'	'YGR061C'	'YHR025W'
'YDR226W'	'YER043C'	'YDR226W'	'YER043C'	'YKL024C'		'YIR034C'	'YJL088W'	'YGR061C'	'YIL094C'	'YHR025W'	'YJR139C'	'YGR204W'	'YIL094C'
'YDR232W'	'YER052C'	'YDR232W'	'YER052C'	'YKL182W'		'YJL088W'	'YJR139C'	'YGR204W'	'YIR034C'	'YIL094C'	'YKL211C'	'YGR255C'	'YIR034C'
'YDR234W'	'YER055C'	'YDR234W'	'YER055C'	'YLR153C'		'YJR139C'	'YKL211C'	'YGR255C'	'YJL088W'	'YIR034C'	'YLR377C'	'YHR018C'	'YJL088W'
'YDR236C'	'YER069W'	'YDR236C'	'YER069W'	'YML126C'		'YKL211C'	'YMR300C'	'YHR025W'	'YJR139C'	'YJL088W'	'YMR300C'	'YHR025W'	'YJR139C'
'YDR354W'	'YER090W'	'YDR354W'	'YER090W'	'YMR208W'		'YMR300C'	'YNL220W'	'YIL094C'	'YKL211C'	'YJR139C'	'YNL220W'	'YIL094C'	'YKL211C'
'YDR408C'	'YER091C'	'YDR408C'	'YER091C'	'YMR220W'		'YNL220W'	'YNL316C'	'YIR034C'	'YMR300C'	'YKL211C'	'YNL316C'	'YIR034C'	'YKR097W'
'YDR454C'	'YFL045C'	'YDR454C'	'YFL045C'	'YNL256W'		'YNL316C'	'YNR050C'	'YJL088W'	'YNL220W'	'YLR377C'	'YOL058W'	'YJL088W'	'YLR377C'
'YDR487C'	'YFR025C'	'YDR487C'	'YFR025C'	'YNR016C'		'YNR050C'	'YOL058W'	'YJR139C'	'YNL316C'	'YML110C'	'YOR128C'	'YJR139C'	'YMR300C'
'YDR531W'	'YGL001C'	'YDR531W'	'YGL001C'	'YNR043W'		'YOL058W'	'YOR128C'	'YKL211C'	'YNR050C'	'YMR267W'	'YOR130C'	'YKL211C'	'YNL220W'
'YEL021W'	'YGL009C'	'YEL021W'	'YGL009C'	'YOR074C'		'YOL143C'	'YPR060C'	'YML110C'	'YOL058W'	'YMR300C'	'YPR060C'	'YKR097W'	'YNL316C'
'YEL058W'	'YGL012W'	'YEL058W'	'YGL012W'	'YOR095C'		'YOR128C'		'YMR267W'	'YOR128C'	'YNL003C'		'YLR377C'	'YNR050C'
'YER003C'	'YGL026C'	'YER003C'	'YGL026C'	'YOR143C'		'YPR060C'		'YMR300C'	'YOR130C'	'YNL220W'		'YML110C'	'YOL058W'
'YER023W'	'YGL154C'	'YER023W'	'YGL154C'	'YOR176W'				'YNL003C'	'YPR060C'	'YNL316C'		'YMR267W'	'YOR128C'
'YER026C'	'YGL234W'	'YER026C'	'YGL234W'	'YOR236W'				'YNL220W'		'YNR041C'		'YMR300C'	'YPL262W'
'YER043C'	'YGR060W'	'YER043C'	'YGR060W'	'YOR278W'				'YNL316C'		'YOL058W'		'YNL003C'	'YPR060C'
'YER052C'	'YGR061C'	'YER052C'	'YGR061C'	'YPL028W'				'YNR041C'		'YOL096C'		'YNL220W'
'YER055C'	'YGR175C'	'YER055C'	'YGR175C'	'YPL117C'				'YNR050C'		'YOL143C'		'YNL316C'
'YER069W'	'YGR204W'	'YER069W'	'YGR204W'	'YPL231W'				'YOL058W'		'YOR125C'		'YNR041C'
'YER090W'	'YHR007C'	'YER090W'	'YHR007C'	'YPR113W'				'YOL096C'		'YOR128C'		'YNR050C'
'YER091C'	'YHR018C'	'YER091C'	'YHR018C'	'YPR183W'				'YOL143C'		'YOR130C'		'YOL058W'
'YFL017C'	'YHR025W'	'YFL017C'	'YHR025W'					'YOR125C'		'YPR060C'		'YOL096C'
'YFL045C'	'YHR042W'	'YFL045C'	'YHR042W'					'YOR128C'				'YOL143C'
'YFR025C'	'YHR072W'	'YFR025C'	'YHR072W'					'YOR130C'				'YOR125C'
'YGL001C'	'YHR190W'	'YGL001C'	'YHR190W'					'YPR060C'				'YOR128C'
'YGL009C'	'YIL020C'	'YGL009C'	'YIL020C'									'YPL262W'
'YGL012W'	'YIL094C'	'YGL012W'	'YIL094C'									'YPR060C'
'YGL026C'	'YIL116W'	'YGL026C'	'YIL116W'
'YGL040C'	'YIR034C'	'YGL040C'	'YIR034C'
'YGL154C'	'YJL088W'	'YGL154C'	'YJL088W'
'YGL234W'	'YJL130C'	'YGL234W'	'YJL130C'
'YGR060W'	'YJL153C'	'YGR060W'	'YJL153C'
'YGR061C'	'YJL167W'	'YGR061C'	'YJL167W'
'YGR175C'	'YJR016C'	'YGR175C'	'YJR016C'
'YGR204W'	'YJR139C'	'YGR204W'	'YJR139C'
'YGR267C'	'YKL001C'	'YGR267C'	'YKL001C'
'YHR007C'	'YKL024C'	'YHR007C'	'YKL024C'
'YHR018C'	'YKL182W'	'YHR018C'	'YKL182W'
'YHR025W'	'YKL211C'	'YHR025W'	'YKL211C'
'YHR042W'	'YKL216W'	'YHR042W'	'YKL216W'
'YHR072W'	'YLR100W'	'YHR072W'	'YLR100W'
'YHR074W'	'YLR153C'	'YHR074W'	'YLR153C'
'YHR190W'	'YLR355C'	'YHR190W'	'YLR355C'
'YIL020C'	'YLR359W'	'YIL020C'	'YLR359W'
'YIL094C'	'YML126C'	'YIL094C'	'YML126C'
'YIL116W'	'YMR062C'	'YIL116W'	'YMR062C'
'YIR034C'	'YMR108W'	'YIR034C'	'YMR108W'
'YJL005W'	'YMR208W'	'YJL005W'	'YMR208W'
'YJL088W'	'YMR217W'	'YJL088W'	'YMR217W'
'YJL130C'	'YMR220W'	'YJL130C'	'YMR220W'
'YJL153C'	'YMR300C'	'YJL153C'	'YMR300C'
'YJL167W'	'YNL220W'	'YJL167W'	'YNL220W'
'YJR016C'	'YNL280C'	'YJR016C'	'YNL280C'
'YJR139C'	'YNL316C'	'YJR139C'	'YNL316C'
'YKL001C'	'YNR016C'	'YKL001C'	'YNR016C'
'YKL024C'	'YNR043W'	'YKL024C'	'YNR043W'
'YKL182W'	'YNR050C'	'YKL182W'	'YNR050C'
'YKL211C'	'YOL058W'	'YKL211C'	'YOL058W'
'YKL216W'	'YOR074C'	'YKL216W'	'YOR074C'
'YLR100W'	'YOR095C'	'YLR100W'	'YOR095C'
'YLR153C'	'YOR128C'	'YLR153C'	'YOR128C'
'YLR355C'	'YOR202W'	'YLR355C'	'YOR202W'
'YLR359W'	'YOR236W'	'YLR359W'	'YOR236W'
'YML126C'	'YPL028W'	'YML126C'	'YPL028W'
'YMR062C'	'YPL117C'	'YMR062C'	'YPL117C'
'YMR108W'	'YPL231W'	'YMR108W'	'YPL231W'
'YMR208W'	'YPR035W'	'YMR208W'	'YPR035W'
'YMR217W'	'YPR060C'	'YMR217W'	'YPR060C'
'YMR220W'	'YPR113W'	'YMR220W'	'YPR113W'
'YMR289W'	'YPR167C'	'YMR289W'	'YPR167C'
'YMR300C'	'YPR183W'	'YMR300C'	'YPR183W'
'YNL003C'		'YNL003C'
'YNL220W'		'YNL220W'
'YNL256W'		'YNL256W'
'YNL277W'		'YNL277W'
'YNL280C'		'YNL280C'
'YNL316C'		'YNL316C'
'YNR016C'		'YNR016C'
'YNR043W'		'YNR043W'
'YNR050C'		'YNR050C'
'YOL058W'		'YOL058W'
'YOL066C'		'YOL066C'
'YOL143C'		'YOL143C'
'YOR074C'		'YOR074C'
'YOR095C'		'YOR095C'
'YOR128C'		'YOR128C'
'YOR143C'		'YOR143C'
'YOR176W'		'YOR176W'
'YOR202W'		'YOR202W'
'YOR236W'		'YOR236W'
'YOR278W'		'YOR278W'
'YPL028W'		'YPL028W'
'YPL117C'		'YPL117C'
'YPL231W'		'YPL231W'
'YPR035W'		'YPR035W'
'YPR060C'		'YPR060C'
'YPR113W'		'YPR113W'
'YPR167C'		'YPR167C'
'YPR183W'		'YPR183W'

## Sheet: False Positives
False Positive = FBA predicts biomass flux when reactions annotated with essential genes are removed
default medium		minimal medium		synthetic complete medium		Kuepfer Medium + glucose		Kuepfer Medium + galactose		Kuepfer Medium + glycerol		Kuepfer Medium + ethanol
default biomass	iFF biomass	default biomass	iFF biomass	default biomass	iFF biomass	default biomass	iFF biomass	default biomass	iFF biomass	default biomass	iFF biomass	default biomass	iFF biomass
'YAL012W'	'YAL012W'	'YAL012W'	'YAL012W'	'YAL038W'	'YAL038W'	'YAL012W'	'YAL012W'	'YAL012W'	'YAL012W'	'YAL012W'	'YAL012W'	'YBR132C'	'YBL033C'
'YAL038W'	'YAL038W'	'YAL038W'	'YAL038W'	'YBL030C'	'YBL030C'	'YDR300C'	'YBL033C'	'YBL045C'	'YBL033C'	'YBL099W'	'YBL033C'	'YCR024C'	'YBR003W'
'YBL030C'	'YBL030C'	'YBL030C'	'YBL030C'	'YBL076C'	'YBL076C'	'YEL024W'	'YDR300C'	'YBL099W'	'YBL045C'	'YBR132C'	'YBL099W'	'YDL198C'	'YBR132C'
'YBL076C'	'YBL033C'	'YBL076C'	'YBL033C'	'YBR011C'	'YBR011C'	'YER086W'	'YEL024W'	'YBR132C'	'YBL099W'	'YCR024C'	'YBR003W'	'YDR268W'	'YCR024C'
'YBR011C'	'YBL076C'	'YBR011C'	'YBL076C'	'YBR038W'	'YBR038W'	'YGR155W'	'YER086W'	'YCR024C'	'YBR003W'	'YDL181W'	'YBR132C'	'YDR300C'	'YDL198C'
'YBR038W'	'YBR011C'	'YBR038W'	'YBR011C'	'YBR153W'	'YBR153W'	'YHL003C'	'YGR155W'	'YDL067C'	'YBR132C'	'YDL198C'	'YCR024C'	'YEL027W'	'YDR204W'
'YBR127C'	'YBR038W'	'YBR127C'	'YBR038W'	'YBR192W'	'YBR192W'	'YKR058W'	'YHL003C'	'YDL181W'	'YCR024C'	'YDR268W'	'YDL181W'	'YER070W'	'YDR268W'
'YBR166C'	'YBR127C'	'YBR166C'	'YBR127C'	'YBR196C'	'YBR196C'	'YLR304C'	'YKR058W'	'YDL198C'	'YDL067C'	'YDR298C'	'YDL198C'	'YER086W'	'YDR300C'
'YBR192W'	'YBR153W'	'YBR192W'	'YBR153W'	'YBR252W'	'YBR252W'	'YML022W'	'YLR304C'	'YDR268W'	'YDL181W'	'YDR300C'	'YDR204W'	'YER087W'	'YEL027W'
'YBR196C'	'YBR166C'	'YBR196C'	'YBR166C'	'YBR256C'	'YBR256C'		'YML022W'	'YDR298C'	'YDL198C'	'YER070W'	'YDR268W'	'YER141W'	'YER070W'
'YBR252W'	'YBR176W'	'YBR252W'	'YBR176W'	'YBR265W'	'YBR265W'		'YOL143C'	'YDR300C'	'YDR204W'	'YER086W'	'YDR298C'	'YGR171C'	'YER086W'
'YBR265W'	'YBR192W'	'YBR265W'	'YBR192W'	'YCR012W'	'YCR012W'			'YDR529C'	'YDR268W'	'YER087W'	'YDR300C'	'YGR180C'	'YER087W'
'YCR012W'	'YBR196C'	'YCR012W'	'YBR196C'	'YDL004W'	'YDL004W'			'YEL024W'	'YDR298C'	'YER141W'	'YER070W'	'YGR208W'	'YER141W'
'YDL004W'	'YBR252W'	'YDL004W'	'YBR252W'	'YDL015C'	'YDL015C'			'YER070W'	'YDR300C'	'YGR155W'	'YER086W'	'YHL003C'	'YGR171C'
'YDL015C'	'YBR256C'	'YDL015C'	'YBR256C'	'YDL141W'	'YDL045C'			'YER086W'	'YDR529C'	'YGR171C'	'YER087W'	'YHR011W'	'YGR180C'
'YDL021W'	'YBR265W'	'YDL021W'	'YBR265W'	'YDR023W'	'YDL103C'			'YER087W'	'YEL024W'	'YGR180C'	'YER141W'	'YHR091C'	'YGR208W'
'YDL040C'	'YCR012W'	'YDL040C'	'YCR012W'	'YDR037W'	'YDL141W'			'YER141W'	'YER070W'	'YHR011W'	'YGR155W'	'YIL125W'	'YGR255C'
'YDL141W'	'YDL004W'	'YDL141W'	'YDL004W'	'YDR050C'	'YDL205C'			'YGR155W'	'YER086W'	'YHR091C'	'YGR171C'	'YKL148C'	'YHL003C'
'YDR023W'	'YDL015C'	'YDR023W'	'YDL015C'	'YDR062W'	'YDR023W'			'YGR171C'	'YER087W'	'YIL125W'	'YGR180C'	'YKL194C'	'YHR011W'
'YDR037W'	'YDL021W'	'YDR037W'	'YDL021W'	'YDR208W'	'YDR037W'			'YGR180C'	'YER141W'	'YKL194C'	'YGR255C'	'YKR058W'	'YHR091C'
'YDR050C'	'YDL040C'	'YDR050C'	'YDL040C'	'YDR341C'	'YDR044W'			'YHR011W'	'YGR155W'	'YKR058W'	'YHR011W'	'YKR061W'	'YIL125W'
'YDR062W'	'YDL045C'	'YDR062W'	'YDL045C'	'YDR353W'	'YDR047W'			'YHR051W'	'YGR171C'	'YKR061W'	'YHR091C'	'YLR304C'	'YKL148C'
'YDR173C'	'YDL103C'	'YDR173C'	'YDL103C'	'YDR376W'	'YDR050C'			'YHR091C'	'YGR180C'	'YLR295C'	'YIL125W'	'YLR308W'	'YKL194C'
'YDR208W'	'YDL141W'	'YDR208W'	'YDL141W'	'YDR487C'	'YDR062W'			'YKL016C'	'YGR255C'	'YLR304C'	'YKL194C'	'YLR382C'	'YKR058W'
'YDR341C'	'YDL205C'	'YDR341C'	'YDL205C'	'YER023W'	'YDR208W'			'YKL194C'	'YHR011W'	'YML022W'	'YKR058W'	'YML022W'	'YKR061W'
'YDR353W'	'YDR023W'	'YDR353W'	'YDR023W'	'YFL022C'	'YDR232W'			'YKR058W'	'YHR051W'	'YNL073W'	'YKR061W'	'YNL073W'	'YLR304C'
'YDR376W'	'YDR037W'	'YDR376W'	'YDR037W'	'YGL001C'	'YDR236C'			'YKR061W'	'YHR091C'	'YOR184W'	'YLR295C'	'YOL126C'	'YLR308W'
'YEL027W'	'YDR044W'	'YEL027W'	'YDR044W'	'YGL008C'	'YDR341C'			'YLR295C'	'YKL016C'	'YOR241W'	'YLR304C'	'YOR241W'	'YLR382C'
'YEL051W'	'YDR047W'	'YEL051W'	'YDR047W'	'YGL055W'	'YDR353W'			'YLR304C'	'YKL194C'	'YPL040C'	'YML022W'	'YPL040C'	'YML022W'
'YER086W'	'YDR050C'	'YER086W'	'YDR050C'	'YGL225W'	'YDR376W'			'YLR382C'	'YKR058W'	'YPL059W'	'YML110C'	'YPL059W'	'YML110C'
'YFL022C'	'YDR062W'	'YFL022C'	'YDR062W'	'YGL245W'	'YDR487C'			'YML022W'	'YKR061W'	'YPL078C'	'YMR267W'	'YPL097W'	'YMR267W'
'YFR030W'	'YDR173C'	'YFR030W'	'YDR173C'	'YGR060W'	'YDR531W'			'YMR256C'	'YLR295C'	'YPL097W'	'YNL003C'	'YPL104W'	'YNL003C'
'YGL008C'	'YDR208W'	'YGL008C'	'YDR208W'	'YGR065C'	'YEL058W'			'YNL073W'	'YLR304C'	'YPL104W'	'YNL073W'	'YPL148C'	'YNL073W'
'YGL055W'	'YDR232W'	'YGL055W'	'YDR232W'	'YGR094W'	'YER023W'			'YOR065W'	'YLR382C'	'YPL148C'	'YNR041C'	'YPL172C'	'YNR041C'
'YGL225W'	'YDR236C'	'YGL225W'	'YDR236C'	'YGR147C'	'YFL017C'			'YOR184W'	'YML022W'	'YPL172C'	'YOL096C'	'YPR047W'	'YOL096C'
'YGL245W'	'YDR341C'	'YGL245W'	'YDR341C'	'YGR175C'	'YFL022C'			'YOR241W'	'YML110C'	'YPL271W'	'YOL143C'		'YOL126C'
'YGR020C'	'YDR353W'	'YGR020C'	'YDR353W'	'YGR185C'	'YGL001C'			'YPL040C'	'YMR256C'	'YPR047W'	'YOR125C'		'YOL143C'
'YGR065C'	'YDR376W'	'YGR065C'	'YDR376W'	'YGR191W'	'YGL008C'			'YPL059W'	'YMR267W'		'YOR184W'		'YOR125C'
'YGR094W'	'YDR487C'	'YGR094W'	'YDR487C'	'YGR264C'	'YGL040C'			'YPL078C'	'YNL003C'		'YOR241W'		'YOR241W'
'YGR147C'	'YDR531W'	'YGR147C'	'YDR531W'	'YHR007C'	'YGL055W'			'YPL097W'	'YNL073W'		'YPL040C'		'YPL040C'
'YGR155W'	'YEL027W'	'YGR155W'	'YEL027W'	'YHR019C'	'YGL225W'			'YPL104W'	'YNR041C'		'YPL059W'		'YPL059W'
'YGR185C'	'YEL051W'	'YGR185C'	'YEL051W'	'YHR020W'	'YGL245W'			'YPL148C'	'YOL096C'		'YPL078C'		'YPL097W'
'YGR191W'	'YEL058W'	'YGR191W'	'YEL058W'	'YHR042W'	'YGR060W'			'YPL172C'	'YOL143C'		'YPL097W'		'YPL104W'
'YGR264C'	'YER086W'	'YGR264C'	'YER086W'	'YHR068W'	'YGR065C'			'YPL271W'	'YOR065W'		'YPL104W'		'YPL148C'
'YHR019C'	'YFL017C'	'YHR019C'	'YFL017C'	'YHR072W'	'YGR094W'			'YPR047W'	'YOR125C'		'YPL148C'		'YPL172C'
'YHR020W'	'YFL022C'	'YHR020W'	'YFL022C'	'YHR128W'	'YGR147C'				'YOR184W'		'YPL172C'		'YPR047W'
'YHR026W'	'YFR030W'	'YHR026W'	'YFR030W'	'YHR190W'	'YGR175C'				'YOR241W'		'YPL271W'
'YHR068W'	'YGL008C'	'YHR068W'	'YGL008C'	'YIL078W'	'YGR185C'				'YPL040C'		'YPR047W'
'YHR128W'	'YGL040C'	'YHR128W'	'YGL040C'	'YJL026W'	'YGR191W'				'YPL059W'
'YHR208W'	'YGL055W'	'YHR208W'	'YGL055W'	'YJR016C'	'YGR264C'				'YPL078C'
'YIL078W'	'YGL225W'	'YIL078W'	'YGL225W'	'YJR057W'	'YGR267C'				'YPL097W'
'YJL026W'	'YGL245W'	'YJL026W'	'YGL245W'	'YKL004W'	'YHR007C'				'YPL104W'
'YJR057W'	'YGR020C'	'YJR057W'	'YGR020C'	'YKL035W'	'YHR019C'				'YPL148C'
'YJR066W'	'YGR065C'	'YJR066W'	'YGR065C'	'YKL060C'	'YHR020W'				'YPL172C'
'YJR137C'	'YGR094W'	'YJR137C'	'YGR094W'	'YKL104C'	'YHR042W'				'YPL271W'
'YKL004W'	'YGR147C'	'YKL004W'	'YGR147C'	'YKL141W'	'YHR068W'				'YPR047W'
'YKL035W'	'YGR155W'	'YKL035W'	'YGR155W'	'YKL152C'	'YHR072W'
'YKL060C'	'YGR185C'	'YKL060C'	'YGR185C'	'YKL203C'	'YHR074W'
'YKL104C'	'YGR191W'	'YKL104C'	'YGR191W'	'YLL018C'	'YHR128W'
'YKL141W'	'YGR264C'	'YKL141W'	'YGR264C'	'YLR060W'	'YHR190W'
'YKL152C'	'YGR267C'	'YKL152C'	'YGR267C'	'YLR100W'	'YIL078W'
'YKL203C'	'YHR019C'	'YKL203C'	'YHR019C'	'YLR195C'	'YJL005W'
'YLL018C'	'YHR020W'	'YLL018C'	'YHR020W'	'YLR305C'	'YJL026W'
'YLR060W'	'YHR026W'	'YLR060W'	'YHR026W'	'YLR355C'	'YJL167W'
'YLR195C'	'YHR068W'	'YLR195C'	'YHR068W'	'YLR359W'	'YJR016C'
'YLR303W'	'YHR074W'	'YLR303W'	'YHR074W'	'YMR013C'	'YJR057W'
'YLR304C'	'YHR128W'	'YLR304C'	'YHR128W'	'YMR108W'	'YKL004W'
'YLR305C'	'YHR208W'	'YLR305C'	'YHR208W'	'YMR113W'	'YKL035W'
'YLR420W'	'YIL078W'	'YLR420W'	'YIL078W'	'YMR296C'	'YKL060C'
'YML008C'	'YJL005W'	'YML008C'	'YJL005W'	'YNL247W'	'YKL104C'
'YMR013C'	'YJL026W'	'YMR013C'	'YJL026W'	'YNL267W'	'YKL141W'
'YMR113W'	'YJR057W'	'YMR113W'	'YJR057W'	'YOL066C'	'YKL152C'
'YMR202W'	'YJR066W'	'YMR202W'	'YJR066W'	'YOL097C'	'YKL203C'
'YMR296C'	'YJR137C'	'YMR296C'	'YJR137C'	'YOR168W'	'YLL018C'
'YMR307W'	'YKL004W'	'YMR307W'	'YKL004W'	'YOR335C'	'YLR060W'
'YNL247W'	'YKL035W'	'YNL247W'	'YKL035W'	'YPL160W'	'YLR100W'
'YNL267W'	'YKL060C'	'YNL267W'	'YKL060C'	'YPL252C'	'YLR195C'
'YOL097C'	'YKL104C'	'YOL097C'	'YKL104C'	'YPR033C'	'YLR305C'
'YOR168W'	'YKL141W'	'YOR168W'	'YKL141W'	'YPR035W'	'YLR355C'
'YOR335C'	'YKL152C'	'YOR335C'	'YKL152C'		'YLR359W'
'YPL160W'	'YKL203C'	'YPL160W'	'YKL203C'		'YML126C'
'YPL252C'	'YLL018C'	'YPL252C'	'YLL018C'		'YMR013C'
'YPR033C'	'YLR060W'	'YPR033C'	'YLR060W'		'YMR108W'
'YPR036W'	'YLR195C'	'YPR036W'	'YLR195C'		'YMR113W'
	'YLR303W'		'YLR303W'		'YMR208W'
	'YLR304C'		'YLR304C'		'YMR220W'
	'YLR305C'		'YLR305C'		'YMR296C'
	'YLR420W'		'YLR420W'		'YNL247W'
	'YML008C'		'YML008C'		'YNL256W'
	'YMR013C'		'YMR013C'		'YNL267W'
	'YMR113W'		'YMR113W'		'YNR043W'
	'YMR202W'		'YMR202W'		'YOL066C'
	'YMR289W'		'YMR289W'		'YOL097C'
	'YMR296C'		'YMR296C'		'YOR143C'
	'YMR307W'		'YMR307W'		'YOR168W'
	'YNL003C'		'YNL003C'		'YOR176W'
	'YNL247W'		'YNL247W'		'YOR278W'
	'YNL256W'		'YNL256W'		'YOR335C'
	'YNL267W'		'YNL267W'		'YPL028W'
	'YNL277W'		'YNL277W'		'YPL117C'
	'YOL066C'		'YOL066C'		'YPL160W'
	'YOL097C'		'YOL097C'		'YPL252C'
	'YOL143C'		'YOL143C'		'YPR033C'
	'YOR143C'		'YOR143C'		'YPR035W'
	'YOR168W'		'YOR168W'
	'YOR176W'		'YOR176W'
	'YOR278W'		'YOR278W'
	'YOR335C'		'YOR335C'
	'YPL160W'		'YPL160W'
	'YPL252C'		'YPL252C'
	'YPR033C'		'YPR033C'
	'YPR036W'		'YPR036W'

## Sheet: False Negatives
False Negative = FBA predicts no biomass flux when reactions annotated with non-essential genes are removed
default medium		minimal medium		synthetic complete medium		Kuepfer Medium + glucose		Kuepfer Medium + galactose		Kuepfer Medium + glycerol		Kuepfer Medium + ethanol
default biomass	iFF biomass	default biomass	iFF biomass	default biomass	iFF biomass	default biomass	iFF biomass	default biomass	iFF biomass	default biomass	iFF biomass	default biomass	iFF biomass
'YBL098W'	'YBR291C'	'YBL098W'	'YBR291C'	'YBR003W'	'YBR126C'	'YBL098W'	'YBR021W'	'YBL098W'	'YBR021W'	'YBL098W'	'YBR021W'	'YBL098W'	'YBR021W'
'YBR003W'	'YCL009C'	'YBR003W'	'YCL009C'	'YBR126C'	'YCR034W'	'YBR003W'	'YBR126C'	'YBR021W'	'YBR126C'	'YBR021W'	'YBR126C'	'YBR021W'	'YBR126C'
'YBR291C'	'YCR034W'	'YBR291C'	'YCR034W'	'YCR034W'	'YDL052C'	'YBR021W'	'YBR291C'	'YBR126C'	'YBR291C'	'YBR126C'	'YBR291C'	'YBR126C'	'YBR291C'
'YCL009C'	'YDL052C'	'YCL009C'	'YDL052C'	'YDL052C'	'YDR074W'	'YBR126C'	'YCL009C'	'YBR291C'	'YCL009C'	'YBR291C'	'YCL009C'	'YBR291C'	'YCL009C'
'YCR034W'	'YDR127W'	'YCR034W'	'YDR127W'	'YDR074W'	'YDR226W'	'YBR291C'	'YCR034W'	'YCL009C'	'YCR034W'	'YCL009C'	'YCR034W'	'YCL009C'	'YCR034W'
'YDL052C'	'YGL148W'	'YDL052C'	'YGL148W'	'YDR127W'	'YER026C'	'YCL009C'	'YDL052C'	'YCR034W'	'YDL052C'	'YCR034W'	'YDL052C'	'YCR034W'	'YCR053W'
'YDR127W'	'YGR037C'	'YDR127W'	'YGR037C'	'YDR204W'	'YGR037C'	'YCR034W'	'YDR074W'	'YDL052C'	'YDR074W'	'YDL052C'	'YDR074W'	'YCR053W'	'YDL052C'
'YDR204W'	'YGR157W'	'YDR204W'	'YGR157W'	'YDR226W'	'YGR157W'	'YDL052C'	'YDR226W'	'YDR074W'	'YDR226W'	'YDR074W'	'YDR226W'	'YDL052C'	'YDR050C'
'YDR428C'	'YHR046C'	'YDR428C'	'YHR046C'	'YER014W'	'YJR073C'	'YDR074W'	'YDR408C'	'YDR226W'	'YDR408C'	'YDR226W'	'YDR408C'	'YDR050C'	'YDR074W'
'YEL038W'	'YJR073C'	'YEL038W'	'YJR073C'	'YER026C'	'YKL067W'	'YDR204W'	'YGL012W'	'YDR408C'	'YER069W'	'YDR408C'	'YER069W'	'YDR074W'	'YDR408C'
'YER014W'	'YJR148W'	'YER014W'	'YJR148W'	'YGL119W'	'YMR217W'	'YDR226W'	'YGR037C'	'YDR428C'	'YGR037C'	'YDR428C'	'YGR037C'	'YDR408C'	'YGR037C'
'YFR047C'	'YKL067W'	'YFR047C'	'YKL067W'	'YGL148W'		'YDR408C'	'YGR157W'	'YER014W'	'YGR157W'	'YER014W'	'YGR157W'	'YDR428C'	'YGR157W'
'YGL119W'	'YLR174W'	'YGL119W'	'YLR174W'	'YGR037C'		'YDR428C'	'YJR073C'	'YER069W'	'YHR018C'	'YER069W'	'YHR018C'	'YER014W'	'YJR073C'
'YGL148W'	'YOL140W'	'YGL148W'	'YOL140W'	'YGR157W'		'YER014W'	'YJR148W'	'YFR047C'	'YJR073C'	'YFR047C'	'YJR073C'	'YFR047C'	'YJR148W'
'YGR037C'	'YOR130C'	'YGR037C'	'YOR130C'	'YGR255C'		'YFR047C'	'YKL067W'	'YGR037C'	'YJR148W'	'YGR037C'	'YJR148W'	'YGR037C'	'YKL067W'
'YGR157W'		'YGR157W'		'YJL101C'		'YGL012W'	'YLR174W'	'YGR157W'	'YKL067W'	'YGR157W'	'YKL067W'	'YGR157W'	'YLL041C'
'YGR255C'		'YGR255C'		'YJR073C'		'YGR037C'	'YMR062C'	'YHR018C'	'YLR174W'	'YHR018C'	'YLR174W'	'YJL101C'	'YLR174W'
'YHR046C'		'YHR046C'		'YKL067W'		'YGR157W'	'YNL280C'	'YJL101C'	'YMR062C'	'YJL101C'	'YMR062C'	'YJR025C'	'YMR062C'
'YIL145C'		'YIL145C'		'YLR201C'		'YGR255C'	'YOR130C'	'YJR025C'	'YNL280C'	'YJR025C'	'YNL280C'	'YJR073C'	'YNL280C'
'YJL101C'		'YJL101C'		'YML110C'		'YJL101C'		'YJR073C'		'YJR073C'	'YNR050C'	'YJR078W'	'YOR130C'
'YJR025C'		'YJR025C'		'YMR217W'		'YJR025C'		'YJR078W'		'YJR078W'		'YJR148W'
'YJR073C'		'YJR073C'		'YMR267W'		'YJR073C'		'YJR148W'		'YJR148W'		'YKL067W'
'YJR078W'		'YJR078W'		'YMR319C'		'YJR078W'		'YKL067W'		'YKL067W'		'YLL041C'
'YJR148W'		'YJR148W'		'YNL003C'		'YJR148W'		'YLR174W'		'YLR174W'		'YLR174W'
'YKL067W'		'YKL067W'		'YNR041C'		'YKL067W'		'YLR201C'		'YLR201C'		'YLR201C'
'YLR017W'		'YLR017W'		'YOL049W'		'YLR174W'		'YLR231C'		'YLR231C'		'YLR231C'
'YLR174W'		'YLR174W'		'YOL096C'		'YLR201C'		'YMR062C'		'YMR062C'		'YMR062C'
'YLR201C'		'YLR201C'		'YOR125C'		'YLR231C'		'YMR289W'		'YMR289W'		'YMR289W'
'YLR231C'		'YLR231C'		'YPL069C'		'YML110C'		'YMR319C'		'YMR319C'		'YMR319C'
'YML110C'		'YML110C'				'YMR062C'		'YNL280C'		'YNL280C'		'YNL280C'
'YMR009W'		'YMR009W'				'YMR267W'		'YNR033W'		'YNR033W'		'YNR033W'
'YMR020W'		'YMR020W'				'YMR289W'		'YOL049W'		'YNR050C'		'YOL049W'
'YMR267W'		'YMR267W'				'YMR319C'		'YPL069C'		'YOL049W'		'YOR130C'
'YMR319C'		'YMR319C'				'YNL003C'				'YPL069C'		'YPL069C'
'YNR033W'		'YNR033W'				'YNL280C'
'YNR041C'		'YNR041C'				'YNR033W'
'YOL049W'		'YOL049W'				'YNR041C'
'YOL052C'		'YOL052C'				'YOL049W'
'YOL096C'		'YOL096C'				'YOL096C'
'YOL140W'		'YOL140W'				'YOR125C'
'YOR125C'		'YOR125C'				'YOR130C'
'YOR130C'		'YOR130C'				'YPL069C'
'YPL069C'		'YPL069C'
'YPL214C'		'YPL214C'
