# Supplementary material for: Comparative Analysis of Yeast Metabolic Network Models Highlights Progress, Opportunities for Metabolic Reconstruction
Source: PLoS Comput Biol. 2015 Nov 13;11(11):e1004530. doi: 10.1371/journal.pcbi.1004530 (PMC4643975; doi:10.1371/journal.pcbi.1004530)
Supplement: S2 File — This folder includes the output of all single knockout simulations conducted, including predictions considered true positive, true negative, false positive, and false negative for each model analyzed. (ZIP) [file pcbi.1004530.s005.zip › KO comparison table.xlsx]

## Sheet: Summary
		iFF708	iND750		iIN800		iMM904		Yeast 4		iAZ900		iMM904bs		Yeast 5		iTO977		Yeast 6		Yeast 7		Biomodels DB
Summary Statistics
	genes	619	750		707		905		924		901		904		918		961		900		910		976
	"dubious" ORFs	17	17		13		18		4		15		17		0		20		0		0		28
	metabolites	1420	1061		1693		1228		1319		1234		1228		1655		1218		1458		2220		1865
	dead end metabolites	208 (14.7 %)	239 (22.5%)		222 (13.1 %)		238 (19.4 %)		305 (23.12 %)		156 (12.6 %)		238 (19.4 %)		505 (30.5 %)		342 (28.1 %)		306 (21.0 %)		292 (13%)		180 (9.65%)
	reactions	1387	1266		1324		1577		1865		1597		1575		2110		1560		1888		3498		3841
		default biomass	iFF708 biomass	default biomass	iFF708 biomass	default biomass	iFF708 biomass	default biomass	iFF708 biomass	default biomass	iFF708 biomass	default biomass	iFF708 biomass	default biomass	iFF708 biomass	default biomass	iFF708 biomass	default biomass	iFF708 biomass	default biomass	iFF708 biomass	default biomass	default biomass
	blocked reactions	325 (23.4 %)	522 (41.2 %)	522 (41.2 %)	316 (23.9 %)	316 (23.9 %)	561 (35.6 %)	553 (35.1 %)	525 (28.2 %)	520 (27.9 %)	393 (24.6 %)	393 (24.6 %)	564 (35.8 %)	483 (30.7 %)	885 (41.9 %)	483 (30.7 %)	541 (34.7 %)	505 (32.4 %)	822 (43.54 %)	738 (39.1 %)	746 (21%)	725 (21%)	0 (0%)
	sum TP	2923	3536	3536	3419	3393	4575	4575	4632	4553	4610	4617	4562	4421	4665	4633	4702	4666	4541	4509	4623	4610	1554
	sum TN	305	306	306	261	284	330	350	353	397	275	338	330	446	346	402	252	290	447	504	427	488	0
	sum FP	344	496	496	461	438	489	469	550	506	567	504	489	373	551	495	701	663	437	380	460	399	666
	sum FN	134	155	150	135	155	109	106	139	216	73	64	123	260	89	120	131	160	110	143	88	101	0
	overall MCC	0.501182	0.428504	0.432203	0.418073	0.431543	0.49873	0.522493	0.470292	0.464708	0.46012	0.536525	0.487784	0.520462	0.50314	0.533731	0.35406	0.375507	0.586943	0.615024	0.586524	0.623727	0
	overall PPV	0.894705	0.876984	0.876984	0.881186	0.88567	0.903436	0.907018	0.893863	0.89998	0.890477	0.901582	0.903187	0.922194	0.894363	0.903471	0.870257	0.875586	0.912214	0.922274	0.909502	0.920343	0.7
	overall NPV	0.694761	0.663774	0.671053	0.659091	0.646925	0.751708	0.767544	0.71748	0.647635	0.79023	0.840796	0.728477	0.631728	0.795402	0.770115	0.657963	0.644444	0.802513	0.77898	0.829126	0.828523	-
	overall specificity	0.469954	0.381546	0.381546	0.361496	0.393352	0.40293	0.42735	0.390919	0.439646	0.326603	0.401425	0.40293	0.544567	0.38573	0.448161	0.264428	0.304302	0.505656	0.570136	0.481398	0.550169	0
	overall sensitivity	0.956166	0.958006	0.959305	0.962015	0.956313	0.976729	0.977355	0.970866	0.954707	0.984412	0.986328	0.973746	0.944456	0.981279	0.974753	0.972895	0.966846	0.976349	0.969261	0.98132	0.978561	1

## Sheet: doubles
		iFF708	iND750	iIN800	iMM904	Yeast 4	iAZ900	iMM904bs	Yeast 5	iTO977	Yeast 6
Gene Synthetic Lethal Predictions
	number of pairs	191271	280875	249571	409060	426426	405450	408156	420903	461280	404550
	synthetic lethals included	361	395	417	463	438	460	463	433	470	427
	true positive	8	7	11	10	14	12	21	15	8	17
	true negative	172792	259114	215079	385308	373258	371457	346783	375728	411244	343484
	false positive	23	64	32	129	20	41	151	149	100	160
	false negative	343	375	374	434	388	443	406	386	426	374
	other errors	18105	21315	34075	23179	52746	33497	60795	44625	49502	60515
	sensitivity	0.022792	0.0183246	0.0285714	0.0225225	0.0348259	0.0263736	0.0491803	0.0374065	0.0184332	0.0434783
	specificity	0.999867	0.999753	0.999851	0.999665	0.999946	0.99989	0.999565	0.999604	0.999757	0.999534
	positive predictive value	0.258065	0.0985915	0.255814	0.0719424	0.411765	0.226415	0.122093	0.0914634	0.0740741	0.0960452
	negative predictive value	0.998019	0.998555	0.998264	0.998875	0.998962	0.998809	0.998831	0.998974	0.998965	0.998912
	geometric mean accuracy	0.15096	0.135352	0.169018	0.15005	0.186612	0.162391	0.221718	0.193369	0.135752	0.208466
	Matthews correlation coefficient	0.0761746	0.0419068	0.0849799	0.0396394	0.119507	0.0769098	0.0767752	0.057854	0.0364498	0.0639091
"other errors" includes single deletions incorrectly predicted to be essential

## Sheet: default media
		iFF708	iND750		iIN800		iMM904		Yeast 4		iAZ900		iMM904bs		Yeast 5		iTO977		Yeast 6		Yeast 7		Biomodels DB
Gene Non-Essentiality Predictions
		default biomass	iFF708 biomass	default biomass	iFF708 biomass	default biomass	iFF708 biomass	default biomass	iFF708 biomass	default biomass	iFF708 biomass	default biomass	iFF708 biomass	default biomass	iFF708 biomass	default biomass	iFF708 biomass	default biomass	iFF708 biomass	default biomass	iFF708 biomass	default biomass	default biomass
	true positive	413	520	520	492	489	671	671	678	669	681	681	669	640	686	683	686	681	675	672	685	684	491
	true negative	84	88	88	87	91	91	97	93	104	10	28	91	119	93	108	85	94	120	135	120	135	0
	false positive	84	108	108	98	94	112	106	132	121	193	175	112	84	129	114	154	145	97	82	98	83	249
	false negative	21	17	17	17	20	13	13	17	26	2	2	15	44	10	13	16	21	8	11	7	8	0
	sensitivity	0.951613	0.968343	0.968343	0.966601	0.960707	0.980994	0.980994	0.97554	0.96259	0.997072	0.997072	0.97807	0.935673	0.985632	0.981322	0.977208	0.970085	0.988287	0.983895	0.989884	0.988439	1
	specificity	0.5	0.44898	0.44898	0.47027	0.491892	0.448276	0.477833	0.413333	0.462222	0.0492611	0.137931	0.448276	0.586207	0.418919	0.486486	0.355649	0.393305	0.552995	0.62212	0.550459	0.619266	0
	positive predictive value	0.830986	0.828025	0.828025	0.833898	0.838765	0.85696	0.863578	0.837037	0.846835	0.779176	0.795561	0.856594	0.883978	0.841718	0.856964	0.816667	0.824455	0.874352	0.891247	0.87484	0.891786	0.663514
	negative predictive value	0.8	0.838095	0.838095	0.836538	0.81982	0.875	0.881818	0.845455	0.8	0.833333	0.933333	0.858491	0.730061	0.902913	0.892562	0.841584	0.817391	0.9375	0.924658	0.944882	0.944056	0
	geometric mean accuracy	0.689787	0.659368	0.659368	0.674213	0.687433	0.663141	0.684654	0.634998	0.667031	0.221623	0.370847	0.662152	0.740606	0.642573	0.690941	0.589527	0.617689	0.739269	0.782368	0.738167	0.782373	0
	Matthews correlation coefficient	0.533818	0.527245	0.527245	0.541197	0.545962	0.560543	0.584814	0.515172	0.524198	0.168462	0.313692	0.552154	0.566087	0.548854	0.592144	0.468084	0.482951	0.662904	0.703171	0.665531	0.712703	0
Auxotrophy analysis
	genes	82	91	91	83	83	95	95	95	95	96	96	95	95	92	92	99	99	93	93	93	93	92
	correctly predict auxotrophy	49	48	48	51	51	52	54	54	56	0	0	52	58	54	57	51	50	60	64	61	65	0
	viable in minimal medium	32	41	41	31	31	41	39	39	35	95	95	41	28	36	32	48	48	30	26	30	26	92
	inviable in supplemented medium	1	2	2	1	1	2	2	2	4	1	1	2	9	2	3	0	1	3	3	2	2	0
	percent correct	0.597561	0.527473	0.527473	0.614458	0.614458	0.547368	0.568421	0.568421	0.589474	0	0	0.547368	0.610526	0.586957	0.619565	0.515152	0.505051	0.645161	0.688172	0.655914	0.698925	0
NOTE: iAZ900 allows all exchanges by default ("complex medium"), so auxotroph test skewed in default medium
Current essential list: supplemental YKO list + auxotrophs (1560 essential) - including auxotrophs best for minimal medium

## Sheet: Glu_min_KO
		iFF708	iND750		iIN800		iMM904		Yeast 4		iAZ900		iMM904bs		Yeast 5		iTO977		Yeast 6		Yeast 7		Biomodels DB
Gene Non-Essentiality Predictions
		default biomass	iFF708 biomass	default biomass	iFF708 biomass	default biomass	iFF708 biomass	default biomass	iFF708 biomass	default biomass	iFF708 biomass	default biomass	iFF708 biomass	default biomass	iFF708 biomass	default biomass	iFF708 biomass	default biomass	iFF708 biomass	default biomass	iFF708 biomass	default biomass	default biomass
	true positive	413	520	520	492	489	671	671	678	669	674	675	669	640	686	683	686	681	675	672	684	684	491
	true negative	84	88	88	87	91	91	97	93	104	94	117	91	119	93	108	85	94	120	135	116	135	0
	false positive	84	108	108	98	94	112	106	132	121	109	86	112	84	129	114	154	145	97	82	102	83	249
	false negative	21	17	17	17	20	13	13	17	26	9	8	15	44	10	13	16	21	8	11	8	8	0
	sensitivity	0.951613	0.968343	0.968343	0.966601	0.960707	0.980994	0.980994	0.97554	0.96259	0.986823	0.988287	0.97807	0.935673	0.985632	0.981322	0.977208	0.970085	0.988287	0.983895	0.988439	0.988439	1
	specificity	0.5	0.44898	0.44898	0.47027	0.491892	0.448276	0.477833	0.413333	0.462222	0.463054	0.576355	0.448276	0.586207	0.418919	0.486486	0.355649	0.393305	0.552995	0.62212	0.53211	0.619266	0
	positive predictive value	0.830986	0.828025	0.828025	0.833898	0.838765	0.85696	0.863578	0.837037	0.846835	0.860792	0.886991	0.856594	0.883978	0.841718	0.856964	0.816667	0.824455	0.874352	0.891247	0.870229	0.891786	0.663514
	negative predictive value	0.8	0.838095	0.838095	0.836538	0.81982	0.875	0.881818	0.845455	0.8	0.912621	0.936	0.858491	0.730061	0.902913	0.892562	0.841584	0.817391	0.9375	0.924658	0.935484	0.944056	0
	geometric mean accuracy	0.689787	0.659368	0.659368	0.674213	0.687433	0.663141	0.684654	0.634998	0.667031	0.675983	0.754721	0.662152	0.740606	0.642573	0.690941	0.589527	0.617689	0.739269	0.782368	0.72523	0.782373	0
	Matthews correlation coefficient	0.533818	0.527245	0.527245	0.541197	0.545962	0.560543	0.584814	0.515172	0.524198	0.589865	0.681685	0.552154	0.566087	0.548854	0.592144	0.468084	0.482951	0.662904	0.703171	0.647621	0.712703	0
Auxotrophy analysis
	genes	82	91	91	83	83	95	95	95	95	96	96	95	95	92	92	99	99	93	93	93	93	92
	correctly predict auxotrophy	49	48	48	51	51	52	54	54	56	56	57	52	58	54	57	51	50	60	64	61	65	0
	viable in minimal medium	32	41	41	31	31	41	39	39	35	39	38	41	28	36	32	48	48	30	26	30	26	92
	inviable in supplemented medium	1	2	2	1	1	2	2	2	4	1	1	2	9	2	3	0	1	3	3	2	2	0
	percent correct	0.597561	0.527473	0.527473	0.614458	0.614458	0.547368	0.568421	0.568421	0.589474	0.583333	0.59375	0.547368	0.610526	0.586957	0.619565	0.515152	0.505051	0.645161	0.688172	0.655914	0.698925	0
Current essential list: supplemental YKO list + auxotrophs (1560 essential) - including auxotrophs best for minimal medium
Note: iMM904bz includes heme in default biomass, so requires iron in media - the only model to do so.
Note: iIN800 doesn't include phosphatidate species, so not exact iFF708 biomass def

## Sheet: Glu_SC_KO
		iFF708	iND750		iIN800		iMM904		Yeast 4		iAZ900		iMM904bs		Yeast 5		iTO977		Yeast 6		Yeast 7		Biomodels DB
Gene Non-Essentiality Predictions
		default biomass	iFF708 biomass	default biomass	iFF708 biomass	default biomass	iFF708 biomass	default biomass	iFF708 biomass	default biomass	iFF708 biomass	default biomass	iFF708 biomass	default biomass	iFF708 biomass	default biomass	iFF708 biomass	default biomass	iFF708 biomass	default biomass	iFF708 biomass	default biomass	default biomass
	true positive	493	604	604	569	561	757	757	763	750	760	761	756	738	767	761	780	770	755	749	762	762	572
	true negative	17	17	17	15	30	16	16	17	31	15	32	16	41	17	35	13	33	36	55	35	54	0
	false positive	80	100	100	99	84	104	104	125	111	104	87	104	79	125	107	139	119	100	81	102	83	168
	false negative	12	12	12	11	19	10	10	15	28	7	6	11	29	9	15	9	19	9	15	11	11	0
	sensitivity	0.976238	0.980519	0.980519	0.981034	0.967241	0.986962	0.986962	0.98072	0.96401	0.990874	0.992177	0.985658	0.96219	0.988402	0.98067	0.988593	0.975919	0.98822	0.980366	0.98577	0.98577	1
	specificity	0.175258	0.145299	0.145299	0.131579	0.263158	0.133333	0.133333	0.119718	0.21831	0.12605	0.268908	0.133333	0.341667	0.119718	0.246479	0.0855263	0.217105	0.264706	0.404412	0.255474	0.394161	0
	positive predictive value	0.860384	0.857955	0.857955	0.851796	0.869767	0.87921	0.87921	0.859234	0.87108	0.87963	0.897406	0.87907	0.903305	0.859865	0.876728	0.848749	0.866142	0.883041	0.90241	0.881944	0.901775	0.772973
	negative predictive value	0.586207	0.586207	0.586207	0.576923	0.612245	0.615385	0.615385	0.53125	0.525424	0.681818	0.842105	0.592593	0.585714	0.653846	0.7	0.590909	0.634615	0.8	0.785714	0.76087	0.830769	0
	geometric mean accuracy	0.413634	0.37745	0.37745	0.359282	0.504517	0.36276	0.36276	0.342652	0.458752	0.353412	0.516531	0.362521	0.573366	0.343991	0.491645	0.290776	0.460301	0.511456	0.62966	0.501836	0.623339	0
	Matthews correlation coefficient	0.260109	0.236398	0.236398	0.219726	0.33325	0.243921	0.243921	0.198039	0.268869	0.256216	0.439403	0.236905	0.385476	0.235675	0.361944	0.180519	0.310899	0.415642	0.514563	0.393796	0.527556	0
Current essential list: supplemental YKO list - auxotrophs (1120 essential) - including auxotrophs best for minimal medium
Note: iMM904bz includes heme in default biomass, so requires iron in media - the only model to do so.
Note: iIN800 doesn't include phosphatidate species, so not exact iFF708 biomass def

## Sheet: Glu_kuepfer
		iFF708	iND750		iIN800		iMM904		Yeast 4		iAZ900		iMM904bs		Yeast 5		iTO977		Yeast 6		Yeast 7
Gene Non-Essentiality Predictions
	number of genes analyzed	475	573		547		720		728		717		717		724		739		709		717
		default biomass	iFF708 biomass	default biomass	iFF708 biomass	default biomass	iFF708 biomass	default biomass	iFF708 biomass	default biomass	iFF708 biomass	default biomass	iFF708 biomass	default biomass	iFF708 biomass	default biomass	iFF708 biomass	default biomass	iFF708 biomass	default biomass	iFF708 biomass	default biomass
	true positive	418	509	509	487	484	661	661	665	653	665	667	659	636	669	664	676	672	653	648	663	660
	true negative	28	26	26	18	18	31	33	32	34	34	36	31	33	31	33	17	17	34	36	34	36
	false positive	10	14	14	21	21	11	9	10	8	8	6	11	9	11	9	25	25	8	6	8	6
	false negative	19	24	24	21	24	17	17	21	33	10	8	19	42	13	18	21	25	14	19	12	15
	sensitivity	0.956522	0.954972	0.954972	0.958661	0.952756	0.974926	0.974926	0.969388	0.951895	0.985185	0.988148	0.971976	0.938053	0.980938	0.973607	0.969871	0.964132	0.97901	0.971514	0.982222	0.977778
	specificity	0.736842	0.65	0.65	0.461538	0.461538	0.738095	0.785714	0.761905	0.809524	0.809524	0.857143	0.738095	0.785714	0.738095	0.785714	0.404762	0.404762	0.809524	0.857143	0.809524	0.857143
	positive predictive value	0.976636	0.973231	0.973231	0.958661	0.958416	0.983631	0.986567	0.985185	0.987897	0.988113	0.991085	0.983582	0.986047	0.983824	0.986627	0.964337	0.964132	0.987897	0.990826	0.988077	0.990991
	negative predictive value	0.595745	0.52	0.52	0.461538	0.428571	0.645833	0.66	0.603774	0.507463	0.772727	0.818182	0.62	0.44	0.704545	0.647059	0.447368	0.404762	0.708333	0.654545	0.73913	0.705882
	geometric mean accuracy	0.839527	0.787865	0.787865	0.665176	0.663124	0.848286	0.875222	0.859407	0.877828	0.893046	0.920317	0.847001	0.858511	0.850897	0.87463	0.626552	0.624695	0.890243	0.912538	0.891702	0.915475
	Matthews correlation coefficient	0.629974	0.546252	0.546252	0.4202	0.400408	0.669941	0.701288	0.656278	0.614147	0.77759	0.827083	0.654665	0.5553	0.703534	0.693665	0.392732	0.368894	0.740946	0.731294	0.758791	0.76278
Current essential list: 59 found to be essential by kuepfer et al
4869 genes screened by Kuepfer et al (~the list of not essential YKO genes)

## Sheet: Gal_kuepfer
		iFF708	iND750		iIN800		iMM904		Yeast 4		iAZ900		iMM904bs		Yeast 5		iTO977		Yeast 6		Yeast 7
Gene Non-Essentiality Predictions
	number of genes analyzed	475	573		547		720		728		717		717		724		739		709		717
		default biomass	iFF708 biomass	default biomass	iFF708 biomass	default biomass	iFF708 biomass	default biomass	iFF708 biomass	default biomass	iFF708 biomass	default biomass	iFF708 biomass	default biomass	iFF708 biomass	default biomass	iFF708 biomass	default biomass	iFF708 biomass	default biomass	iFF708 biomass	default biomass
	true positive	397	465	465	460	457	612	612	621	609	615	616	610	596	624	619	626	622	607	602	616	613
	true negative	31	29	29	18	18	34	36	37	39	36	37	34	45	35	37	17	17	38	40	37	39
	false positive	28	54	54	48	48	56	54	51	49	54	53	56	45	53	51	75	75	51	49	52	50
	false negative	19	24	24	21	24	17	17	19	31	11	10	19	33	12	17	21	25	13	18	12	15
	sensitivity	0.954327	0.95092	0.95092	0.956341	0.950104	0.972973	0.972973	0.970313	0.951562	0.982428	0.984026	0.969793	0.947536	0.981132	0.97327	0.967543	0.96136	0.979032	0.970968	0.980892	0.976115
	specificity	0.525424	0.349398	0.349398	0.272727	0.272727	0.377778	0.4	0.420455	0.443182	0.4	0.411111	0.377778	0.5	0.397727	0.420455	0.184783	0.184783	0.426966	0.449438	0.41573	0.438202
	positive predictive value	0.934118	0.895954	0.895954	0.905512	0.90495	0.916168	0.918919	0.924107	0.925532	0.919283	0.920777	0.915916	0.929797	0.921713	0.923881	0.89301	0.892396	0.922492	0.924731	0.922156	0.924585
	negative predictive value	0.62	0.54717	0.54717	0.461538	0.428571	0.666667	0.679245	0.660714	0.557143	0.765957	0.787234	0.641509	0.576923	0.744681	0.685185	0.447368	0.404762	0.745098	0.689655	0.755102	0.722222
	geometric mean accuracy	0.708114	0.576411	0.576411	0.510706	0.509038	0.606274	0.62385	0.638727	0.649396	0.626874	0.636038	0.605282	0.688308	0.624678	0.6397	0.42283	0.421477	0.64654	0.660598	0.638582	0.654015
	Matthews correlation coefficient	0.515595	0.364798	0.364798	0.289965	0.272615	0.452139	0.472334	0.478047	0.436501	0.511913	0.528925	0.440165	0.476209	0.502464	0.489698	0.227702	0.208393	0.520616	0.508224	0.518281	0.517671
Current essential list: 307 found to be essential by kuepfer et al
4869 genes screened by Kuepfer et al (~the list of not essential YKO genes)

## Sheet: Gly_kuepfer
		iFF708	iND750		iIN800		iMM904		Yeast 4		iAZ900		iMM904bs		Yeast 5		iTO977		Yeast 6		Yeast 7
Gene Non-Essentiality Predictions
	number of genes analyzed	475	573		547		720		728		717		720		724		739		709		717
		default biomass	iFF708 biomass	default biomass	iFF708 biomass	default biomass	iFF708 biomass	default biomass	iFF708 biomass	default biomass	iFF708 biomass	default biomass	iFF708 biomass	default biomass	iFF708 biomass	default biomass	iFF708 biomass	default biomass	iFF708 biomass	default biomass	iFF708 biomass	default biomass
	true positive	395	463	463	462	459	608	608	623	611	618	619	606	592	627	622	629	625	594	589	619	616
	true negative	28	26	26	17	17	31	33	34	36	33	34	31	42	32	34	16	16	46	48	33	35
	false positive	29	53	53	46	46	48	46	50	48	53	52	48	37	52	50	72	72	39	37	52	50
	false negative	23	30	30	22	25	18	18	21	33	12	11	20	34	13	18	22	26	30	35	13	16
	sensitivity	0.944976	0.939148	0.939148	0.954545	0.948347	0.971246	0.971246	0.967391	0.948758	0.980952	0.98254	0.968051	0.945687	0.979688	0.971875	0.966206	0.960061	0.951923	0.94391	0.97943	0.974684
	specificity	0.491228	0.329114	0.329114	0.269841	0.269841	0.392405	0.417722	0.404762	0.428571	0.383721	0.395349	0.392405	0.531646	0.380952	0.404762	0.181818	0.181818	0.541176	0.564706	0.388235	0.411765
	positive predictive value	0.931604	0.897287	0.897287	0.909449	0.908911	0.926829	0.929664	0.925706	0.927162	0.921013	0.922504	0.926606	0.941176	0.923417	0.925595	0.89729	0.8967	0.938389	0.940895	0.922504	0.924925
	negative predictive value	0.54902	0.464286	0.464286	0.435897	0.404762	0.632653	0.647059	0.618182	0.521739	0.733333	0.755556	0.607843	0.552632	0.711111	0.653846	0.421053	0.380952	0.605263	0.578313	0.717391	0.686275
	geometric mean accuracy	0.681321	0.555956	0.555956	0.507519	0.505869	0.617351	0.636954	0.62575	0.63766	0.613524	0.623254	0.616334	0.709063	0.610913	0.627199	0.419135	0.4178	0.717745	0.73009	0.616644	0.633514
	Matthews correlation coefficient	0.457875	0.311442	0.311442	0.278372	0.26161	0.451061	0.473631	0.449899	0.411562	0.48849	0.506192	0.438914	0.4855	0.478368	0.467161	0.217077	0.198477	0.517759	0.513885	0.485044	0.486001
Current essential list: 291 found to be essential by kuepfer et al
4869 genes screened by Kuepfer et al (~the list of not essential YKO genes)

## Sheet: Eth_kuepfer
		iFF708	iND750		iIN800		iMM904		Yeast 4		iAZ900		iMM904bs		Yeast 5		iTO977		Yeast 6		Yeast 7
Gene Non-Essentiality Predictions
	number of genes analyzed	475	573		547		720		728		717		720		724		739		709		717
		default biomass	iFF708 biomass	default biomass	iFF708 biomass	default biomass	iFF708 biomass	default biomass	iFF708 biomass	default biomass	iFF708 biomass	default biomass	iFF708 biomass	default biomass	iFF708 biomass	default biomass	iFF708 biomass	default biomass	iFF708 biomass	default biomass	iFF708 biomass	default biomass
	true positive	394	455	455	457	454	595	595	604	592	597	598	593	579	606	601	619	615	582	577	594	591
	true negative	33	32	32	19	19	36	38	47	49	53	54	36	47	45	47	19	19	53	55	52	54
	false positive	29	59	59	51	51	46	44	50	48	46	45	46	35	52	50	82	82	45	43	46	44
	false negative	19	26	26	20	23	18	18	27	39	20	19	20	34	21	26	19	23	29	34	25	28
	sensitivity	0.953995	0.945946	0.945946	0.958071	0.951782	0.970636	0.970636	0.957211	0.938193	0.967585	0.969206	0.967374	0.944535	0.966507	0.958533	0.970219	0.96395	0.952537	0.944354	0.959612	0.954766
	specificity	0.532258	0.351648	0.351648	0.271429	0.271429	0.439024	0.463415	0.484536	0.505155	0.535354	0.545455	0.439024	0.573171	0.463918	0.484536	0.188119	0.188119	0.540816	0.561224	0.530612	0.55102
	positive predictive value	0.931442	0.885214	0.885214	0.899606	0.89901	0.928237	0.931142	0.923547	0.925	0.92846	0.930016	0.928013	0.942997	0.920973	0.923195	0.883024	0.882353	0.92823	0.930645	0.928125	0.930709
	negative predictive value	0.634615	0.551724	0.551724	0.487179	0.452381	0.666667	0.678571	0.635135	0.556818	0.726027	0.739726	0.642857	0.580247	0.681818	0.643836	0.5	0.452381	0.646341	0.617978	0.675325	0.658537
	geometric mean accuracy	0.712581	0.57675	0.57675	0.509949	0.508272	0.652789	0.670677	0.681031	0.688428	0.719722	0.727089	0.651691	0.735785	0.669612	0.681501	0.42722	0.425837	0.717738	0.728007	0.71357	0.725324
	Matthews correlation coefficient	0.52464	0.360597	0.360597	0.297938	0.280061	0.493669	0.514438	0.496786	0.462183	0.573731	0.587103	0.481664	0.520467	0.509368	0.501232	0.246267	0.225616	0.532416	0.526661	0.543899	0.545923
Current essential list: 322 found to be essential by kuepfer et al
4869 genes screened by Kuepfer et al (~the list of not essential YKO genes)
